# Supplementary material for: Quantitative proteomics reveals regulatory differences in the chondrocyte secretome from human medial and lateral femoral condyles in osteoarthritic patients
Source: Proteome Sci. 2013 Oct 4;11:43. doi: 10.1186/1477-5956-11-43 (PMC3851248; doi:10.1186/1477-5956-11-43)
Supplement: Additional file 1: Table S1 — Proteins identified in cellmedium from explant cultures of two OA patient samples (Patient 1 and Patient 2). Cellmedia collected at day 2 and 10 were collected and analysed in duplicates. [file 1477-5956-11-43-S1.xlsx]

## Sheet: 130828_Perseus_output_explants
Supplementary Table 1	Proteins identified in cellmedium from explant cultures of two OA patient samples (Patient 1 and Patient 2). Cellmedia collected at day 2 and 10 were collected and analysed in duplicates.
Protein names:	Name(s) of protein(s) contained within the group.
Gene names:	Name(s) of the gene(s) associated to the protein(s) contained within the group.
Uniprot Ids:	UniProt (http://www.uniprot.org) ID(s) of the protein(s) contained within the group. As multiple proteins can meet the quality criteria, this can contain multiple entries.
No. Of unique peptides in protein group:	The total number of unique peptides associated with the protein group (i.e. these peptides are not shared with another protein group).
Sequence coverage [%]:	Percentage of the sequence that is covered by the identified peptides of the best protein sequence contained within the group.
Unique Peptides:	The total number of unique peptides in each experiment.
			No. Of unique Peptides		No. of unique peptides
Protein Names	Gene Names	Uniprot Ids	in protein group	Sequence Coverage [%]	Patient1_Day2_Run1	Patient1_Day10_run1	Patient1_Day2_run2	Patient1_Day10_run2	Patient2_Day2_run1	Patient2_Day10_run1	Patient2_Day2_run2	Patient2_Day10_run2
(Ala-IL-8)77;(Ser-IL-8)72;C-X-C motif chemokine 8;Emoctakin;GCP/IL-8 protein I;GCP/IL-8 protein II;GCP/IL-8 protein III;GCP/IL-8 protein IV;GCP/IL-8 protein V;GCP/IL-8 protein VI;Granulocyte chemotactic protein 1;IL-8(1-77);IL-8(5-77);IL-8(6-77);IL-8(7-77);IL-8(8-77);IL-8(9-77);IL8/NAP1 form I;IL8/NAP1 form II;IL8/NAP1 form III;IL8/NAP1 form IV;IL8/NAP1 form V;IL8/NAP1 form VI;Interleukin-8;Lymph…	CXCL8;IL8	P10145-1;P10145;C9J4T6	1	16.2	0	0	1	1	0	0	1	1
1,4-beta-N-acetylmuramidase C;Lysozyme C	LYZ;LZM;hCG_24462	P61626;B2R4C5	23	83.8	14	14	21	19	22	18	23	18
10 kDa chaperonin;10 kDa heat shock protein, mitochondrial;Chaperonin 10;Early-pregnancy factor;Chaperonin 10-related protein;Heat shock 10kDa protein 1 (Chaperonin 10), isoform CRA_b;Putative uncharacterized protein HSPE1;Heat shock 10kDa protein 1 (Chaperonin 10), isoform CRA_h	HSPE1;EPFP1;hCG_21429	P61604;Q53X54;Q9UNM1;B8ZZL8;B8ZZ54	3	35.3	0	0	3	3	2	1	3	3
14 kDa laminin-binding protein;14 kDa lectin;Beta-galactoside-binding lectin L-14-I;Galaptin;Galectin-1;HBL;HPL;Lactose-binding lectin 1;Lectin galactoside-binding soluble 1;Putative MAPK-activating protein PM12;S-Lac lectin 1;HL14 protein	LGALS1;HL14	P09382;B2R5E8;Q15954	7	51.9	4	0	6	7	7	6	6	6
14.9 kDa pancornulin;Cornifin-B;Small proline-rich protein IB;19 kDa pancornulin;Cornifin-A;Small proline-rich protein IA;SPRK;Putative uncharacterized protein;Small proline rich protein	SPRR1B;SPRR1A	P22528;P35321;B7ZLF8;Q2I377	2	27	2	0	2	2	2	2	2	2
14-3-3 protein epsilon;cDNA, FLJ79100, highly similar to 14-3-3 protein epsilon (14-3-3E);14-3-3 protein epsilon isoform transcript variant 1;cDNA FLJ51851, highly similar to 14-3-3 protein epsilon (14-3-3E);cDNA, FLJ79084, highly similar to 14-3-3 protein epsilon (14-3-3E)	YWHAE	P62258;B7ZA86;Q4VJB6	3	20.4	0	0	2	2	2	1	2	3
14-3-3 protein tau;14-3-3 protein T-cell;14-3-3 protein theta;Protein HS1;cDNA FLJ52118, highly similar to 14-3-3 protein theta;cDNA FLJ51144, highly similar to 14-3-3 protein theta;cDNA, FLJ79057, highly similar to 14-3-3 protein theta;Putative uncharacterized protein YWHAQ	YWHAQ	P27348;B4DMT8;B4DY04;Q53S41;Q53RR5	2	15.5	0	0	0	1	0	1	0	2
14-3-3 protein zeta/delta;Protein kinase C inhibitor protein 1;Tyrosine 3-monooxygenase/tryptophan 5-monooxygenase activation protein zeta polypeptide;14-3-3 protein/cytosolic phospholipase A2 protein	YWHAZ	P63104;D0PNI1;Q6LD62	3	14.3	2	0	3	3	3	3	3	3
150 kDa TGF-beta-1-binding protein;C3 and PZP-like alpha-2-macroglobulin domain-containing protein 7;CD109 antigen;p180;Platelet-specific Gov antigen;r150;CD109	CD109;CPAMD7	Q6YHK3-1;Q6YHK3;Q6YHK3-4;Q6YHK3-2;Q5XUM6;Q6YHK3-3;Q5XUM8;Q5XUN0;Q5XUN1	19	18.4	0	0	16	14	12	15	19	19
17 kDa myosin light chain;Myosin light chain 3;Myosin light chain alkali 3;Myosin light polypeptide 6;Smooth muscle and nonmuscle myosin light chain alkali 6;MYL6 protein	MYL6	P60660-1;P60660;P60660-2;Q6IBG5	4	35.1	1	0	4	4	3	2	4	4
18 kDa phosphoprotein;Cofilin, non-muscle isoform;Cofilin-1;Cofilin, muscle isoform;Cofilin-2;cDNA, FLJ94864, Homo sapiens cofilin 2 (muscle) (CFL2), mRNA;Cofilin 2 (Muscle), isoform CRA_a;Cofilin 2 (Muscle), isoform CRA_c;Cofilin isoform	CFL;CFL1;CFL2;hCG_21174	P23528;Q9Y281;Q549N0	2	13.9	0	0	2	2	2	2	2	2
1F5 antigen;20 kDa homologous restriction factor;CD59 glycoprotein;MAC-inhibitory protein;MEM43 antigen;Membrane attack complex inhibition factor;Membrane inhibitor of reactive lysis;Protectin;CD59 antigen, complement regulatory protein, isoform CRA_b;CD59 protein;cDNA, FLJ92039, Homo sapiens CD59 antigen p18-20 (antigen identified by monoclonalantibodies 16.3A5, EJ16, EJ30, EL32 and G344) (CD59)…	CD59;MIC11;MIN1;MIN2;MIN3;MSK21;hCG_2033390	P13987;Q6FHM9	1	9.4	0	0	1	1	1	1	1	1
22 kDa interstitial collagenase;27 kDa interstitial collagenase;Fibroblast collagenase;Interstitial collagenase;Matrix metalloproteinase-1;Matrix metalloproteinase 1 preproprotein variant;Matrix metalloproteinase 1 (Interstitial collagenase);Matrix metalloproteinase 1;cDNA FLJ55228, highly similar to Interstitial collagenase (EC 3.4.24.7);MMP1 protein	CLG;MMP1	P03956;Q53FK3;Q53G75;Q53G96;Q5TZP0;A5GZ69;B4DN15;Q53G95;Q53G97;Q96DZ4	7	16.8	0	0	7	7	5	6	7	7
250/210 kDa paraneoplastic pemphigus antigen;Desmoplakin;cDNA FLJ53584, highly similar to Desmoplakin;cDNA FLJ51487, highly similar to Desmoplakin;cDNA FLJ61543, highly similar to Desmoplakin;DSP variant protein	DSP;DSP variant protein	P15924-1;P15924;P15924-2;B4DKX6;B4DWT7;B4E2A0;Q4LE79	2	0.7	0	0	2	2	2	2	2	2
2-phospho-D-glycerate hydro-lyase;Alpha-enolase;C-myc promoter-binding protein;Enolase 1;MBP-1;MPB-1;Non-neural enolase;Phosphopyruvate hydratase;Plasminogen-binding protein;Enolase	ENO1;ENO1L1;MBPB1;MPB1	P06733-1;P06733;A4QMW8;A4UCS8;Q96GV1;Q9BT62	15	46.5	4	1	14	11	12	12	13	10
35 kDa lectin;Carbohydrate-binding protein 35;Galactose-specific lectin 3;Galactoside-binding protein;Galectin-3;IgE-binding protein;L-31;Laminin-binding protein;Lectin L-29;Mac-2 antigen;LGALS3 protein variant;LGALS3 protein;Lectin, galactoside-binding, soluble, 3;Full-length cDNA clone CS0DI041YE05 of Placenta of Homo sapiens (human);Galectin 3	LGALS3;MAC2	P17931;Q59FR8;Q6FGL0;Q6IBA7;Q6NVH9;Q86TY5;Q8IXB9	6	28.4	0	1	6	6	4	4	6	6
37 kDa killer-specific secretory protein;Fibroblast growth factor-binding protein 2;HBp17-related protein	FGFBP2;KSP37;UNQ425/PRO1065	Q9BYJ0	7	44.4	3	3	6	6	7	7	6	6
39 kDa synovial protein;Cartilage glycoprotein 39;Chitinase-3-like protein 1;YKL-40	CHI3L1	P36222	36	78.6	19	24	28	28	22	32	36	33
45 kDa calcium-binding protein;Cab45;Stromal cell-derived factor 4;Stromal cell derived factor 4;Stromal cell derived factor 4, isoform CRA_b	CAB45;PSEC0034;SDF4;hCG_19193;RP5-902P8.6-007;RP5-902P8.6-006	Q9BRK5-1;Q9BRK5;Q9BRK5-4;B1AME6;B1AME7	3	9.7	0	0	2	2	1	2	3	2
58 kDa glucose-regulated protein;58 kDa microsomal protein;Disulfide isomerase ER-60;Endoplasmic reticulum resident protein 57;Endoplasmic reticulum resident protein 60;Protein disulfide-isomerase A3;cDNA PSEC0148 fis, clone PLACE1007202, highly similar to Protein disulfide-isomerase A3 (EC 5.3.4.1);cDNA PSEC0175 fis, clone OVARC1000169, highly similar to Protein disulfide-isomerase A3 (EC 5.3.4.…	ERP57;ERP60;GRP58;PDIA3	P30101;B3KQT2;B3KQT9;B4DDM1;B4DJ98;C9JKU1	2	4.6	1	0	2	2	1	1	1	1
68 kDa chondrocyte-expressed protein;ASPIC;Cartilage acidic protein 1	ASPIC1;CEP68;CRTAC1;RP11-459F3.1-002	Q9NQ79-1;Q9NQ79;Q9NQ79-2;Q9NQ79-3;Q5T4F6	20	36.8	10	8	20	20	15	19	20	20
6Ckine;Beta-chemokine exodus-2;C-C motif chemokine 21;Secondary lymphoid-tissue chemokine;Small-inducible cytokine A21;CCL21 protein;cDNA, FLJ92167, Homo sapiens chemokine (C-C motif) ligand 21 (CCL21), mRNA;Chemokine (C-C motif) ligand 21;Efficient Chemoattractant for Lymphocytes	CCL21;SCYA21;UNQ784/PRO1600;hCG_20472;RP11-195F19.22-002;RP11-195F19.22-001	O00585;Q6ICR7;Q5VZ73	1	12.7	0	0	0	0	1	1	0	0
70 kDa lamin;Lamin-A/C;Renal carcinoma antigen NY-REN-32;Lamin A/C transcript variant 1;Lamin A/C;Progerin;LMNA protein;Rhabdomyosarcoma antigen MU-RMS-40.12;cDNA FLJ56081, highly similar to Lamin-A/C;cDNA FLJ55771, highly similar to Lamin-A/C	LMN1;LMNA;RP11-54H19.1-004;RP11-54H19.1-003;RP11-54H19.1-006;RP11-54H19.1-007	P02545-1;P02545;Q5I6Y4;Q5I6Y6;Q6UYC3;P02545-2;Q5I6Y5;Q8N519;P02545-3;Q3BDU5;Q5TCJ4;B4DI32;Q5TCI9;B4DFR3;Q5TCI8	13	23.3	2	0	12	13	13	9	9	12
72 kDa gelatinase;72 kDa type IV collagenase;Gelatinase A;Matrix metalloproteinase-2;PEX;TBE-1;cDNA FLJ59773, highly similar to 72 kDa type IV collagenase (EC 3.4.24.24);MMP2	CLG4A;MMP2	P08253;B4DWH3;Q2EF79	14	27.9	2	2	11	9	11	11	13	14
9.5S alpha-1-glycoprotein;Serum amyloid P-component;Serum amyloid P-component(1-203)	APCS;PTX2	P02743	12	38.1	9	10	12	12	10	10	12	11
ABI gene family member 3-binding protein;Nesh-binding protein;Target of Nesh-SH3;ABI gene family, member 3 (NESH) binding protein, isoform CRA_d;Putative uncharacterized protein DKFZp667H216;cDNA: FLJ21551 fis, clone COL06266	ABI3BP;NESHBP;TARSH;DKFZp667H216;hCG_2023009	Q7Z7G0-3;Q7Z7G0;Q7Z7G0-1;C9J0V1;Q5JPC9;Q9H717	17	11.4	5	2	16	16	16	16	17	17
ABri/ADan amyloid peptide;Integral membrane protein 2B;Protein E25B;Transmembrane protein BRI;Integral membrane protein 2B, isoform CRA_b;Putative transmembrane protein E3-16;E3-16;cDNA FLJ20496 fis, clone KAT08729	BRI;BRI2;ITM2B;hCG_30752;RP11-196P14.1-001;RP11-196P14.1-003	Q9Y287;Q5W0A3;Q7Z528;Q96B24;Q9NX12;Q5W0A2	4	15.4	1	1	3	3	2	2	4	4
ACAN protein	ACAN	B9EK55	0	20.4	0	0	0	0	0	0	0	0
ACC-alpha;Acetyl-CoA carboxylase 1;Biotin carboxylase;Acetyl-Coenzyme A carboxylase alpha;HCG30204, isoform CRA_b;cDNA FLJ52591, highly similar to Acetyl-CoA carboxylase 1 (EC 6.4.1.2);cDNA FLJ52592, highly similar to Acetyl-CoA carboxylase 1 (EC 6.4.1.2);cDNA FLJ50410, highly similar to Acetyl-CoA carboxylase 1 (EC 6.4.1.2);cDNA FLJ54634, highly similar to Acetyl-CoA carboxylase 1 (EC 6.4.1.2);c…	ACAC;ACACA;ACC1;ACCA;hCG_30204	Q13085-4;Q13085;Q13085-1;B2ZZ90;Q13085-2;Q13085-3;B4DIG6;B4DIR2;B4DIW1;B4DK31;B4DWK9;Q59FY4;Q7Z5W8	1	0.6	1	1	0	0	0	0	0	0
Acrosomal serine protease inhibitor;Plasma serine protease inhibitor;Plasminogen activator inhibitor 3;Protein C inhibitor;Serpin A5;cDNA FLJ55124, highly similar to Plasma serine protease inhibitor;cDNA FLJ38812 fis, clone LIVER2006469, highly similar to PLASMA SERINE PROTEASE INHIBITOR;cDNA FLJ53503, highly similar to Plasma serine protease inhibitor	PCI;PLANH3;PROCI;SERPINA5	P05154;B4DPC7;B3KTV6;B4DDH1	12	35.7	6	2	11	11	11	11	11	10
Activated protein C-binding protein;Anticardiolipin cofactor;APC inhibitor;Apolipoprotein H;Beta-2-glycoprotein 1;Beta-2-glycoprotein I	APOH;B2G1	P02749	13	54.2	7	1	12	11	11	5	6	7
Activation peptide;Angiostatin;Plasmin heavy chain A;Plasmin heavy chain A, short form;Plasmin light chain B;Plasminogen;cDNA, FLJ93426, highly similar to Homo sapiens plasminogen (PLG), mRNA;cDNA FLJ58778, highly similar to Plasminogen (EC 3.4.21.7);Putative uncharacterized protein DKFZp779M0222;Apolipoprotein;Apolipoprotein (A);Apolipoprotein A-II;Putative uncharacterized protein PLGL;PLG prote…	PLG;DKFZp779M0222;Apo(a);APOA2;PLGL;RP1-81D8.1-006;hCG_2029799;RP1-81D8.1-002	P00747;B2R7F8;B4DPH4;Q68DS2;Q9UBQ9;Q9UMI2;A6PVI2;Q5TEH5	1	1.6	0	0	1	1	0	0	0	0
Activation-associated cDNA protein;Expressed in synovial lining protein;Fibronectin type III domain-containing protein 1;cDNA FLJ45733 fis, clone HSYRA2007338, highly similar to Homo sapiens fibronectin type III domain containing 1 (FNDC1), mRNA	FNDC1;FNDC2;KIAA1866;MEL4B3	Q4ZHG4-1;Q4ZHG4;B3KXM5;B7ZBR5;B9EK49;A6H8X2;B7ZBR4	1	1.2	0	0	1	1	0	0	0	1
Activin beta-A chain;Erythroid differentiation protein;Inhibin beta A chain;cDNA FLJ75379, highly similar to Homo sapiens inhibin, beta A (activin A, activin AB alpha polypeptide), mRNA;Inhibin, beta A (Activin A, activin AB alpha polypeptide);Inhibin, beta A (Activin A, activin AB alpha polypeptide), isoform CRA_a;Inhibin beta A subunit variant;Putative uncharacterized protein DKFZp686A06204;Put…	INHBA;hCG_17267;tcag7.474;DKFZp686A06204	P08476;A4D1W7;Q53H39;Q5HYA2;Q9HBP0	17	47.9	10	2	17	16	14	14	16	15
Acyl-CoA-binding protein;Diazepam-binding inhibitor;Endozepine;Diazepam binding inhibitor, splice form 1D(1);Diazepam binding inhibitor, splice form 1D(2);Diazepam binding inhibitor (GABA receptor modulator, acyl-Coenzyme A binding protein), isoform CRA_a;Diazepam binding inhibitor, splice form 1A(1)-B(1);Diazepam binding inhibitor, splice form 1A(1)-B(2);Diazepam binding inhibitor, splice form 1…	DBI;hCG_17322	P07108-1;P07108;B8ZWD8;B8ZWD9;P07108-2;B8ZWD2;B8ZWD1;Q4VWZ6	2	37.9	0	0	2	2	2	2	2	1
ADAMTS-like 2;ADAMTS-like protein 2;cDNA FLJ58130, highly similar to Homo sapiens ADAMTS-like 2 (ADAMTSL2), mRNA	ADAMTSL2;XX-FW80267E6.1-002;KIAA0605	B1B0D4;Q86TH1;B4DE73	7	8.5	0	1	1	2	3	7	7	6
Adipocyte enhancer-binding protein 1;Aortic carboxypeptidase-like protein;cDNA FLJ33612 fis, clone BRAMY2016953, highly similar to Homo sapiens AE binding protein 1 (AEBP1), mRNA;cDNA FLJ55979, highly similar to Homo sapiens AE binding protein 1 (AEBP1), mRNA	ACLP;AEBP1	Q8IUX7-1;Q8IUX7;Q8IUX7-2;B3KR36;B4DJB3	13	14.9	3	2	11	11	12	12	13	13
Adipogenesis inhibitory factor;Interleukin-11;cDNA FLJ78117, highly similar to Homo sapiens interleukin 11 (IL11), mRNA;cDNA, FLJ96313, Homo sapiens interleukin 11 (IL11), mRNA;Interleukin 11;cDNA FLJ52023, highly similar to Interleukin-11	IL11;hCG_37996	P20809;A8K3F7;B4DQV5	1	6	0	0	1	1	1	0	1	0
Adipsin;C3 convertase activator;Complement factor D;Properdin factor D;Complement factor D preproprotein;DF protein	CFD;DF;PFD	P00746;A6XNE2;Q6FHW3	13	57.3	10	1	13	13	13	12	13	12
Aggrecan epidermal growth factor-like domain-1		Q6LE94	1	22.6	0	0	0	0	1	1	1	0
Aging-associated gene 4 protein;ApoJalpha;ApoJbeta;Apolipoprotein J;Clusterin;Clusterin alpha chain;Clusterin beta chain;Complement cytolysis inhibitor;Complement cytolysis inhibitor a chain;Complement cytolysis inhibitor b chain;Complement-associated protein SP-40,40;Ku70-binding protein 1;NA1/NA2;Testosterone-repressed prostate message 2;cDNA FLJ36080 fis, clone TESTI2019872, highly similar to …	AAG4;APOJ;CLI;CLU;KUB1	P10909-2;P10909;P10909-1;B3KSE6;B4DW11;Q6LDQ3;Q8IWL5;Q8IWM0	26	38.7	19	21	25	25	24	24	25	25
Alcadein-alpha;Alzheimer-related cadherin-like protein;Calsyntenin-1;C-terminal fragment 1-alpha;CTF1-alpha;Non-classical cadherin XB31alpha;Soluble Alc-alpha;cDNA FLJ10729 fis, clone NT2RP3001260, highly similar to Calsyntenin-1;cDNA FLJ61580, highly similar to Calsyntenin-1;Calsyntenin 1	CLSTN1;CS1;KIAA0911;RP11-558F24.5-003	O94985-1;O94985;O94985-2;B3KMD3;B4E3Q1;Q5SR54	9	10.9	0	0	5	6	7	6	8	9
Alpha-1 microglycoprotein;Alpha-1-microglobulin;Bikunin;Complex-forming glycoprotein heterogeneous in charge;EDC1;HI-30;Inter-alpha-trypsin inhibitor light chain;Protein AMBP;Trypstatin;Uronic-acid-rich protein;Inter-alpha-trypsin inhibitor	AMBP;HCP;ITIL	P02760;P78492	12	31.2	4	4	12	12	12	11	12	12
Alpha-1 protease inhibitor;Alpha-1-antiproteinase;Alpha-1-antitrypsin;Serpin A1;Short peptide from AAT;Alpha-1-antitrypsin NULL GENOVA variant;Alpha-1 antitrypsin Valcamonica variant;Alpha-1 antitrypsin;Alpha-1-antitrypsin MBrescia variant;Alpha-1-antitrypsin NULL(BRESCIA) variant	AAT;PI;PRO0684;PRO2209;SERPINA1	P01009-1;P01009;P01009-2;A6YP93;A7L8C5;A7L8C6;B2D098;Q13747;Q2L9S7;Q3I0J7	30	66.5	19	19	28	28	25	28	30	29
Alpha-1 type I collagen;Collagen alpha-1(I) chain;Type II procollagen gene;Collagen type I alpha 1;Type I collagen alpha 1 chain	COL1A1	P02452;Q14042;Q6LAN8;Q9UMA6	5	4.9	0	0	3	3	4	4	4	5
Alpha-1 type II collagen;Chondrocalcin;Collagen alpha-1(II) chain	COL2A1	P02458-2;P02458;P02458-1;P02458-3	18	14.6	10	9	17	18	18	18	18	18
Alpha-1-antichymotrypsin;Alpha-1-antichymotrypsin His-Pro-less;Cell growth-inhibiting gene 24/25 protein;Serpin A3;cDNA FLJ35730 fis, clone TESTI2003131, highly similar to ALPHA-1-ANTICHYMOTRYPSIN	AACT;GIG24;GIG25;SERPINA3	P01011-2;P01011;B3KS79;P01011-1	15	39.7	9	10	14	12	13	14	15	14
Alpha-2 type I collagen;Collagen alpha-2(I) chain;Collagen type I alpha 2;Putative uncharacterized protein COL1A2;COL1A2 protein	COL1A2	P08123;A2TIK1;Q75N18;Q7KZ71	7	7.1	3	0	5	6	6	7	6	6
Alpha-2-macroglobulin;C3 and PZP-like alpha-2-macroglobulin domain-containing protein 5	A2M;CPAMD5;FWP007	P01023;Q9BQ22	42	37.9	1	16	34	34	29	34	40	39
Alpha-dystroglycan;Beta-dystroglycan;Dystroglycan;Dystrophin-associated glycoprotein 1;Putative uncharacterized protein DAG1	DAG1	Q14118;C9JQL4;C9J196;C9JYS1	1	1.8	0	0	0	0	1	1	1	1
Alpha-globin;Hemoglobin alpha chain;Hemoglobin subunit alpha;Hemoglobin alpha-2 globin mutant;HBA2;Truncated alpha 1 globin variant;Alpha-2 globin;Hemoglobin alpha 2;Hemoglobin alpha 1 globin chain;Alpha-1 thalassemia globin gene.;Alpha-globin gene (alpha-thalassemia allelic form);Hemoglobin alpha 1;Hemoglobin alpha-1 chain;Hemoglobin alpha-2;Alpha-1 globin;Alpha one globin	HBA1;HBA2	P69905;Q4ZGM8;Q7Z6G4;Q7Z7B4;Q86YQ5;Q96T46;Q9BX83;P78461;Q6J1Z9;Q86YL2;Q86YQ1;Q86YQ4;Q9NQT3	4	64.8	2	0	4	4	3	2	4	3
Alternative macrophage activation-associated CC chemokine 1;CC chemokine PARC;C-C motif chemokine 18;CCL18(1-68);CCL18(3-69);CCL18(4-69);Dendritic cell chemokine 1;Macrophage inflammatory protein 4;Pulmonary and activation-regulated chemokine;Small-inducible cytokine A18	AMAC1;CCL18;DCCK1;MIP4;PARC;SCYA18	P55774	4	34.8	3	2	4	4	3	3	4	4
Anastellin;Cold-insoluble globulin;Fibronectin;Ugl-Y1;Ugl-Y2;Ugl-Y3;Fibronectin splice variant E;Fibronectin splice variant A;Putative uncharacterized protein DKFZp686O13149;Fibronectin splice variant C;Fibronectin 1 variant;Putative uncharacterized protein DKFZp686L11144;cDNA FLJ54550, highly similar to Homo sapiens fibronectin 1 (FN1), transcript variant 6, mRNA;Fibronectin splice variant D	FN;FN1;DKFZp686O13149;DKFZp686L11144	P02751-1;P02751;A6YID6;P02751-3;A6YID2;O95617;Q68CX6;P02751-8;P02751-14;A6YID4;Q59G22;Q6N084;P02751-9;B4DU16;P02751-5;A6YID5	0	63.5	0	0	0	0	0	0	0	0
Anastellin;Cold-insoluble globulin;Fibronectin;Ugl-Y1;Ugl-Y2;Ugl-Y3;Putative uncharacterized protein DKFZp686O12165	FN;FN1;DKFZp686O12165	P02751-15;P02751;P02751-7;Q6MZM7;P02751-13	0	61.6	0	0	0	0	0	0	0	0
Anchorin CII;Annexin A5;Annexin V;Annexin-5;Calphobindin I;Endonexin II;Lipocortin V;Placental anticoagulant protein 4;Placental anticoagulant protein I;Thromboplastin inhibitor;Vascular anticoagulant-alpha;cDNA FLJ52002, highly similar to Annexin A5	ANX5;ANXA5;ENX2;PP4	P08758;B4DNG6;Q6FHB3;A8MTE3	14	48.8	0	1	13	13	13	13	14	12
Angiogenin;Ribonuclease 5;ANG protein;cDNA, FLJ94641, Homo sapiens angiogenin, ribonuclease, RNase A family, 5 (ANG),mRNA;Epididymis luminal protein 168;HCG40476, isoform CRA_a;RNASE4 protein	ANG;RNASE5;hCG_40476;HEL168;RNASE4	P03950;Q05CV1;Q53X86;Q6P5T2	13	63.9	8	10	13	13	12	12	13	12
Angiopoietin-like factor;Angiopoietin-like protein 7;Angiopoietin-related protein 7;Cornea-derived transcript 6 protein	ANGPTL7;CDT6;UNQ313/PRO356	O43827	1	2.3	0	0	1	1	1	1	1	1
Angiopoietin-like protein 2;Angiopoietin-related protein 2;cDNA, FLJ93320, highly similar to Homo sapiens angiopoietin-like 2 (ANGPTL2), mRNA;cDNA FLJ90545 fis, clone OVARC1000410, highly similar to Angiopoietin-related protein 2	ANGPTL2;ARP2;UNQ170/PRO196	Q9UKU9;B2R780;Q8N2J9	8	23.9	0	1	7	5	6	8	8	8
Angiotensin I;Angiotensin II;Angiotensin III;Angiotensin-1;Angiotensin-2;Angiotensin-3;Angiotensinogen;Des-Asp[1]-angiotensin II;Serpin A8;Angiotensinogen (Serpin peptidase inhibitor, clade A, member 8);Angiotensinogen (Serpin peptidase inhibitor, clade A, member 8), isoform CRA_a;cDNA, FLJ92595, highly similar to Homo sapiens angiotensinogen (serine (or cysteine) proteinaseinhibitor, clade A (al…	AGT;SERPINA8;hCG_14741;RP11-505D24.1-001	P01019;A7L3A3;A7L3A4;A7L3A5;B0ZBE2;B2R5S1;B4E1B3;Q53GY3;Q53YY1;Q59EP2;Q86U78	4	12.2	0	0	4	4	4	4	4	4
Annexin A1;Annexin I;Annexin-1;Calpactin II;Calpactin-2;Chromobindin-9;Lipocortin I;p35;Phospholipase A2 inhibitory protein;ANXA1 protein;Annexin A1, isoform CRA_a	ANX1;ANXA1;LPC1;hCG_17305;RP11-71A24.1-002;RP11-71A24.1-004	P04083;B5BU38;Q05BR2;Q5TZZ9;Q5T3N1	14	45.1	2	3	12	14	12	13	14	13
Annexin A2;Annexin II;Annexin-2;Calpactin I heavy chain;Calpactin-1 heavy chain;Chromobindin-8;Lipocortin II;p36;Placental anticoagulant protein IV;Protein I;Annexin A2 pseudogene 2;Lipocortin II pseudogene;Putative annexin A2-like protein;cDNA FLJ34687 fis, clone MESAN2000620, highly similar to Annexin A2	ANX2;ANX2L4;ANXA2;CAL1H;LPC2D;ANX2L2;ANX2P2;ANXA2P2;LPC2B	P07355-2;P07355;P07355-1;A6NMY6;B3KRQ1	18	61.3	4	4	15	15	13	14	18	16
Antileukoproteinase;BLPI;HUSI-1;Mucus proteinase inhibitor;Protease inhibitor WAP4;Secretory leukocyte protease inhibitor;Seminal proteinase inhibitor;WAP four-disulfide core domain protein 4;Secretory leukoprotease inhibitor protein	SLPI;WAP4;WFDC4	P03973;Q6LDI0	7	52.3	4	4	6	5	7	7	7	6
Antithrombin-III;Serpin C1;Gene for antithrombin-III (aa 262-353);Antithrombin;Antithrombin III;SERPINC1 protein;Antithrombin III gene 3 (aa 375-432)	AT3;PRO0309;SERPINC1	P01008;Q9UE54;Q7KYQ5;Q7KYY4;Q8IZZ8;Q8IZZ9;Q8J000;Q8J001;Q8TCE1;Q9UBW9	7	21.8	1	0	7	7	6	1	2	2
Apolipoprotein A1;Apolipoprotein A-I;Apolipoprotein A-I(1-242);APOA1 protein;Apolipoprotein A-1 A175P variant	APOA1	P02647;Q6LEJ8;Q8TDB0;Q9Y355	19	58.4	8	0	19	19	18	14	18	19
Apolipoprotein A2;Apolipoprotein A-II;Apolipoprotein A-II(1-76)	APOA2	P02652	5	68	3	1	5	4	3	2	2	1
Apolipoprotein A4;Apolipoprotein A-IV;APOA4 protein	APOA4	P06727;Q13784	11	31.6	4	0	10	10	8	5	8	10
Apolipoprotein C1;Apolipoprotein C-I;Truncated apolipoprotein C-I;Apolipoprotein C-I, isoform CRA_a;cDNA, FLJ92313, Homo sapiens apolipoprotein C-I (APOC1), mRNA	APOC1;APOC1B;hCG_22139	P02654;B2R526	3	37.3	1	0	3	3	3	3	3	3
Apolipoprotein C-III variant 1;Apolipoprotein C3;Apolipoprotein C-III;Apolipoprotein C-III variant 2;Apolipoprotein C-III variant 3;Apolipoprotein C-III, isoform CRA_a	APOC3;hCG_41334	B0YIW2;P02656;A3KPE2	1	13.7	1	0	1	1	1	0	0	0
Apolipoprotein D;Putative uncharacterized protein APOD	APOD	P05090;C9JF17	13	41.3	7	8	11	12	13	12	13	13
Apolipoprotein E;MRNA for apolipoprotein E (apo E)	APOE	P02649;Q6LBZ1	19	61.5	6	3	19	19	17	15	16	19
APP secretase;Cathepsin B;Cathepsin B heavy chain;Cathepsin B light chain;Cathepsin B1;cDNA FLJ78235;cDNA FLJ59133, highly similar to Cathepsin B (EC 3.4.22.1);cDNA FLJ58073, moderately similar to Cathepsin B (EC 3.4.22.1);Putative uncharacterized protein DKFZp686N0152	CPSB;CTSB;DKFZp686N0152	P07858;A8K2H4;B4DMY4;Q6LAF9;B4DL49;Q5HYG5	3	10.9	0	0	2	2	2	3	3	3
ATL-derived factor;Surface-associated sulphydryl protein;Thioredoxin;Thioredoxin, isoform CRA_b;Thioredoxin delta 3	TRDX;TRX;TRX1;TXN;hCG_28763;RP11-427L11.1-002;TXN delta 3	P10599;Q9UDG5;B1ALW1;O60744	5	42.9	0	0	5	5	3	1	4	5
ATTR;Prealbumin;TBPA;Transthyretin;TTR;Transthyretin amyloidosis variant F33V;Transthyretin amyloidosis variant D38V	PALB;TTR;transthyretin/ TTR	P02766;A6XMH1;Q53WY6;Q8TDB1;Q8TDB2	5	49	0	0	4	4	4	3	4	4
Augurin;Esophageal cancer-related gene 4 protein;Putative uncharacterized protein C2orf40	C2orf40;ECRG4;UNQ761/PRO1508	Q9H1Z8;C9JRR0;B8ZZE5	8	52.7	2	3	7	7	7	7	8	7
Autotaxin;Ectonucleotide pyrophosphatase/phosphodiesterase family member 2;Extracellular lysophospholipase D;cDNA FLJ55077, highly similar to Ectonucleotidepyrophosphatase/phosphodiesterase 2	ATX;ENPP2;PDNP2	Q13822-2;Q13822;Q13822-3;B4DJD3;Q13822-1	2	3	0	0	1	0	1	1	2	2
Basement membrane-specific heparan sulfate proteoglycan core protein;Endorepellin;LG3 peptide;Perlecan;Perlecan proteoglycan 2;HSPG2 protein;Basement membrane-specific heparan sulfate proteoglycan core protein variant	HSPG2	P98160;B6EU51;Q2VPA1;Q59EG0	47	14.6	5	8	40	37	37	39	44	47
Basement-membrane protein 40;Osteonectin;Secreted protein acidic and rich in cysteine;SPARC;cDNA, FLJ96669, highly similar to Homo sapiens secreted protein, acidic, cysteine-rich (osteonectin)(SPARC), mRNA;cDNA FLJ55667, highly similar to Secreted protein acidic and rich in cysteine;Cysteine-rich protein	ON;SPARC	P09486;B2RDL6;B4DRV4;Q6QE20	11	40.3	9	9	10	10	11	11	11	11
Basic peptide P-F;Basic proline-rich peptide IB-1;Basic proline-rich peptide IB-4;Basic proline-rich peptide IB-7;Basic proline-rich peptide IB-8c;Basic salivary proline-rich protein 2;Con1 glycoprotein;PRB1 protein;Basic proline-rich peptide P-E;IB-9;Basic proline-rich peptide IB-8a;Salivary proline-rich protein 2	PRB2;PRB1	P02812;Q86YA1;P02811;Q7M4Q5;A5D903;Q15218	2	50.5	0	0	2	2	0	0	2	1
Beta-1 metal-binding globulin;Serotransferrin;Siderophilin;TF protein;cDNA FLJ56687, highly similar to Serotransferrin;cDNA FLJ54029, highly similar to Serotransferrin;Transferrin, isoform CRA_c;cDNA FLJ54111, highly similar to Serotransferrin;cDNA FLJ53691, highly similar to Serotransferrin;Transferrin;Transferrin variant	PRO1400;TF;hCG_2023558	P02787;A0PJA6;B4DEX9;B4DHZ6;B4DI57;B4E1B2;Q06AH7;Q53H26	27	45.6	17	0	23	21	26	14	15	13
Beta-1B-glycoprotein;Hemopexin;HPX protein	HPX	P02790;Q9BS19	9	29.4	5	0	7	8	6	1	4	1
Beta-2-microglobulin;Beta-2-microglobulin form pI 5.3;cDNA FLJ57067, highly similar to Beta-2-microglobulin;Beta 2-microglobulin protein	B2M;CDABP0092;HDCMA22P;beta 2-microglobulin	P61769;A6XND9;B4E0X1;A6XMH5;Q9UM88	7	55.5	3	4	7	7	7	7	7	7
Beta-actin-like protein 2;Kappa-actin	ACTBL2	Q562R1;B2RPJ1	1	16	1	0	1	0	0	0	1	1
Beta-defensin 1;Defensin, beta 1;Beta-defensin-1	BD1;DEFB1;HBD1	P60022;Q86SQ8	2	44.1	0	1	0	0	2	2	1	1
Beta-globin;Hemoglobin beta chain;Hemoglobin subunit beta;LVV-hemorphin-7;Hemoglobin beta globin chain;Beta-globin Tacoma variant;Beta-globin Showa Yakushiji variant;Beta globin;Mutant beta-globin;Hemoglobin beta;Beta globin chain;Mutant hemoglobin beta chain;Hemoglobin beta chain variant Hb.Sinai-Bel Air;Hemoglobin beta chain variant Hb-I_Toulouse;Mutant beta globin;Hemoglobin beta subunit varia…	HBB;HBD;hCG_1641001	P68871;A1YZ08;B2M0Y1;B2M1S6;B2M1S7;B3VL05;B3VL17;B3VL31;B3VL86;C8C504;Q3LR79;Q3Y9I8;Q4JLR8;Q4TWB7;Q4TZM4;Q52MT0;Q6J1Z7;Q6J1Z8;Q6V0K9;Q6VFQ5;Q6VFQ6;Q8IUL9;Q8IZI0;Q9BWU5;Q9BWV6;Q9GZL9;Q9UK54;A9YUX2;B3VL12;B5ANL9;O95408;O95412;Q0Z944;Q14484;Q7Z2K5;Q7Z7B3;Q86VF0;Q9BXA2;Q9H1I6;Q9HAR8;Q9UBV6;Q9UP81;P02042;A0N071;Q9UE58	10	79.6	3	0	9	9	9	7	6	8
Big LEN;Big PEN-LEN;Big SAAS;KEP;Little LEN;Little SAAS;N-proSAAS;PEN;Proprotein convertase subtilisin/kexin type 1 inhibitor;pro-SAAS;ProSAAS;SAAS CT(1-49);SAAS CT(25-40)	PCSK1N	Q9UHG2	2	11.2	0	0	2	1	1	1	2	2
Biglycan;Bone/cartilage proteoglycan I;PG-S1;cDNA FLJ76911, highly similar to Homo sapiens biglycan (BGN), mRNA;cDNA FLJ55187, highly similar to Biglycan;Biglycan preproprotein variant;cDNA FLJ36740 fis, clone UTERU2013322, highly similar to Biglycan;Putative uncharacterized protein BGN;cDNA FLJ35704 fis, clone SPLEN2020183, highly similar to Biglycan;cDNA FLJ59955, moderately similar to Biglycan	BGN;SLRR1A	P21810;A8K7E0;B4DDQ2;Q53FI4;Q53HU6;A6NLG9;B3KS75;B4DQD6	21	57.9	11	11	21	19	17	19	18	18
Bone morphogenetic protein 3B;Bone-inducing protein;Growth/differentiation factor 10	BMP3B;GDF10	P55107	1	2.7	0	0	1	0	0	0	1	1
Bone proteoglycan II;Decorin;PG40;PG-S2;cDNA FLJ75936, highly similar to Homo sapiens decorin (DCN), transcript variant A1, mRNA;DCN protein;Decorin, isoform CRA_b;Putative uncharacterized protein DKFZp686J19238	DCN;SLRR1B;DKFZp686J19238;hCG_24110	P07585-1;P07585;Q6FH10	43	77.7	20	20	41	39	35	33	43	39
BPG-dependent PGAM 1;Phosphoglycerate mutase 1;Phosphoglycerate mutase isozyme B;cDNA FLJ53048, highly similar to Phosphoglycerate mutase 1 (EC 5.4.2.1);cDNA FLJ51983, highly similar to Phosphoglycerate mutase 1 (EC 5.4.2.1);cDNA FLJ53061, highly similar to Phosphoglycerate mutase 1 (EC 5.4.2.1);HCG2015269, isoform CRA_c;cDNA, FLJ78809, highly similar to Phosphoglycerate mutase 1 (EC 5.4.2.1);Pho…	CDABP0006;PGAM1;PGAMA;hCG_2015269;hCG_25778;RP11-452K12.8-001;PGAM2;PGAMM	P18669;B4DJA4;B4DKL5;B4DMJ7;B7Z9E5;Q0D2Q6;Q53G35;Q6FHK8;Q6FHU2;Q6P6D7;P15259	5	26.4	3	1	5	5	4	4	2	3
Brain trypsinogen;Mesotrypsinogen;Serine protease 3;Serine protease 4;Trypsin III;Trypsin IV;Trypsin-3;Protease, serine, 3 (Mesotrypsin), isoform CRA_d;Trypsinogen 4;PRSS3 protein;Protease, serine, 3;Protease serine 4 isoform B;Trypsinogen 5;Protease, serine, 3 (Mesotrypsin), isoform CRA_b	PRSS3;PRSS4;TRY3;TRY4;hCG_2033679;RP11-176F3.3-002;mesotrypsinogen	P35030-1;P35030;A8CED1;Q8N2U3;B1AN99;Q7Z5F4;C9JKQ8;P35030-3;A8CED3;A9Z1Y4;Q6ISJ4	1	4.3	0	0	0	1	1	1	1	1
Breast epithelial antigen BA46;HMFG;Lactadherin;Lactadherin short form;Medin;MFGM;Milk fat globule-EGF factor 8;SED1;cDNA FLJ38589 fis, clone HCHON2010074, highly similar to LACTADHERIN;cDNA FLJ59612, highly similar to Lactadherin;MFGE8 protein;Milk fat globule-EGF factor 8 protein;Milk fat globule-EGF factor 8 protein, isoform CRA_b	MFGE8;hCG_26628	Q08431;B3KTQ2;B4E396;Q7Z3D2;Q9BTL9	9	32	5	1	8	6	8	9	8	8
Breast tumor novel factor 1;Chordin-like protein 2;Chordin-related protein 2;cDNA FLJ61081, highly similar to Chordin-like protein 2;Chordin-related protein 2 variant III	BNF1;CHL2;CHRDL2;UNQ765/PRO1557	Q6WN34-2;Q6WN34;Q6WN34-1;B4E311;Q6WN33;Q6WN34-4	3	10.2	0	1	3	3	3	3	3	3
C1 esterase inhibitor;C1-inhibiting factor;Plasma protease C1 inhibitor;Serpin G1;cDNA FLJ58564, highly similar to Plasma protease C1 inhibitor;cDNA FLJ58826, highly similar to Plasma protease C1 inhibitor;Serine/cysteine proteinase inhibitor clade G member 1 splice variant 2	C1IN;C1NH;SERPING1	P05155;B4E1H2;B4E1F0;Q5UGI6	17	38.4	3	4	17	15	10	14	15	17
C1 esterase;Complement C1s subcomponent;Complement C1s subcomponent heavy chain;Complement C1s subcomponent light chain;Complement component 1 subcomponent s;cDNA FLJ77835, highly similar to Homo sapiens complement component 1, s subcomponent (C1S), transcript variant 2, mRNA;cDNA FLJ30621 fis, clone CTONG2001681, highly similar to Complement C1s subcomponent (EC 3.4.21.42);Putative uncharacteriz…	C1S	P09871;A8K2N0;B3KNX0;A6NG18	22	41.6	2	6	19	19	18	21	22	21
C3 and PZP-like alpha-2-macroglobulin domain-containing protein 1;C3a anaphylatoxin;Complement C3;Complement C3 alpha chain;Complement C3 beta chain;Complement C3b alpha chain;Complement C3c alpha chain fragment 1;Complement C3c alpha chain fragment 2;Complement C3d fragment;Complement C3dg fragment;Complement C3f fragment;Complement C3g fragment;cDNA FLJ60818, highly similar to Complement C3;cDN…	C3;CPAMD1	P01024;A7E236;B4DR57;B4E216;Q6LDJ0	52	34.5	26	7	51	48	45	21	35	41
C3/C5 convertase;Complement C2;Complement C2a fragment;Complement C2b fragment;Complement component 2 variant;cDNA, FLJ92956, Homo sapiens complement component 2 (C2), mRNA;Complement component 2;Complement component 2, isoform CRA_b;C2 protein;cDNA FLJ54076, highly similar to Complement C2 (EC 3.4.21.43);cDNA FLJ55526, highly similar to Complement C2 (EC 3.4.21.43);cDNA FLJ59728, highly similar …	C2;DADB-122G4.1-001;DAMA-89M7.1-001;DAMC-178C20.1-001;DAQB-331I12.6-001;DASS-107J21.1-001;hCG_43694;XXbac-BCX116I9.2-001;XXbac-BPG116M5.3-001;DADB-122G4.1-014;DAMC-178C20.1-014;DAQB-331I12.6-014;XXbac-BCX116I9.2-014;XXbac-BPG116M5.3-014;DADB-122G4.1-003;DAMA-89M7.1-003;DAMC-178C20.1-003;DAQB-331I12.6-003;DASS-107J21.1-003;XXbac-BCX116I9.2-003;XXbac-BPG116M5.3-003;DAMA-89M7.1-015;DASS-107J21.1-015	P06681;Q53GZ8;Q53HP3;Q5JP69;Q95IG1;B4DV20;B4DV48;A2ABG1;B4DPF3;Q5ST57;A2BE05;Q8N6L6	2	8.5	0	0	2	2	1	1	1	1
Cadherin family member 1;Desmocollin-1;Desmosomal glycoprotein 2/3;Desmocollin 1, isoform CRA_b;Desmocollin 1b	CDHF1;DSC1;hCG_25474	Q08554-1;Q08554;Q08554-2;Q9HB00	2	3.1	0	0	2	2	2	1	2	2
Cadherin family member 3;Desmocollin-3;Desmocollin-4;HT-CP;cDNA FLJ78674, highly similar to Homo sapiens desmocollin type 4;Desmocollin 3	CDHF3;DSC3;DSC4	Q14574-1;Q14574;A8K6T3;Q9HAX1;Q14574-2	7	6.1	4	0	7	7	5	4	7	5
Cadherin family member 4;Desmoglein-1;Desmosomal glycoprotein 1;Pemphigus foliaceus antigen;cDNA FLJ50928, highly similar to Desmoglein-1	CDHF4;DSG1	Q02413;B7Z845	2	2.3	0	0	2	1	2	1	1	2
Calcyclin;Growth factor-inducible protein 2A9;MLN 4;Prolactin receptor-associated protein;Protein S100-A6;S100 calcium-binding protein A6;cDNA, FLJ92369, highly similar to Homo sapiens S100 calcium binding protein A6 (calcyclin) (S100A6),mRNA	CACY;S100A6	P06703;B2R577	5	73.3	3	2	4	4	3	3	4	5
Calgizzarin;Metastatic lymph node gene 70 protein;Protein S100-A11;Protein S100-C;S100 calcium-binding protein A11;cDNA, FLJ92471, highly similar to Homo sapiens S100 calcium binding protein A11 (calgizzarin) (S100A11), mRNA	MLN70;S100A11;S100C	P31949;B2R5H0	3	34.3	1	0	3	1	2	2	3	3
Calgranulin-A;Calprotectin L1L subunit;Cystic fibrosis antigen;Leukocyte L1 complex light chain;Migration inhibitory factor-related protein 8;Protein S100-A8;S100 calcium-binding protein A8;Urinary stone protein band A	CAGA;CFAG;MRP8;S100A8	P05109	2	23.7	0	0	2	2	2	1	1	2
Calgranulin-B;Calprotectin L1H subunit;Leukocyte L1 complex heavy chain;Migration inhibitory factor-related protein 14;Protein S100-A9;S100 calcium-binding protein A9;cDNA, FLJ92148, highly similar to Homo sapiens S100 calcium binding protein A9 (calgranulin B) (S100A9), mRNA;Putative uncharacterized protein S100A9	CAGB;CFAG;MRP14;S100A9	P06702;B2R4M6;C9J1H1	1	13.2	0	0	1	1	1	1	1	1
CALNUC;Nucleobindin-1;cDNA FLJ77770, highly similar to Homo sapiens nucleobindin 1 (NUCB1), mRNA;cDNA FLJ40471 fis, clone TESTI2042508, highly similar to Nucleobindin-1;Nucleobindin 1 variant;NUCB1 protein	NUC;NUCB1	Q02818;A8K7Q1;B3KUR6;Q53GX6;Q96BA4;C9JMD9	9	21	0	0	5	5	5	8	8	8
Calpactin I light chain;Calpactin-1 light chain;Cellular ligand of annexin II;p10 protein;p11;Protein S100-A10;S100 calcium-binding protein A10;S100A10 protein	ANX2LG;CAL1L;CLP11;S100A10	P60903;Q6FGE5	4	37.1	2	0	4	4	3	2	3	3
Calvasculin;Metastasin;Placental calcium-binding protein;Protein Mts1;Protein S100-A4;S100 calcium-binding protein A4	CAPL;MTS1;S100A4	P26447	2	17.8	1	1	2	2	2	2	2	2
Carboxypeptidase B2;Carboxypeptidase U;Plasma carboxypeptidase B;Thrombin-activable fibrinolysis inhibitor	CPB2	Q96IY4-1;Q96IY4	1	2.8	0	0	1	1	1	0	0	0
Cartilage intermediate layer protein 1;Cartilage intermediate layer protein 1 C1;Cartilage intermediate layer protein 1 C2;Cartilage intermediate-layer protein	CILP;UNQ602/PRO1188	O75339	2	48.1	1	1	1	1	1	2	2	2
Cartilage intermediate layer protein 2;Cartilage intermediate layer protein 2 C1;Cartilage intermediate layer protein 2 C2;cDNA, FLJ94946, highly similar to Homo sapiens cartilage intermediate layer protein 2 (CILP2), mRNA	CILP2	Q8IUL8;B2RAJ0	40	40.4	14	15	38	34	37	38	40	39
Cartilage leucine-rich protein;Chondroadherin	CHAD;SLRR4A	O15335	27	71.3	10	15	24	23	18	21	25	24
Cartilage oligomeric matrix protein;Thrombospondin-5;cDNA FLJ78437, highly similar to Homo sapiens cartilage oligomeric matrix protein (COMP), mRNA;cDNA FLJ53494, highly similar to Cartilage oligomeric matrix protein;Cartilage oligomeric matrix protein variant;cDNA FLJ60724, highly similar to Cartilage oligomeric matrix protein;cDNA FLJ59562, highly similar to Cartilage oligomeric matrix protein	COMP	P49747;A8K3I0;B4DN90;Q53FR6;B4DN75;B4DKJ3	49	80.3	30	30	44	40	48	48	49	46
Cartilage-linking protein 1;Hyaluronan and proteoglycan link protein 1;Proteoglycan link protein	CRTL1;HAPLN1	P10915	33	81.1	20	21	29	29	27	29	32	29
Catenin gamma;Desmoplakin III;Desmoplakin-3;Junction plakoglobin;Plakoglobin	CTNNG;DP3;JUP	P14923;Q7KZ86	2	7.5	0	0	2	1	1	1	1	2
Cathepsin D;Cathepsin D heavy chain;Cathepsin D light chain;Putative uncharacterized protein CTSD	CPSD;CTSD	P07339;C9JIH9;C9JH19;C9JC30	9	31.1	0	0	3	5	4	7	9	9
Cathepsin L1;Cathepsin L1 heavy chain;Cathepsin L1 light chain;Major excreted protein;cDNA FLJ90619 fis, clone PLACE1002374, highly similar to Cathepsin L (EC 3.4.22.15);Cathepsin L;Cathepsin L, isoform CRA_b;Putative uncharacterized protein;Cathepsin L splice variant	CTSL;CTSL1;hCG_30369;RP11-65B23.1-004	P07711;A5PLM9;B3KQK4;Q6LAF7;Q9HBQ7;Q5K630;Q5T8F0;Q8NG13	1	3.6	0	0	1	1	1	1	1	1
Cathepsin P;Cathepsin X;Cathepsin Z	CTSZ	Q9UBR2;Q5U000	2	7.3	0	0	0	2	1	2	2	2
C-C motif chemokine 14;Chemokine CC-1/CC-3;HCC-1(1-74);HCC-1(3-74);HCC-1(4-74);HCC-1(9-74);NCC-2;Small-inducible cytokine A14	CCL14;NCC2;SCYA14	Q16627-2;Q16627;Q16627-1	4	43.1	1	0	3	3	3	2	3	2
CCN family member 1;Cysteine-rich angiogenic inducer 61;Insulin-like growth factor-binding protein 10;Protein CYR61;Protein GIG1;Cysteine-rich, angiogenic inducer, 61 variant;cDNA, FLJ95400, highly similar to Homo sapiens cysteine-rich, angiogenic inducer, 61 (CYR61), mRNA;CYR61 protein;Cysteine-rich, angiogenic inducer, 61, isoform CRA_a;cDNA FLJ58182, highly similar to Protein CYR61	CCN1;CYR61;GIG1;IGFBP10;hCG_23652	O00622;Q53FA4;Q6FI18;B4DI61	9	37.8	1	2	5	6	5	8	7	9
CCN family member 2;Connective tissue growth factor;Hypertrophic chondrocyte-specific protein 24;Insulin-like growth factor-binding protein 8;cDNA, FLJ96197, highly similar to Homo sapiens connective tissue growth factor (CTGF), mRNA;cDNA FLJ34961 fis, clone NTONG2003839, highly similar to CONNECTIVE TISSUE GROWTH FACTOR;cDNA FLJ43230 fis, clone HCHON2001269, highly similar to Connective tissue g…	CCN2;CTGF;HCS24;IGFBP8	P29279-1;P29279;B2RCP7;B3KRV6;B3KWK5;Q5M8T4;Q6FHL8;P29279-2;Q9UDL6	3	8.9	1	1	2	2	3	3	2	2
CCN family member 5;Connective tissue growth factor-like protein;Connective tissue growth factor-related protein 58;WNT1-inducible-signaling pathway protein 2;WISP2 protein;WNT1 inducible signaling pathway protein 2	CCN5;CT58;CTGFL;UNQ228/PRO261;WISP2;RP11-445H22.2-003	O76076;Q6PEG3	5	26.8	2	1	3	4	4	4	4	5
CD55 molecule, decay accelerating factor for complement (Cromer blood group);Decay-accelerating factor splicing variant 4;Decay-accelerating factor 1a;Complement decay-accelerating factor;Decay-accelerating factor splicing variant 1;Decay-accelerating factor splicing variant 3;cDNA, FLJ92802, highly similar to Homo sapiens decay accelerating factor for complement (CD55, Cromerblood group system) …	CD55;RP11-357P18.1-008;DAF;CR;RP11-357P18.1-003	B1AP16;Q14UF3;Q8TD14;P08174-2;P08174;B1AP13;Q14UF6;Q14UF4;P08174-1;B1AP14;B2R658;Q14UF5	3	5.5	0	0	3	3	3	2	3	3
cDNA FLJ50237, highly similar to Homo sapiens fibulin 2 (FBLN2), transcript variant 1, mRNA;cDNA FLJ56913, highly similar to Homo sapiens fibulin 2 (FBLN2), transcript variant 1, mRNA;Fibulin 2;cDNA FLJ56912, highly similar to Fibulin-2;Fibulin-2;Putative uncharacterized protein DKFZp586A1519	FBLN2;DKFZp586A1519	B7Z6T9;B7Z9C5;Q8IUI1;B7Z9B8;P98095;Q86V58;Q8IUI0;Q9Y3V7	1	0.9	0	0	0	0	1	1	1	1
cDNA FLJ52681, highly similar to HLA class I histocompatibility antigen, alpha chain E;HLA class I histocompatibility antigen, alpha chain E;MHC class I antigen E;cDNA FLJ78238, highly similar to Homo sapiens major histocompatibility complex, class I, E, mRNA;MHC class I lymphocyte antigen;Major histocompatibility complex, class I, E;Major histocompatibility complex class I E;Major histocompatibi…	HLA-6.2;HLAE;HLA-E;HLA-B;DADB-50G20.2-001;DAQB-352F19.4-001;DASS-205I8.2-001;hCG_26010;XXbac-BCX17K10.4-001;EA2.1;DAMA-277I14.1-001;DAMC-259M15.1-001;XXbac-BPG34K20.2-001;DKFZp686P19218;EA1.2;HLA-C;XXbac-BCX101P6.2-004;XXbac-BPG248L24.3-004;DADB-104B20.5-004;XXbac-BCX101P6.2-003;XXbac-BPG248L24.3-002;DADB-104B20.5-003;XXbac-BCX101P6.2-002;DADB-104B20.5-002;HLAC;HLA-Cw;HLA;XXbac-BPG248L24.3-001;DA…	B4DL31;P13747;A8K8M6;Q29939;Q2L6I5;Q6DU50;Q9TNU7;Q29896;Q30168;Q30171;Q59EE1;Q6DU44;Q7Z367;Q9MW44;B4DQ91;B4DV30;O19744;Q6KBZ5;Q9TNU8;A2ABE7;A2AEA4;B0UY15;A7WPJ2;A2ABE6;A2AEA2;B0UY14;Q96QL3;A2ABE5;B0UY12;P10321;A2BCW7;A4Q9R6;A6H578;A6H581;A6Q0P2;A7LH95;A8YQF3;B0JF23;B1PQ27;B2ZSE2;B3V8S0;B5BLP2;B9WPN5;C0KJV4;C0KJV6;C0KJW1;C0KJW3;C0KJW5;C0KJY4;C0KK02;C0KTQ5;C0KTQ6;C1K0X7;C1K0X8;C1K0Y0;C1K9J2;C5IZX3;…	2	5.8	0	0	1	2	1	0	2	2
cDNA FLJ55211, highly similar to Glia-derived nexin;Glia-derived nexin;Peptidase inhibitor 7;Protease nexin 1;Protease nexin I;Serpin E2;cDNA FLJ51896, highly similar to Glia-derived nexin;Putative uncharacterized protein SERPINE2	PI7;PN1;SERPINE2	B4DIF2;P07093-1;P07093;P07093-2;B4DMR3;C9JYC8	16	39.6	3	9	16	14	15	16	16	16
cDNA FLJ55673, highly similar to Complement factor B (EC 3.4.21.47);Complement factor B;Complement factor B preproprotein variant;C3/C5 convertase;Complement factor B Ba fragment;Complement factor B Bb fragment;Glycine-rich beta glycoprotein;PBF2;Properdin factor B	CFB;hCG_43699;BF;BFD	B4E1Z4;Q53F89;P00751-1;P00751;B0QZQ6;C9JYI6	16	17.6	7	0	15	14	15	12	12	14
cDNA FLJ57527, highly similar to 60S ribosomal protein L31;Putative uncharacterized protein RPL31;cDNA FLJ58912, highly similar to 60S ribosomal protein L31;Ribosomal protein L31, isoform CRA_c;60S ribosomal protein L31;cDNA, FLJ92036, highly similar to Homo sapiens ribosomal protein L31 (RPL31), mRNA;Ribosomal protein L31;RPL31 protein;cDNA FLJ58908, highly similar to 60S ribosomal protein L31	RPL31;hCG_27618	B7Z4C8;B7Z4K2;P62899;B2R4C1;Q76N53;Q6IRZ0;B7Z4E3;C9JU56;C9JQ13;B8ZZK4	1	6.9	0	0	1	1	0	0	1	1
cDNA FLJ59142, highly similar to Epididymal secretory protein E1;Epididymal secretory protein E1;Human epididymis-specific protein 1;Niemann-Pick disease type C2 protein;cDNA, FLJ92198, highly similar to Homo sapiens Niemann-Pick disease, type C2 (NPC2), mRNA;cDNA FLJ51947, highly similar to Epididymal secretory protein E1;Niemann-Pick disease, type C2 variant	HE1;NPC2	B4DV10;P61916;B2R4S5;B4DQV7;Q53HV6	4	28.9	0	2	2	3	4	4	4	4
cDNA FLJ60213, highly similar to Tenascin		B4E1W8	1	35.6	0	0	0	0	1	1	1	1
cDNA FLJ60424, highly similar to Junction plakoglobin;Putative uncharacterized protein JUP	JUP	B4DE59;C9JKY1	0	9.1	0	0	0	0	0	0	0	0
cDNA FLJ75174, highly similar to Homo sapiens calmodulin 1 (phosphorylase kinase, delta), mRNA;cDNA, FLJ96792, highly similar to Homo sapiens calmodulin 2 (phosphorylase kinase, delta) (CALM2), mRNA;Calmodulin;Calmodulin 1 (Phosphorylase kinase, delta), isoform CRA_a;Calmodulin 3 (Phosphorylase kinase, delta), isoform CRA_b;cDNA FLJ61744, highly similar to Calmodulin;CALM3 protein	CALM;CALM1;CALM2;CALM3;CALML2;CAM;CAM1;CAM2;CAM3;CAMB;CAMC;CAMIII;hCG_20313;hCG_21749	A8K1M2;B2RDW0;P62158;B4DJ51;Q9BRL5;C9J9P9	2	16	0	0	2	1	1	1	1	1
cDNA FLJ75516, highly similar to Xenopus tropicalis ubiquitin C, mRNA;Ubiquitin C variant;Ubiquitin C splice variant;Putative uncharacterized protein;UBC protein;cDNA FLJ32377 fis, clone SKMUS1000014, highly similar to Polyubiquitin 9;Putative uncharacterized protein DKFZp434K0435;Ubiquitin B;Ubiquitin B, isoform CRA_a;40S ribosomal protein S27a;cDNA, FLJ96793, Homo sapiens ribosomal protein S27a…	UBC;DKFZp434K0435;hCG_1998947;UBB;RPS27A;UBA80;UBCEP1;hCG_1987923;UBA52;UBCEP2;hCG_37048	A8K674;Q59EM9;Q5PY61;Q66K58;Q96H31;Q96MH4;Q9UFQ0;Q96C32;Q5U5U6;P62979;B2RDW1;Q5RKT7;Q8WYN9;B4DV12;Q5UGI3;P62987;Q3MIH3;P62988;A8CGI2	9	84.8	7	1	9	8	9	9	8	8
cDNA FLJ78037, highly similar to Homo sapiens insulin-like growth factor 2 (somatomedin A), mRNA;Putative uncharacterized protein IGF2;Insulin-like growth factor II;Insulin-like growth factor II Ala-25 Del;Preptin;Somatomedin-A;Insulin-like growth factor 2	IGF2;PP1446	A8K6C9;C9JAF2;P01344-2;P01344;P01344-1;B2MUX6	2	10.6	0	1	2	2	2	0	2	1
cDNA, FLJ93047, highly similar to Homo sapiens matrix metallopeptidase 14 (membrane-inserted) (MMP14), mRNA;Matrix metalloproteinase 1		B2R6P3;Q9UHK5	2	4	1	0	2	2	2	1	2	2
cDNA, FLJ95012, highly similar to Homo sapiens UDP-glucose pyrophosphorylase 2 (UGP2), mRNA;cDNA FLJ56155, highly similar to UTP--glucose-1-phosphate uridylyltransferase 2 (EC 2.7.7.9);Putative uncharacterized protein UGP2;UDP-glucose pyrophosphorylase;UTP--glucose-1-phosphate uridylyltransferase	UGP2;UGP1	B2RAN1;B4DUP2;C9JKD6;Q16851-1;Q16851;Q53QE9;Q16851-2;C9JNZ1;C9JQU9;C9JVG3;C9K0U9;C9JWG0;C9JUW1;C9JVV7;C9JTZ5	1	2.7	0	0	1	1	1	0	1	1
Cell growth-inhibiting gene 36 protein;Matrix Gla protein	GIG36;MGLAP;MGP	P08493	5	43.7	2	5	5	4	5	5	5	5
Cell migration-inducing gene 10 protein;Phosphoglycerate kinase 1;Primer recognition protein 2;Phosphoglycerate kinase	MIG10;OK/SW-cl.110;PGK1;PGKA;hCG_20034	P00558;A8K4W6;B7Z7A9;B4DHM5;B4E1H9	5	18.7	1	0	5	5	5	4	4	2
Cell proliferation-inducing gene 2 protein;Cysteine knot superfamily 1, BMP antagonist 1;DAN domain family member 2;Down-regulated in Mos-transformed cells protein;Gremlin-1;Increased in high glucose protein 2;cDNA, FLJ92561, Homo sapiens cysteine knot superfamily 1, BMP antagonist 1 (CKTSF1B1), mRNA;Gremlin 1, cysteine knot superfamily, homolog (Xenopus laevis), isoform CRA_b;Gremlin 1-like prot…	CKTSF1B1;DAND2;DRM;GREM1;PIG2;hCG_1811964	O60565-1;O60565;A6XAA7	1	9.8	0	0	1	1	0	0	1	1
Cell proliferation-inducing gene 35 protein;EPC-1;Pigment epithelium-derived factor;Serpin F1	PEDF;PIG35;SERPINF1	P36955;Q2TU83	19	61	13	2	19	18	16	13	16	15
Ceruloplasmin;Ferroxidase;Ceruloplasmin (Ferroxidase);Ceruloplasmin (Ferroxidase), isoform CRA_a;CP protein;cDNA FLJ76826, highly similar to Homo sapiens ceruloplasmin (ferroxidase) (CP), mRNA;cDNA FLJ58075, highly similar to Ceruloplasmin (EC 1.16.3.1);cDNA FLJ37971 fis, clone CTONG2009958, highly similar to CERULOPLASMIN (EC 1.16.3.1)	CP;hCG_1781201	P00450;A5PL27;A8K5A4;Q1L857;B7Z5Q2;Q6NSB2;C9JDZ0;B3KTA8	5	6.3	0	0	5	4	5	4	5	5
Chitinase-3-like protein 2;Chondrocyte protein 39;YKL-39;Chitinase 3-like 2 variant;Putative uncharacterized protein CHI3L2;cDNA FLJ57554, highly similar to Chitinase 3-like protein 2;Chitinase 3-like 2, isoform CRA_b	CHI3L2;hCG_1760561	Q15782;Q53FH2;A6NNY3;A8MTM3	20	59.2	7	9	18	18	15	20	20	17
Chondroitin sulfate proteoglycan 4;Chondroitin sulfate proteoglycan NG2;Melanoma chondroitin sulfate proteoglycan;Melanoma-associated chondroitin sulfate proteoglycan;CSPG4 protein	CSPG4;MCSP	Q6UVK1;A2VCL1	3	1.9	0	0	3	3	2	3	3	3
Chondroitin sulfate proteoglycan core protein 2;Glial hyaluronate-binding protein;Large fibroblast proteoglycan;PG-M;Versican core protein;Chondroitin sulfate proteoglycan 2 (Versican) variant;cDNA FLJ50194, highly similar to Versican core protein;Putative uncharacterized protein DKFZp686K06110;cDNA FLJ50780, highly similar to Versican core protein;VCAN protein	CSPG2;VCAN;DKFZp686K06110	P13611-1;P13611;Q59FG9;P13611-5;P13611-2;B7Z638;Q6MZK8;P13611-3;B7Z3R6;P13611-4;Q86W61	5	1.8	0	0	5	5	4	4	5	4
Coiled-coil domain-containing protein 80;Down-regulated by oncogenes protein 1;Up-regulated in BRS-3 deficient mouse homolog;Nuclear envelope protein okuribin;cDNA FLJ77243, highly similar to Homo sapiens steroid sensitive gene 1 (URB), transcript variant 1, mRNA;Putative uncharacterized protein CCDC80	CCDC80;DRO1;HBE245;URB;okuribin	Q76M96-2;Q76M96;A3KC71;A8KA16;Q76M96-1;C9JDY9	7	12.1	0	0	5	4	2	5	5	7
Collagen alpha-1(V) chain;Collagen type V alpha 1;Pro-alpha-1 type V collagen variant;COL5A1 protein;Alpha-1 type V collagen	COL5A1	P20908;B2ZZ86;Q59EE7;Q96HC0;Q9UML4	5	4	1	1	3	3	4	4	4	5
Collagen alpha-1(VI) chain;cDNA FLJ61362, highly similar to Collagen alpha-1(VI) chain;COL6A1 protein;Putative uncharacterized protein	COL6A1	P12109;B4DRR8;Q05BT9;Q8TBN2	11	16	4	1	10	10	10	10	10	10
Collagen alpha-1(XI) chain;Putative uncharacterized protein COL11A1;cDNA FLJ57066, highly similar to Collagen alpha-1(XI) chain;COL11A1 protein;Collagen XI alpha 1;Alpha 1 type XI collagen isoform C preproprotein variant;Mutant collagen XI alpha 1 variant isoform A	COL11A1;COLL6;CO11A1	P12107-2;P12107;C9JMN2;P12107-1;P12107-3;B4DQZ0;Q149N0;Q4FAC4;Q59HB5;Q5IKE9;Q5XNW0;C9JEL9	9	7	2	5	7	6	8	8	9	8
Collagen alpha-1(XII) chain;Collagen, type XII, alpha 1	COL12A1;COL12A1L	Q99715-1;Q99715;B9EJB8;Q99715-4	25	9.9	1	0	20	23	12	12	24	25
Collagen alpha-1(XIV) chain;Undulin;cDNA FLJ77224, highly similar to Homo sapiens collagen, type XIV, alpha 1 (undulin) (COL14A1), mRNA;COL14A1 protein	COL14A1;UND	Q05707-1;Q05707;Q05707-2;A8KAL5;C9JSX8;Q4G0W3;Q05707-3	1	0.7	1	0	1	1	1	1	1	1
Collagen alpha-1(XV) chain;Endostatin;Endostatin-XV;Related to endostatin;Restin;cDNA FLJ38566 fis, clone HCHON2005118, highly similar to Collagen alpha-1(XV) chain	COL15A1	P39059;B3KTP7	12	10.7	1	3	12	10	11	11	12	12
Collagen alpha-1(XVIII) chain;Endostatin	COL18A1	P39060-3;P39060;P39060-1;P39060-2;A8MSA0;C9JBR0	9	7.2	3	1	8	8	7	7	8	9
Collagen alpha-2(VI) chain;COL6A2 protein;Collagen, type VI, alpha 2	COL6A2	P12110-1;P12110;Q9BUM6;P12110-2;P12110-3	8	9.6	0	0	8	8	7	6	7	7
Collagen alpha-2(XI) chain;Collagen type XI alpha 2;Collagen, type XI, alpha 2;Putative uncharacterized protein ENSP00000363829;Putative uncharacterized protein ENSP00000405291;Putative uncharacterized protein ENSP00000410951;COL11A2 protein	COL11A2;DADB-100D22.2-002;XXbac-BCX22I16.3-002;XXbac-BPG157A10.2-002;XXbac-BCX22I16.3-001;DASS-241N2.1-001;DAMA-248N13.2-002;DAMA-248N13.2-001;DAMC-269O2.2-002;DAQB-79P13.8-002;DASS-241N2.1-002;DADB-100D22.2-003;DAMC-269O2.2-003;DAQB-79P13.8-003;XXbac-BCX22I16.3-003;XXbac-BPG157A10.2-003;DASS-241N2.1-003;DAMA-248N13.2-003	P13942-1;P13942;A2AAS7;P13942-3;P13942-2;Q5STP6;P13942-5;P13942-4;P13942-7;P13942-6;Q5JP94;P13942-8;A2BF21;B0UXF0;B0UXE9;A6NI54;C9J3N1;C9J8W5;A2APY2;A2BF22;Q7Z6C3;A2BF23;B0UXF1	3	15	0	0	3	3	3	3	3	3
Collagen alpha-3(VI) chain;COL6A3 protein;Putative uncharacterized protein COL6A3;cDNA FLJ57023, highly similar to Homo sapiens collagen, type VI, alpha 3 (COL6A3), transcript variant 3, mRNA;Alpha 3 type VI collagen isoform 5 variant;Putative uncharacterized protein DKFZp686D23123;Similar to collagen, type VI, alpha 3	COL6A3;DKFZp686D23123	P12111-1;P12111;B7ZW00;C9JNG9;P12111-2;B4E0A4;B7ZMJ7;Q59F25;Q6MZG6;Q8N4Z1	54	22.5	3	1	46	50	44	42	49	49
Collagen-binding 59 kDa protein;Fibromodulin;Keratan sulfate proteoglycan fibromodulin;cDNA FLJ53615, highly similar to Fibromodulin;cDNA FLJ35580 fis, clone SPLEN2006389, highly similar to FIBROMODULIN	FM;FMOD;SLRR2E	Q06828;B4E1J3;B3KS64;Q12833	18	54.3	9	10	17	15	15	16	17	15
Complement C1q subcomponent subunit B;Complement component 1, q subcomponent, B chain;Complement subcomponent C1q chain B	C1QB;RP4-815O16.3-002	P02746;Q5T960;Q6LDZ7	4	17.8	0	0	4	4	4	4	4	4
Complement C1q subcomponent subunit C	C1QC;C1QG	P02747	4	21.2	3	3	4	4	4	4	4	4
Complement C1r subcomponent;Complement C1r subcomponent heavy chain;Complement C1r subcomponent light chain;Complement component 1 subcomponent r;cDNA FLJ75066, highly similar to Homo sapiens complement component 1, r subcomponent (C1R), mRNA;cDNA FLJ54471, highly similar to Complement C1r subcomponent (EC 3.4.21.41);Complement component 1, r subcomponent variant;cDNA FLJ54318, highly similar to …	C1R	P00736;A8K5J8;B4DPQ0;Q53HT9;Q53HU9;B4E1B0;C9JAT2	6	12	0	0	4	6	5	5	6	6
Complement component 4A (Rodgers blood group);Putative uncharacterized protein C4A;C4A3;Complement component C4B (Childo blood group);Complement component C4B (Childo blood group) 2;C4A;C4A91;C4B1;Complement component 4B (Childo blood group);C4B3;C4A2;C4B;C4A protein;cDNA FLJ55146, highly similar to Complement C4-B;cDNA FLJ60561, highly similar to Complement C4-B;cDNA FLJ53025, highly similar to …	C4A;DADB-112B14.9-001;DAMC-258G8.6-001;DAQB-124C11.1-001;C4B-1;C4B-2;DASS-307J8.2-001;DASS-307J8.7-001;C4B;DADB-112B14.11-001;CO4;CPAMD2;C4A variant protein;XXbac-BCX116I9.7-001;XXbac-BPG116M5.7-001;C4B12;C4A13	B0UZ83;B0V2C8;B2RUT6;Q5JNX2;Q6U2F6;A2BHY4;Q6U2F8;Q6U2G0;Q6U2G1;B0UZ85;Q6U2H4;Q6U2L1;Q6U2L7;A6H8M8;B4DDH0;B4DIE5;B7Z1F8;Q6U2E0;Q6U2E5;Q6U2E7;Q6U2E8;Q6U2F0;Q6U2F3;Q6U2F4;Q6U2I5;Q6U2K2;Q6U2L9;Q6XMI6;Q96EG2;Q9UM89;Q9UMV1;P0C0L4;A7E2V2;B7ZVZ6;Q4LE82;Q6P4R1;B4E344;Q6U2E9;Q6U2L6;Q6U2M2;Q6U2M5;Q6VCV8;Q96SA7;Q96SA8	20	13.3	4	1	20	20	18	14	20	16
Complement component 8 subunit alpha;Complement component C8 alpha chain;C8A protein	C8A	P07357;Q05CV2	7	14	3	0	7	5	7	5	1	2
Complement component 8 subunit beta;Complement component C8 beta chain;cDNA, FLJ93915, highly similar to Homo sapiens complement component 8, beta polypeptide (C8B), mRNA;Complement component 8, beta polypeptide;Complement component 8, beta polypeptide, isoform CRA_a;cDNA FLJ77947, highly similar to Human complement protein C8 beta subunit mRNA;cDNA FLJ59731, highly similar to Complement componen…	C8B;hCG_23458	P07358;A1L4K7;A8K9M5;B7Z550;B7Z555;B7ZA94;Q05CV3	8	17.1	3	0	8	7	6	3	3	4
Complement component C8 gamma chain;Complement component 8, gamma polypeptide	C8G;RP11-229P13.14-003	P07360;Q5SQ08	4	31.7	1	0	4	4	4	0	1	2
Complement component C9;Complement component C9a;Complement component C9b;Complement component 9	C9	P02748;Q9UGI4	5	10.2	0	0	5	5	4	1	3	1
Complement factor H;H factor 1;cDNA FLJ75416, highly similar to Homo sapiens complement factor H (CFH), mRNA;HF protein;Putative uncharacterized protein CFH	CFH;HF;HF1;HF2	P08603-1;P08603;A8K5T0;Q14006;P08603-2;C9JSK2	20	50.4	10	8	17	16	18	19	19	18
Complement factor H-related protein 1;H factor-like protein 1;H36;Complement factor H-related 1;FHR-1; complement Factor H-related protein 1	CFHL;CFHL1;CFHL1P;CFHR1;CFHR1P;FHR1;HFL1;HFL2;RP1-15D12.2-002;H 36-2	Q03591;B1AKG0;Q6LBM9	4	36.1	3	0	4	4	4	4	4	4
Complement factor H-related protein 2;DDESK59;H factor-like 3;H factor-like protein 2	CFHL2;CFHR2;FHR2;HFL3	P36980-1;P36980	3	26.7	0	0	3	3	3	1	2	1
CPI-B;Cystatin-B;Liver thiol proteinase inhibitor;Stefin-B;cDNA, FLJ92415, Homo sapiens cystatin B (stefin B) (CSTB), mRNA;CSTB protein;Cystatin B;Cystatin B (Stefin B);Cystatin B (Stefin B), isoform CRA_a	CST6;CSTB;STFB;hCG_401291	P04080;Q76LA1	1	12.2	0	0	1	1	1	1	1	1
C-reactive protein;C-reactive protein(1-205)	CRP;PTX1	P02741-1;P02741	1	4.5	0	0	1	1	1	0	0	0
CSC-21K;Metalloproteinase inhibitor 2;Tissue inhibitor of metalloproteinases 2;cDNA FLJ57920, highly similar to Metalloproteinase inhibitor 2;TIMP metallopeptidase inhibitor 2, isoform CRA_c	TIMP2;hCG_95573	P16035;B4DFW2	16	51.4	4	6	11	11	8	13	16	16
C-type lectin domain family 11 member A;C-type lectin superfamily member 3;Lymphocyte secreted C-type lectin;p47;Stem cell growth factor;Stem cell growth factor; lymphocyte secreted C-type lectin	CLEC11A;CLECSF3;LSLCL;SCGF	Q9Y240;Q5U0B9	1	3.4	0	0	1	1	1	1	1	1
C-type lectin domain family 3 member B;Plasminogen kringle 4-binding protein;Tetranectin;cDNA, FLJ92374, highly similar to Homo sapiens C-type lectin domain family 3, member B (CLEC3B), mRNA	CLEC3B;TNA	P05452;B2R582	1	61.4	1	0	1	1	1	1	1	1
C-type lectin domain family 3, member A;Cartilage-derived C-type lectin;C-type lectin domain family 3 member A;C-type lectin superfamily member 1	CLEC3A;CLECSF1;UNQ700/PRO1345	Q3SX92;O75596	14	62.6	3	6	13	12	11	12	13	11
Cyclophilin A;Cyclosporin A-binding protein;Peptidyl-prolyl cis-trans isomerase A;Rotamase A;Peptidyl-prolyl cis-trans isomerase	CYPA;PPIA	P62937;A8K220;A8K486;B2RE56;Q71V99;C9J5S7;C9JQJ3	5	42.4	0	0	5	5	4	4	4	5
Cyclophilin B;CYP-S1;Peptidyl-prolyl cis-trans isomerase B;Rotamase B;S-cyclophilin	CYPB;PPIB	P23284	8	35.6	1	1	7	8	5	5	7	8
Cyclophilin C;Peptidyl-prolyl cis-trans isomerase C;Rotamase C;Peptidyl-prolyl cis-trans isomerase	CYPC;PPIC	P45877;A8K2Q6	1	6.1	0	0	1	1	0	1	1	1
Cystatin-3;Cystatin-C;Gamma-trace;Neuroendocrine basic polypeptide;Post-gamma-globulin	CST3	P01034	7	45.2	3	3	7	7	7	7	7	7
Cystatin-6;Cystatin-E;Cystatin-M;CST6 protein	CST6	Q15828;Q6IBD2	2	21.5	0	0	2	2	2	2	2	2
Cytokine-like protein 1;Protein C17	C4orf4;CYTL1;UNQ1942/PRO4425	Q9NRR1	9	50.7	6	4	9	8	8	9	8	7
Cytosolic malate dehydrogenase;Malate dehydrogenase, cytoplasmic;Malate dehydrogenase;Putative uncharacterized protein MDH1	MDH1;MDHA	P40925;B4DUN2;B7Z3I7;C9JF79;B9A041;C9JRL4	1	4.8	0	0	1	0	1	1	1	1
Cytosolic thyroid hormone-binding protein;Opa-interacting protein 3;p58;Pyruvate kinase 2/3;Pyruvate kinase isozymes M1/M2;Pyruvate kinase muscle isozyme;Thyroid hormone-binding protein 1;Tumor M2-PK;Pyruvate kinase;Pyruvate kinase M2	OIP3;PK2;PK3;PKM;PKM2	P14618-1;P14618;P14618-2;B4DRT3;B4DNK4;Q8WUW7;Q9NYI7;Q9UK31;Q9UKK4;B4DUU6	5	11.5	0	0	5	5	3	3	4	3
Cytotactin;Glioma-associated-extracellular matrix antigen;GMEM;GP 150-225;Hexabrachion;JI;Myotendinous antigen;Neuronectin;Tenascin;Tenascin-C;TNC variant protein;TNC protein	HXB;TNC;TNC variant protein	P24821-1;P24821;Q4LE33;Q5T7S3;P24821-4;C9J848;A7MBN2;P24821-3;C9J6D9;P24821-5;C9J575;P24821-6;C9IYT7	22	31.1	3	2	20	18	18	18	20	21
DAN domain family member 1;Neuroblastoma suppressor of tumorigenicity 1;Protein N03;Zinc finger protein DAN;Neuroblastoma, suppression of tumorigenicity 1	DAN;DAND1;NBL1;RP5-1056L3.4-007;RP5-1056L3.4-008;RP5-1056L3.4-003;RP5-1056L3.4-004;RP5-1056L3.4-006;RP5-1056L3.4-005	P41271-2;P41271;A3KFI1;P41271-1;A3KFI6;A3KFI5;A3KFI4;A3KFI3;A3KFI2	2	8.3	1	1	1	1	1	2	2	2
Db-F;Db-s;Parotid acidic protein;Parotid double-band protein;Parotid isoelectric focusing variant protein;Parotid proline-rich protein 1/2;Peptide P-C;PIF-F;Pr1/Pr2;Protein A;Protein C;PRP-1/PRP-2;PRP-3/PRP-4;Salivary acidic proline-rich phosphoprotein 1/2;Salivary acidic proline-rich phosphoprotein 3/4	PRH1;PRH2	P02810	2	16.9	0	0	2	2	0	1	2	2
Defensin, alpha 3;HNP-2;HNP-3;HP 3-56;Neutrophil defensin 2;Neutrophil defensin 3;Defensin, alpha 3, neutrophil-specific;Defensin, alpha 1;HNP-1;HP 1-56;Neutrophil defensin 1;Defensin, alpha 1, myeloid-related sequence;Defensin, alpha 1, preproprotein;Novel protein, similar to DEFA1	DEF3;DEFA3;DEF1;DEFA1;DEFA2;MRS;Em:AF200455.10;Em:AF200455.12;Em:AF200455.14	P59666;Q6EZE9;P59665;Q6EZF6	2	19.1	0	0	2	2	1	1	2	2
Dermatopontin;Tyrosine-rich acidic matrix protein	DPT	Q07507	7	37.8	1	1	4	5	5	6	6	7
Dermcidin isoform 2;DCD-1;Dermcidin;Preproteolysin;Survival-promoting peptide;Proteolysis inducing factor	DCD;AIDD;DSEP;hCG_1820620;PIF	A5JHP3;P81605;Q53YJ2	2	18.2	0	0	1	2	2	2	2	2
Differentially expressed in cancerous and non-cancerous lung cells 1;Mindin;Spondin-2	DIL1;SPON2;UNQ435/PRO866	Q9BUD6	3	8.8	0	0	3	3	3	3	3	3
DNA-binding protein NEFA;Gastric cancer antigen Zg4;Nucleobindin-2	NEFA;NUCB2	P80303-1;P80303	1	2.1	0	0	1	1	1	1	1	1
Dystrophin;DMD protein;Duchenne muscular dystrophy gene;Duchenne muscular dystrophy protein	DMD;GS1-19O24.1-006;GS1-19O24.1-002;GS1-19O24.1-004	P11532-1;P11532;B1AK23;Q548X2;Q7KZ40;Q8WYE3;Q8WYE4;Q8WYE5;Q8WYE6;Q8WYE7;Q8WYE8;Q8WYE9;Q8WYF0;Q8WYF1;Q8WYF2;Q8WYF5;Q9UMG1;Q9UPB5;P11532-4;Q4G0X0;Q6PK12;Q8WYE2;Q8WYD8;Q8WYD9;Q8WYE0;Q8WYE1;Q9UEH4;Q9UPB4;P11532-2;P11532-3;Q14172;Q8WYC7;Q8WYC8;Q8WYC9;Q8WYD0;Q8WYD2;Q8WYD3;Q8WYD4;Q8WYD5;Q8WYD6;Q8WYD7;Q9UME2;Q9UMK8	1	0.3	0	0	1	1	1	1	1	1
E-cadherin;Cadherin-1;CAM 120/80;E-Cad/CTF1;E-Cad/CTF2;E-Cad/CTF3;Epithelial cadherin;Uvomorulin;CDH1 protein;Cadherin 1, type 1, E-cadherin (Epithelial), isoform CRA_b;cDNA FLJ78203, highly similar to Homo sapiens cadherin 1, type 1, E-cadherin (epithelial) (CDH1), mRNA;cDNA, FLJ92924, Homo sapiens cadherin 1, type 1, E-cadherin (epithelial) (CDH1),mRNA;Truncated E-cadherin;Cadherin 1, type 1, E…	CDH1;CDHE;UVO;hCG_28201	Q9UII7;P12830;A5D8W4;A8K1U7;B3GN61;Q9UII8;B4DNH0	3	3.1	1	0	3	3	3	3	3	3
EGF-containing fibulin-like extracellular matrix protein 1;Extracellular protein S1-5;Fibrillin-like protein;Fibulin-3;cDNA FLJ77823, highly similar to Homo sapiens EGF-containing fibulin-like extracellular matrix protein 1, transcript variant 3, mRNA;cDNA, FLJ93024, highly similar to Homo sapiens EGF-containing fibulin-like extracellular matrix protein 1 (EFEMP1), transcript variant 1, mRNA;EGF-…	EFEMP1;FBLN3;FBNL	Q12805-1;Q12805;A8KAJ3;B2R6M6;Q59G97;Q53TA7;B4DW75;B4DWH0	16	47.5	5	1	15	13	13	15	15	16
EGF-containing fibulin-like extracellular matrix protein 2;Fibulin-4;Protein UPH1;cDNA FLJ78052, highly similar to Homo sapiens EGF-containing fibulin-like extracellular matrix protein 2, mRNA;cDNA, FLJ96160, highly similar to Homo sapiens EGF-containing fibulin-like extracellular matrix protein 2 (EFEMP2), mRNA;cDNA FLJ10118 fis, clone HEMBA1002818, highly similar to EGF-containing fibulin-like …	EFEMP2;FBLN4;UNQ200/PRO226;MBP1	O95967;A8K7R4;B2RCM5;B3KM31;Q6FH22;Q96TF5;Q9H3D5	6	19.4	0	0	3	2	4	5	6	5
eIF-2B GDP-GTP exchange factor subunit epsilon;Translation initiation factor eIF-2B subunit epsilon;Eukaryotic translation initiation factor 2B, subunit 5 epsilon, 82kDa variant;Putative uncharacterized protein EIF2B5	EIF2B5;EIF2BE	Q13144;Q59HD8;C9JRD9;C9JPZ7	1	2.9	0	0	1	1	1	1	0	1
Elongation factor 1-alpha 1;Elongation factor Tu;Eukaryotic elongation factor 1 A-1;Leukocyte receptor cluster member 7;Elongation factor 1-alpha;Eukaryotic translation elongation factor 1 alpha;cDNA FLJ54032, highly similar to Elongation factor 1-alpha 1;Eukaryotic elongation factor 1 A-like 3;Putative elongation factor 1-alpha-like 3;Eukaryotic translation elongation factor 1 alpha 1;EEF1A1 pro…	EEF1A;EEF1A1;EF1A;LENG7;EEF1A1L14;PTI-1;hCG_2033271;RP11-505P4.2-001;EEF1AL3;RP11-505P4.2-015;RP11-505P4.2-003;EEF1A2;EEF1AL;STN	P68104;A8K9C4;A9X7H1;B4DV42;B4E2C5;Q16577;Q53G85;Q53G89;Q53GA1;Q53GE9;Q53HM9;Q53HQ7;Q53HR1;Q53HR5;Q6IPN6;Q6IPS9;Q6IPT9;Q8IUB0;Q96RE1;Q9H2I7;Q9NZS6;Q5VTE0;Q5JR01;A6PW80;Q2F837;Q504Z0;Q6IQ15;Q6P082;Q6P4C9;Q8TBL1;Q96C29;Q96CD8;Q96EB3;Q05639	4	11.7	0	0	4	4	3	2	2	3
EMILIN1 protein;Elastin microfibril interface-located protein 1;EMILIN-1	EMI;EMILIN1	Q96IH6;Q9Y6C2	2	7.2	0	0	2	2	2	2	2	2
Endothelial plasminogen activator inhibitor;Plasminogen activator inhibitor 1;Serpin E1;cDNA FLJ61097, highly similar to Plasminogen activator inhibitor 1;cDNA FLJ53064, highly similar to Plasminogen activator inhibitor 1;cDNA FLJ51012, highly similar to Plasminogen activator inhibitor 1;cDNA, FLJ79124, highly similar to Plasminogen activator inhibitor 1;Putative uncharacterized protein SERPINE1	PAI1;PLANH1;SERPINE1	P05121;B7Z1D9;B7Z4S0;B7Z4X6;B7ZAB0;C9J272	4	12.4	1	0	4	3	4	3	4	4
Erythroid-potentiating activity;Fibroblast collagenase inhibitor;Metalloproteinase inhibitor 1;Tissue inhibitor of metalloproteinases 1;cDNA FLJ90373 fis, clone NT2RP2004606, highly similar to Metalloproteinase inhibitor 1;Tissue inhibitor of metalloproteinase 1;cDNA, FLJ92204, Homo sapiens tissue inhibitor of metalloproteinase 1 (erythroidpotentiating activity, collagenase inhibitor) (TIMP1), mR…	CLGI;TIMP;TIMP1;hCG_29141;RP1-230G1.3-001;RP1-230G1.3-003;RP1-230G1.3-005	P01033;B3KQF4;Q58P21;Q6FGX5;Q5H9A7;Q5H9A8	12	63.3	6	7	11	11	11	9	12	10
Extracellular glutathione peroxidase;Glutathione peroxidase 3;Plasma glutathione peroxidase;GPX3 protein	GPX3;GPXP	P22352;Q6NXQ3	6	31.9	1	2	6	5	5	6	6	6
Extracellular matrix protein 1;Secretory component p85;Truncated extracellular matrix protein 1	ECM1	Q16610-4;Q16610;Q16610-1;C8CHS3	7	18.9	0	0	5	5	7	7	6	7
Extracellular sulfatase Sulf-1;SULF1 protein;Putative uncharacterized protein DKFZp686F13142	KIAA1077;SULF1;DKFZp686F13142	Q8IWU6;Q6NUJ9;Q7Z2W2;Q96E28	1	1.3	0	0	1	1	0	0	1	1
Extracellular sulfatase Sulf-2;Novel protein similar to glucosamine-6-sulfatases SULF2 (Contains FLJ90554, FLJ90002)	KIAA1247;SULF2;UNQ559/PRO1120;RP5-1049G16.1;RP5-1049G16.1-002	Q8IWU5-1;Q8IWU5;Q8IWU5-2;B1AMP9	1	1.5	0	0	0	0	0	0	1	1
Extracellular superoxide dismutase [Cu-Zn];Superoxide dismutase [Cu-Zn];Extracellular superoxide dismutase	SOD3	P08294;B2R9V7;Q16867	17	67.1	10	10	16	15	15	14	17	16
Fibrillin-1;cDNA FLJ61597, highly similar to Fibrillin-1;Fibrillin 1;Fibrillin 15	FBN;FBN1	P35555;B4E3I6;Q75N88;Q75N89;Q9NP01	1	0.6	0	0	1	1	1	1	1	1
Fibrinogen alpha chain;Fibrinopeptide A;cDNA FLJ78367, highly similar to Homo sapiens fibrinogen, A alpha polypeptide (FGA), transcriptvariant alpha, mRNA	FGA	P02671-1;P02671;A8K3E4;P02671-2;Q4QQH7	29	37.5	12	0	28	29	28	19	23	24
Fibrinogen beta chain;Fibrinopeptide B;cDNA FLJ53952, highly similar to Fibrinogen beta chain	FGB	P02675;B4E1D3;Q32Q65	28	56.6	10	0	28	26	21	13	18	23
Fibrinogen gamma chain;Putative uncharacterized protein FGG	FGG;PRO2061	P02679-1;P02679;P02679-2;C9JC84;C9JEU5	23	53.4	7	0	23	22	22	17	19	22
Fibulin-1;cDNA FLJ53207, highly similar to Homo sapiens fibulin 1 (FBLN1), transcript variant C, mRNA;cDNA, FLJ79190, highly similar to Homo sapiens fibulin 1 (FBLN1), transcript variant C, mRNA	FBLN1;PP213	B0QY41;P23142-4;P23142;B0QY42;B4DUV1	4	32.9	4	2	4	4	4	4	4	4
Fibulin-1;cDNA PSEC0266 fis, clone NT2RP3003649, highly similar to Homo sapiens fibulin-1D mRNA;Fibulin 1	FBLN1;PP213;CTA-941F9.7-010	P23142-1;P23142;Q8NBH6;P23142-3;B0QY43;P23142-2;B1AHM7	7	40.7	3	3	7	7	3	5	7	7
FLJ00385 protein;HDC;Heavy chain disease protein;Ig gamma-3 chain C region;Full-length cDNA clone CS0DI019YF20 of Placenta of Homo sapiens (human)	FLJ00385;IGHG3	Q8NF17;P01860;Q86TT2	5	35.6	4	0	5	5	5	3	4	3
FN1 protein	FN1	Q14328	0	62.4	0	0	0	0	0	0	0	0
Follistatin-like protein 1;Follistatin-related protein 1;cDNA FLJ78447, highly similar to Homo sapiens follistatin-like 1 (FSTL1), mRNA;cDNA FLJ50214, highly similar to Follistatin-related protein 1;cDNA FLJ52277, highly similar to Follistatin-related protein 1;Follistatin-related protein	FRP;FSTL1	Q12841;A8K523;B4DTT5;B4DTZ8;Q9BZQ0	6	19.8	0	1	6	6	6	6	6	6
Frezzled;Fritz;Frizzled-related protein 1;FrzB-1;Secreted frizzled-related protein 3;cDNA, FLJ93149, highly similar to Homo sapiens frizzled-related protein (FRZB), mRNA;Putative uncharacterized protein FRZB	FIZ;FRE;FRP;FRZB;FRZB1;SFRP3	Q92765;B2R6W4;Q53QN4;Q53QT6	6	20.3	0	0	6	4	4	5	5	5
Fructose-bisphosphate aldolase A;Lung cancer antigen NY-LU-1;Muscle-type aldolase;Fructose-bisphosphate aldolase	ALDA;ALDOA	P04075;A4UCS9;A4UCT0	6	26.6	2	0	6	5	6	4	4	5
F-spondin;Spondin-1;Vascular smooth muscle cell growth-promoting factor;cDNA FLJ10722 fis, clone NT2RP3001140, highly similar to Spondin-1;SPON1 protein	KIAA0762;SPON1;VSGP	Q9HCB6;A8K6W5;B3KMD1;Q3ZCT3	4	4.8	1	0	4	3	4	3	4	4
Full-length cDNA clone CS0DD006YL02 of Neuroblastoma of Homo sapiens (human)		C9J195;C9K069;C9JZJ8;C9JJG5;C9J7C9;C9IZI6;Q86TT1	3	8.8	0	0	3	3	3	1	1	2
Full-length cDNA clone CS0DL004YM19 of B cells (Ramos cell line) of Homo sapiens (human);Cold agglutinin FS-2 H-chain	IGH@	Q86SX2;C9IZI2;A6NCT5;A2NB44;A6NE53;A6NCF7	1	7.1	0	0	1	1	1	0	1	1
Gc-globulin;Group-specific component;Vitamin D-binding protein;Vitamin D binding protein protein	GC;vitamin D binding protein	P02774-1;P02774;Q6LDC6	5	11.8	0	0	5	5	5	0	0	1
GIIC sPLA2;Group IIA phospholipase A2;Non-pancreatic secretory phospholipase A2;Phosphatidylcholine 2-acylhydrolase 2A;Phospholipase A2, membrane associated;Platelet phospholipase A2;Mutant synovial phospholipase A2	PLA2B;PLA2G2A;PLA2L;RASF-A;PLA2	P14555;Q6DN23;Q96RW9	9	51.4	7	7	9	9	9	9	9	8
Glial fibrillary acidic protein;GFAP kappa;Putative uncharacterized protein;cDNA FLJ55696, highly similar to Glial fibrillary acidic protein, astrocyte;cDNA FLJ54224, highly similar to Glial fibrillary acidic protein, astrocyte	GFAP	P14136-2;P14136;A7REI1;P14136-1;A1L194;B4DJW0;B4E192;P14136-3	1	3.4	1	1	1	1	1	1	1	1
Glutathione S-transferase P;GST class-pi;GSTP1-1;Glutathione S-transferase pi;Putative uncharacterized protein GSTP1	FAEES3;GST3;GSTP1	P09211;C7DJS1;C7DJS2;A8MX94;B2C310	4	27.1	0	0	3	3	3	3	4	4
Glyceraldehyde-3-phosphate dehydrogenase;Glyceraldehyde 3-phosphate dehydrogenase	GAPD;CDABP0047;GAPDH;OK/SW-cl.12	A4UCT1;Q16768;Q2TSD0;Q5ZEY3;P04406;Q0QET7	8	34	4	0	7	8	6	7	6	5
Glycosylation-inhibiting factor;L-dopachrome isomerase;L-dopachrome tautomerase;Macrophage migration inhibitory factor;Phenylpyruvate tautomerase	GLIF;MIF;MMIF	P14174;A6MUU8	1	7.8	0	0	1	1	1	1	1	1
Golgi membrane protein 1;Golgi membrane protein GP73;Golgi phosphoprotein 2;cDNA FLJ14811 fis, clone NT2RP4001975, highly similar to Golgi phosphoprotein 2;cDNA PSEC0257 fis, clone NT2RP3003642, highly similar to golgi phosphoprotein 2;Golgi phosphoprotein 2, isoform CRA_a;Putative uncharacterized protein GOLM1	GOLM1;RP11-379P1.2-001;C9orf155;GOLPH2;PSEC0242;UNQ686/PRO1326;hCG_29469	Q5VZE3;Q8NBJ4-1;Q8NBJ4;B3KNK9;C9JYM4;C9JAK2	2	6.3	0	0	1	1	0	1	2	2
Growth/differentiation factor 15;Macrophage inhibitory cytokine 1;NSAID-activated gene 1 protein;NSAID-regulated gene 1 protein;Placental bone morphogenetic protein;Placental TGF-beta;Prostate differentiation factor	GDF15;MIC1;PDF;PLAB;PTGFB	Q99988	1	5.2	0	0	0	0	0	1	1	1
Haptoglobin;Haptoglobin alpha chain;Haptoglobin beta chain;HP protein;cDNA FLJ31310 fis, clone LIVER1000165, highly similar to Haptoglobin	HP	P00738;Q0VAC5;B3KP77;Q6NSB4;Q6PEJ8	1	2.4	0	0	1	1	1	1	0	0
HCNPpp;Hippocampal cholinergic neurostimulating peptide;Neuropolypeptide h3;Phosphatidylethanolamine-binding protein 1;Prostatic-binding protein;Raf kinase inhibitor protein;cDNA FLJ51535, highly similar to Phosphatidylethanolamine-binding protein 1	PBP;PEBP;PEBP1	P30086;B4DRT4	3	22.5	0	0	2	3	2	1	3	3
HCV NS5A-transactivated protein 13 target protein 2;Out at first protein homolog	NS5ATP13TP2;OAF	Q86UD1	3	10.6	0	0	3	3	3	3	3	3
HHIP-like protein 2	HHIP3;HHIPL2;KIAA1822L;UNQ841/PRO1779	Q6UWX4	1	1.4	0	0	0	0	0	0	0	1
Histidine-proline-rich glycoprotein;Histidine-rich glycoprotein;cDNA, FLJ93914, highly similar to Homo sapiens histidine-rich glycoprotein (HRG), mRNA;Putative uncharacterized protein DKFZp779H1622	HRG;DKFZp779H1622	P04196;B2R8I2;Q68DR3	7	20	3	0	6	7	5	3	4	3
Histone H1.2;Histone H1d;cDNA FLJ76039, highly similar to Homo sapiens histone 1, H1c (HIST1H1C), mRNA;Histone 1, H1c;Histone H1.3;Histone H1c	H1F2;HIST1H1C;hCG_1640485;H1F3;HIST1H1D	P16403;A8K4I2;P16402;B2R751	1	18.3	0	0	1	1	1	1	1	1
Histone H1.4;Histone H1b;Liver histone H1e;Histone 1, H1e;Histone H1e;cDNA, FLJ94268, highly similar to Homo sapiens histone 1, H1e (HIST1H1E), mRNA;Histone cluster 1, H1e	H1F4;HIST1H1E;hCG_1645742	P10412;A3R0T7;A3R0T8;B2R984;Q4VB24	1	17.8	0	0	1	1	0	0	0	0
Histone H1.5;Histone H1a	H1F5;HIST1H1B	P16401	1	7.1	0	0	1	0	1	1	1	1
Histone H2A type 2-A;Histone H2A.2;Histone H2A/o;Histone H2A type 2-C;Histone H2A/q;Histone H2A-GL101;Histone H2A type 1;Histone H2A/p;Histone H2A;Histone H2A type 1-D;Histone H2A.3;Histone H2A/g;Histone H2A.J;Histone H2A type 1-H;Histone H2A/s;Histone H2A type 1-J;Histone H2A/e;Histone H2A.x;Histone H2A type 1-A;Histone H2A/r;Histone H2A type 1-B/E;Histone H2A/a;Histone H2A/m;Histone H2A type 1-…	H2AFO;HIST2H2AA;HIST2H2AA3;HIST2H2AA4;H2AFQ;HIST2H2AC;H2AFC;H2AFD;H2AFI;H2AFN;H2AFP;HIST1H2AG;HIST1H2AI;HIST1H2AK;HIST1H2AL;HIST1H2AM;hCG_1640463;hCG_1640467;hCG_1641458;hCG_1643754;hCG_1743060;H2AFG;HIST1H2AD;H2AFJ;HIST1H2AH;hCG_1640359;H2AFE;HIST1H2AJ;H2AFX;H2AX;H2AFR;HIST1H2AA;H2AFA;H2AFM;HIST1H2AB;HIST1H2AE;hCG_1640984;hCG_1787383;H2AFL;HIST1H2AC;HIST3H2A	Q6FI13;Q16777;P0C0S8;A4FTV9;P20671;Q9BTM1-1;Q9BTM1;Q96KK5;A3KPC7;Q99878;A2RUU6;Q9BTM1-2;C9JE22;P16104;Q96QV6;P04908;B2R5B3;B2R5B6;Q08AJ9;Q93077;Q7L7L0	5	57.7	2	2	3	5	4	4	3	3
Histone H2B;Histone H2B type 1-N;Histone H2B.d;H2B type 12;Histone H2B type 3-B;Histone H2B type 1-H;Histone H2B.j;Histone H2B type 1-C/E/F/G/I;Histone H2B.1 A;Histone H2B.a;Histone H2B.g;Histone H2B.h;Histone H2B.k;Histone H2B.l;HIRA-interacting protein 1;Histone H2B type 1-K;HIRA-interacting protein 2;Histone H2B type 1-D;Histone H2B.1 B;Histone H2B.b;Histone H2B type 1-J;Histone H2B.1;Histone …	H2BFD;HIST1H2BN;HIST3H2BB;H2BFJ;HIST1H2BH;H2BFA;H2BFG;H2BFH;H2BFK;H2BFL;HIST1H2BC;HIST1H2BE;HIST1H2BF;HIST1H2BG;HIST1H2BI;hCG_1640484;hCG_1640985;hCG_1641780;hCG_1787353;hCG_1787365;H2BFT;HIRIP1;HIST1H2BK;H2BFB;HIRIP2;HIST1H2BD;H2BFR;HIST1H2BJ;H2BFN;HIST1H2BO;H2BFF;HIST1H2BB;H2BFS;H2BFE;HIST1H2BM;H2BFQ;HIST2H2BE;H2BFC;HIST1H2BL;HIST2H2BF;HIST1H2BA;TSH2B	B4DR52;Q99877;B4DLA9;Q8N257;A4FU05;Q93079;B2R541;P62807;B2R4S9;O60814;P58876;P06899;P23527;P33778;P57053;Q99879;Q16778;Q99880;Q5QNW6;Q96A08;B2R544	3	21.1	2	1	3	2	3	3	3	3
Histone H4	H4/A;H4/B;H4/C;H4/D;H4/E;H4/G;H4/H;H4/I;H4/J;H4/K;H4/M;H4/N;H4/O;H4F2;H4FA;H4FB;H4FC;H4FD;H4FE;H4FG;H4FH;H4FI;H4FJ;H4FK;H4FM;H4FN;H4FO;HIST1H4A;HIST1H4B;HIST1H4C;HIST1H4D;HIST1H4E;HIST1H4F;HIST1H4H;HIST1H4I;HIST1H4J;HIST1H4K;HIST1H4L;HIST2H4;HIST2H4A;HIST2H4B;HIST4H4	P62805;B2R4R0;Q0VAS5;Q6B823	7	58.3	4	1	7	7	7	7	7	5
HP-RNase;RIB-1;Ribonuclease 1;Ribonuclease A;Ribonuclease pancreatic;RNase UpI-1;RNASE1 protein	RIB1;RNASE1;RNS1	P07998;Q6ICS5	8	61.5	5	4	7	7	6	7	8	6
Human proislet peptide;Pancreatitis-associated protein 1;Regenerating islet-derived protein 3-alpha;Regenerating islet-derived protein III-alpha;cDNA FLJ76569, highly similar to Homo sapiens regenerating islet-derived 3 alpha (REG3A), transcript variant 1, mRNA;Proliferation-inducing protein 34;Proliferation-inducing protein 42;Putative uncharacterized protein PAP;Regenerating islet-derived 3 alp…	HIP;PAP;PAP1;REG3A;hCG_39519	Q06141;Q53S56	1	13.1	0	0	1	1	0	0	0	0
Hyaluronan and proteoglycan link protein 3;cDNA FLJ77776, highly similar to Homo sapiens hyaluronan and proteoglycan link protein 3 (HAPLN3), mRNA	EXLD1;HAPLN3;UNQ238/PRO271	Q96S86;A8K7T8	3	11.4	1	1	2	3	2	3	2	3
Hyaluronate-binding protein;TNF-stimulated gene 6 protein;Tumor necrosis factor alpha-induced protein 6;Tumor necrosis factor-inducible gene 6 protein	TNFAIP6;TSG6	P98066;Q53TI7	3	11.9	0	0	3	3	3	2	2	3
Ig alpha-1 chain C region;cDNA FLJ90170 fis, clone MAMMA1000370, highly similar to Ig alpha-1 chain C region;SNC73 protein	IGHA1;SNC73	P01876;Q8NCL6;Q9UP60;C9JAM6	6	14.6	2	0	6	6	6	2	5	6
Ig gamma-1 chain C region;IGH@ protein;Hepatitis B virus receptor binding protein	IGHG1;IGH@	P01857;Q6GMX6;Q6PYX1;C9J8G9;A6NNZ4	4	38.5	3	0	3	3	4	3	3	3
Ig gamma-2 chain C region;Putative uncharacterized protein DKFZp686C15213	IGHG2;DKFZp686C15213	P01859;Q6MZU6	2	31.9	2	0	2	1	2	1	2	1
Ig gamma-4 chain C region;Putative uncharacterized protein DKFZp686M24218	IGHG4;DKFZp686M24218	P01861;Q6MZX7	2	16	2	0	2	2	2	1	2	2
Ig kappa chain C region;Putative uncharacterized protein;Immunoblobulin light chain;Putative uncharacterized protein ENSP00000415360;Putative uncharacterized protein ENSP00000392389	IGKC	P01834;C9J327;Q7Z3Y4;Q0KKI6;C9JEE5;C9J2E4	1	42.7	1	0	1	1	1	0	0	1
Ig kappa chain V-I region AG		P01593	1	4.8	1	0	1	1	1	1	1	1
Ig kappa chain V-II region TEW;Burkitts lymphoma translocation t(2;8) encoding kappa light chain, . Chromosome 8q+ break point.		C9JV92;P01617;A0N2N3;A6NK26	1	16.7	0	0	1	1	1	0	0	0
Ig kappa chain V-III region HAH		P18135;A6NLY3	2	19.4	1	0	2	2	1	1	0	2
Ig kappa chain V-III region VG		P04433;A6NJ14	1	7.1	1	0	1	1	0	0	1	1
Ig kappa chain V-IV region	IGKV4-1	P06312	1	5	0	0	1	1	1	0	0	1
Ig lambda-1 chain C regions;IGL@ protein;Putative uncharacterized protein DKFZp667J0810;Light chain Fab;Cyclosporin A transporter 1;V1-16 protein;V1-2 protein;V1-3 protein;V1-19 protein;Lambda-chain (AA -20 to 215);Precursor (AA -19 to 108)	IGLC1;IGL@;DKFZp667J0810;CyAT1;IGLV1-44;V1-16;V1-2;IGLV2-11;V1-3;V1-19	P01842;Q6PJR7;Q8N355;Q8TCJ5;A2NYV5;C6KXN3;Q567P1;Q5NV81;A2MYD6;Q6IPQ0;Q6PIK1;Q5NV84;Q6PIQ7;A2MYD2;A2NUT2;A2NV54	3	57.3	2	0	3	3	2	2	2	3
IGFBP-rP1;Insulin-like growth factor-binding protein 7;MAC25 protein;PGI2-stimulating factor;Prostacyclin-stimulating factor;Tumor-derived adhesion factor;cDNA FLJ56737, highly similar to Insulin-like growth factor-binding protein 7;cDNA, FLJ78981, highly similar to Insulin-like growth factor-binding protein 7	IGFBP7;MAC25;PSF	Q16270;B4E1N2;B7Z9W7	11	47.2	0	3	11	10	10	10	11	10
IGL@ protein;C1 segment protein;HCG2040025	IGL@;C1 segment;hCG_2040025	Q6NS95;A0M8Q9	2	41.9	2	0	2	2	1	0	1	1
Immunglobulin heavy chain;Rheumatoid factor RF-IP4;Rheumatoid factor RF-IP8;Ig heavy chain V-III region VH26;Mu-chain (AA -19 to 142);NANUC-2 heavy chain;Ig heavy chain V-III region BRO	IGH@	A2N192;A2J1M5;A6NFJ8;P01764;A2NUT3;A8MUN6;A2NKM7;P01766;A6NH40	1	18.8	0	0	1	1	0	1	0	1
Immunoglobulin superfamily containing leucine-rich repeat protein	ISLR;UNQ189/PRO215	O14498	7	23.4	1	1	5	5	7	7	7	6
Inositol (1,3,4,5)-tetrakisphosphate 3-phosphatase;Multiple inositol polyphosphate phosphatase 1;cDNA, FLJ93389, highly similar to Homo sapiens multiple inositol polyphosphate histidine phosphatase, 1 (MINPP1), mRNA;cDNA FLJ51483, highly similar to Multiple inositol polyphosphate phosphatase 1 (EC 3.1.3.62);Multiple inositol polyphosphate phosphatase	MINPP1;MIPP;UNQ900/PRO1917	Q9UNW1-1;Q9UNW1;B2R7D2;B4E394;Q9UPB6;Q9UNW1-2	2	5.1	0	0	2	1	1	1	1	1
Insulin-like growth factor-binding protein 4;cDNA FLJ52130, highly similar to Insulin-like growth factor-binding protein 4	IBP4;IGFBP4	P22692;B4E351	4	21.7	1	0	4	4	4	4	4	4
Insulin-like growth factor-binding protein 5;Putative uncharacterized protein IGFBP5	IBP5;IGFBP5	P24593;C9JXX4	8	33.5	3	0	7	7	8	7	6	6
Insulin-like growth factor-binding protein 6;Insulin-like growth factor binding protein 6	IBP6;IGFBP6	P24592;Q9H2B5	6	34.2	2	2	5	6	6	6	5	6
Insulin-responsive sequence DNA-binding protein 1;Sushi, nidogen and EGF-like domain-containing protein 1;Putative uncharacterized protein SNED1	SNED1	Q8TER0-1;Q8TER0;Q8TER0-4;B5MEF5;Q8TER0-3;Q8TER0-5	1	1	0	0	1	1	1	1	1	1
Inter-alpha (Globulin) inhibitor H4 (Plasma Kallikrein-sensitive glycoprotein);ITIH4 protein;35 kDa inter-alpha-trypsin inhibitor heavy chain H4;70 kDa inter-alpha-trypsin inhibitor heavy chain H4;Inter-alpha-trypsin inhibitor family heavy chain-related protein;Inter-alpha-trypsin inhibitor heavy chain H4;Plasma kallikrein sensitive glycoprotein 120;cDNA FLJ60068, highly similar to Inter-alpha-tr…	ITIH4;IHRP;ITIHL1;PK120;PRO1851;DKFZp686G21125	B2RMS9;B7ZKJ8;Q14624-1;Q14624;B7Z545;B7Z551;Q68DH2;Q14624-2;B7Z544;B7Z8Q7	5	6.1	0	0	5	5	3	1	2	2
Inter-alpha-trypsin inhibitor complex component II;Inter-alpha-trypsin inhibitor heavy chain H2;Serum-derived hyaluronan-associated protein;cDNA FLJ75038, highly similar to Homo sapiens inter-alpha (globulin) inhibitor H2 (ITIH2), mRNA;Inter-alpha (Globulin) inhibitor H2;Inter-alpha (Globulin) inhibitor H2, isoform CRA_b;cDNA FLJ53848, highly similar to Inter-alpha-trypsin inhibitor heavy chain H2	IGHEP2;ITIH2;hCG_25115;RP11-264C14.2-002;RP11-264C14.2-005	P19823;A2RTY6;Q5T985;B4DM79;Q5T987	6	8.8	0	0	6	6	4	4	5	6
Inter-alpha-trypsin inhibitor complex component III;Inter-alpha-trypsin inhibitor heavy chain H1;Serum-derived hyaluronan-associated protein;cDNA FLJ56954, highly similar to Inter-alpha-trypsin inhibitor heavy chain H1;cDNA FLJ56821, highly similar to Inter-alpha-trypsin inhibitor heavy chain H1;cDNA FLJ51523, highly similar to Inter-alpha-trypsin inhibitor heavy chain H1;cDNA FLJ54395, highly si…	IGHEP1;ITIH1	P19827;A8K9N5;B7Z539;B7Z549;B7Z558;B7Z8B6;B7Z8C0	11	14.6	1	0	10	10	11	9	9	10
Iron regulatory protein 2;Iron-responsive element-binding protein 2	IREB2	P48200	1	0.9	0	0	1	1	1	1	1	1
Kallikrein inhibitor;Kallistatin;Peptidase inhibitor 4;Serpin A4;cDNA, FLJ93695, highly similar to Homo sapiens serpin peptidase inhibitor, clade A (alpha-1 antiproteinase, antitrypsin), member 4 (SERPINA4), mRNA	KST;PI4;SERPINA4	P29622;B2R815	5	12.6	0	0	5	4	4	1	1	1
Keratan sulfate proteoglycan lumican;Lumican;Lumican variant	LDC;LUM;SLRR2D	P51884;Q53FV4	22	54.7	13	16	20	20	19	20	21	21
Keratan sulfate proteoglycan osteomodulin;Osteoadherin;Osteomodulin;cDNA, FLJ93532, highly similar to Homo sapiens osteomodulin (OMD), mRNA	OMD;SLRR2C;UNQ190/PRO216	Q99983;B2R7N9	7	22.6	4	4	7	7	7	7	7	7
Keratinocyte proline-rich protein	C1orf45;KPRP	Q5T749	9	19.2	0	0	6	4	7	8	8	8
Kerato-epithelin;RGD-containing collagen-associated protein;Transforming growth factor-beta-induced protein ig-h3;Transforming growth factor, beta-induced, 68kDa variant;Putative uncharacterized protein TGFBI;Transforming growth factor, beta-induced, 68kDa, isoform CRA_a;Transforming growth factor beta	BIGH3;TGFBI;hCG_41400	Q15582;Q53GU8;Q53XM1;B9ZVW9;C7FFS5	37	62.7	19	23	37	35	27	36	37	36
Kinesin-like protein KIF3C;KIF3C variant protein;Kinesin family member 3C;Kinesin family member 3C, isoform CRA_b;cDNA FLJ53846, highly similar to Kinesin-like protein KIF3C;KIF3C protein;Putative uncharacterized protein DKFZp686G1646	KIF3C;hCG_21381;DKFZp686G1646	O14782;A2RU78;B4DEQ1;B7ZM25;Q7Z2W5;C9JUR1;C9J4C6	1	1.8	0	0	1	1	0	0	1	1
L56;Serine protease 11;Serine protease HTRA1;cDNA FLJ34625 fis, clone KIDNE2015244, highly similar to Serine protease HTRA1 (EC 3.4.21.-)	HTRA;HTRA1;PRSS11	Q92743;B3KRN4	21	53.8	8	10	18	17	16	18	21	21
Lanimostim;Macrophage colony-stimulating factor 1;Processed macrophage colony-stimulating factor 1;cDNA FLJ60891, highly similar to Macrophage colony-stimulating factor 1;Colony stimulating factor 1 (Macrophage)	CSF1;RP11-195M16.2-003;RP11-195M16.2-004	P09603-1;P09603;B4DTX0;P09603-2;Q5VVF3;P09603-3;Q5VVF2	1	2.2	0	0	1	1	1	1	1	1
Latency-associated peptide;Transforming growth factor beta-1;Transforming growth factor beta 1;Transforming growth factor-beta 1	TGFB;TGFB1	P01137;B2C8Z3;Q49IK8;Q49IL8;Q5PY19;Q671U8;Q671V1;Q7Z487;Q7Z488;Q86YU2	2	5.9	0	0	2	0	1	2	2	2
Latent-transforming growth factor beta-binding protein 1;Transforming growth factor beta-1-binding protein 1;LTBP1 protein;cDNA FLJ51010, highly similar to Latent-transforming growth factor beta-binding protein, isoform 1S;Putative uncharacterized protein LTBP1;cDNA FLJ51055, highly similar to Latent-transforming growth factor beta-binding protein, isoform 1S;cDNA FLJ51078, highly similar to Late…	LTBP1	Q14766-1;Q14766;Q14766-2;B7ZLY3;C9J9Y0;Q14766-3;B4DNR7;C9JD84;B4DRF7;B4DST8;B4DZD1;C9JCG4;C9J599	8	6	1	0	7	6	5	6	7	7
Latent-transforming growth factor beta-binding protein 2;Latent transforming growth factor beta binding protein 2 variant;Latent transforming growth factor beta binding protein 2	C14orf141;LTBP2;LTBP3	Q14767;Q59EE6;Q6AZ94	16	12.1	4	1	10	10	13	14	15	13
LDH heart subunit;L-lactate dehydrogenase B chain;Renal carcinoma antigen NY-REN-46;L-lactate dehydrogenase;Putative uncharacterized protein LDHB	LDHB;hCG_24788	P07195;Q5U077;A8MW50;C9J7H8	1	6	0	0	1	1	1	1	1	1
Leukocyte cell-derived chemotaxin-2	LECT2	O14960	4	35.8	1	3	4	4	4	4	4	3
Link guanine nucleotide exchange factor II;Rap guanine nucleotide exchange factor-like 1;cDNA FLJ56384, highly similar to Homo sapiens Rap guanine nucleotide exchange factor (GEF)-like 1 (RAPGEFL1), mRNA;cDNA FLJ58529, highly similar to Homo sapiens Rap guanine nucleotide exchange factor (GEF)-like 1 (RAPGEFL1), mRNA	RAPGEFL1	Q9UHV5-1;Q9UHV5;B7Z8Y5;Q9UHV5-3;Q9UHV5-2;B4DGK9	1	1.5	1	1	1	1	1	1	1	1
Lipid transfer protein II;Phospholipid transfer protein;cDNA FLJ39690 fis, clone SMINT2010639, highly similar to PHOSPHOLIPID TRANSFER PROTEIN;Phospholipid transfer protein, isoform CRA_c;cDNA FLJ58762, highly similar to Phospholipid transfer protein;Phospholipid transfer protein isoform a variant;cDNA FLJ57173, highly similar to Phospholipid transfer protein	PLTP;hCG_37180	P55058-1;P55058;B3KUE5;B4DDD5;Q53H91;P55058-2;B4DRB4	2	5.1	0	0	2	2	2	2	2	2
Lipopolysaccharide-binding protein;LBP protein	LBP	P18428;Q8TCF0	5	17.3	0	0	5	4	2	1	1	2
L-lactate dehydrogenase;Cell proliferation-inducing gene 19 protein;LDH muscle subunit;L-lactate dehydrogenase A chain;Renal carcinoma antigen NY-REN-59;cDNA FLJ52549, highly similar to L-lactate dehydrogenase A chain (EC 1.1.1.27)	LDHA;PIG19;hCG_96677	B7Z5E3;P00338-1;P00338;C9J4M5;B4DJI1;B4DKQ2;A8MXQ4	9	26.6	1	2	9	9	9	9	8	7
Lubricin;Megakaryocyte-stimulating factor;Proteoglycan 4;Proteoglycan 4 C-terminal part;Superficial zone proteoglycan;cDNA FLJ61694, highly similar to Proteoglycan-4;cDNA FLJ61672, highly similar to Proteoglycan-4;cDNA FLJ32635 fis, clone SYNOV2000178, highly similar to Proteoglycan-4;cDNA FLJ53364, highly similar to Proteoglycan-4	MSF;PRG4;SZP	Q92954-1;Q92954;B4DW29;B7Z759;Q92954-6;Q92954-2;Q92954-3;Q92954-5;B3KQ20;Q92954-4;B7Z4R8	22	18	14	5	19	19	21	21	20	20
Matrilin-2;cDNA FLJ14869 fis, clone PLACE1002474, moderately similar to Mus musculus matrilin-2 mRNA;cDNA FLJ75188, highly similar to Homo sapiens matrilin 2, transcript variant 2, mRNA;cDNA PSEC0183 fis, clone OVARC1001849, highly similar to Matrilin-2;Putative uncharacterized protein MATN2	MATN2;UNQ193/PRO219	O00339-1;O00339;Q96AA0;O00339-2;A8K106;Q8N2G3;O00339-3;C9JH87	2	2.8	0	0	2	2	2	2	2	2
Matrilin-3;cDNA FLJ76037, highly similar to Homo sapiens matrilin 3 (MATN3), mRNA;Matrilin 3;Putative uncharacterized protein MATN3;Matrilin-3 alternative transcript	MATN3;hCG_32088	O15232;A8K491;Q4ZG02;B2CPU0	11	30.9	2	1	11	9	8	9	11	11
Matrix metalloproteinase-3;Stromelysin-1;Transin-1;Matrix metalloproteinase 3	MMP3;STMY1	P08254;A5GZ70	25	44.2	17	17	25	22	20	22	22	22
Melanocortin receptor 1;Melanocyte-stimulating hormone receptor;Melanocortin 1 receptor;cDNA, FLJ95457, highly similar to Homo sapiens tubulin, beta, 4 (TUBB4), mRNA;cDNA FLJ30104 fis, clone BNGH41000169, highly similar to Melanocyte-stimulating hormone receptor;cDNA FLJ14170 fis, clone NT2RP2002105, highly similar to Melanocyte-stimulating hormone receptor;Melanocortin 1 receptor (Alpha melanocy…	MC1R;MSHR;hCG_2039647;TUBB3;hCG_2042771;OK/SW-cl.56;TUBB;TUBB5;DAAP-285E11.4-001;DADB-118P11.3-001;DAMA-26D6.3-001;DAMC-316D20.4-001;DAQB-47P19.9-001;DASS-191K16.2-001;hCG_26016;XXbac-BCX111D4.2-001;XXbac-BPG252P9.4-001;TUBB4;TUBB2;TUBB2A;TUBB2B;DKFZp566F223;DAAP-285E11.4-003;DADB-118P11.3-003;DAMA-26D6.3-003;DAMC-316D20.4-003;DAQB-47P19.9-003;DASS-191K16.2-003;XXbac-BCX111D4.2-003;XXbac-BPG252P9…	Q01726;A8I0M1;B2RBD5;B3KNP6;Q1JUL4;Q1JUL6;Q1JUL8;Q1JUL9;Q1JUM0;Q1JUM2;Q1JUM3;Q1JUM4;Q1JUM5;Q3ZCR3;Q53G92;Q6UR92;Q6UR93;Q6UR94;Q6UR95;Q6UR96;Q6UR97;Q6UR98;Q6UR99;Q6URA0;Q7KZS6;Q86YW1;P07437;B4DY90;Q5SU16;Q6LC01;Q13509;Q13885;A5D906;A5D907;Q9BVA1;A1L195;A8K068;B4E052;B7Z4N1;O43209;Q9UGA2;B4DQN9;B7ZAF0;B7ZAK1;Q5JP53;A4UCU2;B4DMJ5	1	1.9	0	0	1	1	1	0	0	0
Melanoma inhibitory activity protein;Melanoma-derived growth regulatory protein;cDNA FLJ60193, highly similar to Melanoma-derived growth regulatory protein	MIA	Q16674;B4DXV6	7	56.5	3	5	6	5	7	6	7	7
Melanoma-associated antigen p97;Melanotransferrin	MAP97;MFI2	P08582-1;P08582	3	4.9	0	0	2	1	3	3	3	3
Mimecan;Osteoglycin;Osteoinductive factor;cDNA FLJ78199, highly similar to Homo sapiens osteoglycin (osteoinductive factor, mimecan) (OGN), transcript variant 3, mRNA;cDNA PSEC0219 fis, clone HEMBA1005229, highly similar to Mimecan;Osteoglycin (Osteoinductive factor, mimecan), isoform CRA_a;cDNA FLJ59205, highly similar to Mimecan;Osteoglycin OG	OGN;OIF;SLRR3A;hCG_31130;RP11-77D6.1-003	P20774;A8K0R3;B4DI63;Q7Z532;Q5TBF5	25	45.5	10	12	24	24	21	20	24	25
Monocyte differentiation antigen CD14;Monocyte differentiation antigen CD14, membrane-bound form;Monocyte differentiation antigen CD14, urinary form;Myeloid cell-specific leucine-rich glycoprotein;cDNA, FLJ93789, highly similar to Homo sapiens CD14 antigen (CD14), mRNA	CD14	P08571;B2R888	2	7.5	0	0	2	1	1	1	2	2
N-acetylmuramoyl-L-alanine amidase;Peptidoglycan recognition protein 2;Peptidoglycan recognition protein long;cDNA FLJ75376, highly similar to Homo sapiens peptidoglycan recognition protein L (PGLYRP) mRNA	PGLYRP2;PGLYRPL;PGRPL;UNQ3103/PRO10102	Q96PD5-2;Q96PD5;B2RMZ2;B7ZM33;Q96PD5-1;A8K050	1	2.1	1	0	1	1	1	0	0	0
Natural killer cell-enhancing factor A;Peroxiredoxin-1;Proliferation-associated gene protein;Thioredoxin peroxidase 2;Thioredoxin-dependent peroxide reductase 2;cDNA, FLJ92164, highly similar to Homo sapiens peroxiredoxin 1 (PRDX1), mRNA	PAGA;PAGB;PRDX1;TDPX2	Q06830;B2R4P2;B5BU26	3	21.1	1	0	3	3	2	2	3	3
Natural killer cell-enhancing factor B;Peroxiredoxin-2;PRP;Thiol-specific antioxidant protein;Thioredoxin peroxidase 1;Thioredoxin-dependent peroxide reductase 1;cDNA FLJ60461, highly similar to Peroxiredoxin-2 (EC 1.11.1.15);Peroxiredoxin 2, isoform CRA_a;Putative uncharacterized protein PRDX2	NKEFB;PRDX2;TDPX1;hCG_172488	P32119;B4DF70;A6NIW5	1	14.1	0	0	0	0	1	1	0	0
Neuroserpin;Peptidase inhibitor 12;Serpin I1;Putative uncharacterized protein SERPINI1	PI12;SERPINI1	Q99574;C9J6F7	5	16.8	0	0	2	3	1	3	5	4
Osteoblast-specific factor 2;Periostin;Periostin isoform thy2;Periostin, osteoblast specific factor;cDNA FLJ52057, highly similar to Periostin;Periostin isoform thy6;cDNA FLJ50589, highly similar to Periostin;Periostin isoform thy4;cDNA FLJ50671, highly similar to Periostin;Periostin isoform thy8	OSF2;POSTN;RP11-412K4.1-003;RP11-412K4.1-004	Q15063-1;Q15063;C0IMJ1;Q15063-3;B1ALD8;B4E3A7;C0IMJ3;Q15063-2;B7Z4V4;C0IMJ2;B1ALD9;Q15063-4;B7Z6G1;C0IMJ4	11	18.7	1	0	9	7	7	7	11	11
Osteoclastogenesis inhibitory factor;Osteoprotegerin;Tumor necrosis factor receptor superfamily member 11B	OCIF;OPG;TNFRSF11B	O00300	15	47.1	4	7	12	12	14	15	15	15
PC3-secreted microprotein;Prostate-associated microseminoprotein	MSMP;PSMP	Q1L6U9	1	9.4	1	0	1	1	1	0	1	1
Peptide O-xylosyltransferase 1;Xylosyltransferase 1;Xylosyltransferase I	XT1;XYLT1	Q86Y38	3	4.4	0	0	3	2	2	2	3	3
Plasma retinol-binding protein;Plasma retinol-binding protein(1-176);Plasma retinol-binding protein(1-179);Plasma retinol-binding protein(1-181);Plasma retinol-binding protein(1-182);Retinol-binding protein 4;Putative uncharacterized protein RBP4;Retinol binding protein 4, plasma, isoform CRA_b;Retinol binding protein 4, plasma	PRO2222;RBP4;hCG_37964;RP11-30E16.3-002	P02753;A6NCP9;Q5VY30	9	47.3	3	5	8	8	9	9	9	9
Plexin domain-containing protein 2;Tumor endothelial marker 7-related protein;cDNA FLJ61564, highly similar to Plexin domain-containing protein 2	PLXDC2;TEM7R;UNQ2514/PRO6003	Q6UX71-1;Q6UX71;B4E367;Q6UX71-2	1	2.1	1	0	1	1	1	1	1	1
Procollagen C-endopeptidase enhancer 1;Procollagen COOH-terminal proteinase enhancer 1;Type 1 procollagen C-proteinase enhancer protein;Type I procollagen COOH-terminal proteinase enhancer;Procollagen C-endopeptidase enhancer	PCOLCE;PCPE1;tcag7.602	Q15113;A4D2D2	22	56.8	14	13	21	21	21	20	20	19
Procollagen C-endopeptidase enhancer 2;Procollagen COOH-terminal proteinase enhancer 2;cDNA PSEC0172 fis, clone PLACE1011835, highly similar to Procollagen C-endopeptidase enhancer 2;Procollagen C-endopeptidase enhancer 2 variant;Putative uncharacterized protein PCOLCE2	PCOLCE2;PCPE2;UNQ250/PRO287	Q9UKZ9;B3KQT8;Q53EK6;C9JYX9	18	53	6	5	15	15	13	13	17	17
Profilin I;Profilin-1;Profilin	PFN1;hCG_32691	P07737;Q53Y44	3	31.4	0	0	2	3	2	1	2	2
Prolargin;Proline-arginine-rich end leucine-rich repeat protein;PRELP protein;Proline/arginine-rich end leucine-rich repeat protein;MSTP161	PRELP;SLRR2A;hCG_24330;RP11-91B9.1-001;MST161	P51888;Q6FG38;Q6FHG6;Q7Z4B2	24	56.3	14	15	21	22	22	22	22	23
Prosaposin;A1 activator;Cerebroside sulfate activator;Co-beta-glucosidase;Component C;Dispersin;Glucosylceramidase activator;Proactivator polypeptide;Protein A;Protein C;Saposin-A;Saposin-B;Saposin-B-Val;Saposin-C;Saposin-D;Sphingolipid activator protein 1;Sphingolipid activator protein 2;Sulfatide/GM1 activator;cDNA FLJ54596, highly similar to Proactivator polypeptide;cDNA FLJ54136, highly simil…	PSAP;RP11-472K8.1-002;GLBA;SAP1;hCG_1787837;RP11-472K8.1-001	B1AVU8;P07602-3;P07602;B4DEK5;B4DRB7;O75905;Q59EN5;C9J7I6;P07602-2;C9JIZ6;Q53FJ5;P07602-1;Q53Y86;Q5BJH1	2	4.7	0	0	2	2	1	0	2	2
Prostaglandin D2 synthase 21kDa (Brain);Beta-trace protein;Cerebrin-28;Glutathione-independent PGD synthase;Lipocalin-type prostaglandin-D synthase;Prostaglandin-D2 synthase;Prostaglandin-H2 D-isomerase	PTGDS;RP11-229P13.6-005;RP11-229P13.6-003;PDS	Q5SQ09;Q5SQ11;P41222	4	25.4	0	0	2	2	2	3	1	3
Protein disulfide isomerase P5;Protein disulfide-isomerase A6;Thioredoxin domain-containing protein 7;cDNA FLJ16143 fis, clone BRAMY2038516, highly similar to Protein disulfide-isomerase A6 (EC 5.3.4.1);Putative uncharacterized protein PDIA6;cDNA FLJ58023, highly similar to Protein disulfide-isomerase A6 (EC 5.3.4.1);cDNA FLJ58502, highly similar to Protein disulfide-isomerase A6 (EC 5.3.4.1);cDN…	PDIA6;TXNDC7;hCG_22033;P5	Q15084-2;Q15084;B3KY95;B5MBW7;B7Z4M8;Q15084-1;B7Z254;Q53RC7	1	2.8	0	0	1	1	1	1	1	1
Protein FAM3C;Putative uncharacterized protein FAM3C	FAM3C;GS3786	Q92520;C9JMN4;C9JP35	2	8.8	0	1	1	2	1	2	2	2
Protein S100-A13;S100 calcium-binding protein A13	S100A13	Q99584	5	50	1	0	5	4	3	3	4	3
Protein SIX6OS1;Six6 opposite strand transcript 1;Chromosome 14 open reading frame 39;Chromosome 14 open reading frame 39, isoform CRA_b	C14orf39;SIX6OS1;hCG_1811903	Q8N1H7;Q08AQ4	1	3.1	1	1	1	1	1	1	1	1
Protein slit-like 2;Vasorin	SLITL2;UNQ314/PRO357/PRO1282;VASN	Q6EMK4	2	3.7	0	0	2	2	1	1	2	2
Protein SPOCK;Testican-1;TESTICAN;SPARC/osteonectin, CWCV, and Kazal-like domains proteoglycan 3;Testican-3;cDNA FLJ55965, highly similar to Testican-3;cDNA FLJ59873, highly similar to Testican-3;cDNA FLJ59506, highly similar to Testican-3;cDNA FLJ59686, highly similar to Testican-3;cDNA FLJ59522, highly similar to Testican-3;cDNA FLJ59525, highly similar to Testican-3;cDNA FLJ59526, highly simil…	SPOCK;SPOCK1;TIC1;TICN1;WUGSC:H_DJ0244J05.1;SPOCK3;TICN3;UNQ409/PRO771;tmp_locus_3	Q08629;O60400;Q9BQ16-3;Q9BQ16;B4DFW5;B4DG04;Q9BQ16-1;B4DGK5;B4DHB4;B4DHV3;B4DI46;B4DI52;Q4W5S3	2	4.3	0	0	1	1	2	2	2	2
Putative uncharacterized protein		Q8TCD0	0	43.5	0	0	0	0	0	0	0	0
Putative uncharacterized protein CFH;Complement factor H	CFH;RP1-177P10.1-002	C9JYL1;A8MPQ4;Q5TFM2	1	78.1	0	0	1	0	1	1	1	1
Putative uncharacterized protein COL16A1;Collagen alpha-1(XVI) chain	COL16A1;FP1572	A6NDR9;Q07092-1;Q07092;A6NCT7	4	4.2	1	0	2	3	2	1	3	4
Putative uncharacterized protein DKFZp686H17246	DKFZp686H17246	Q68DS3	0	77.5	0	0	0	0	0	0	0	0
Putative uncharacterized protein ENSP00000397604		C9J7T3	1	4.1	1	1	1	1	1	1	1	1
Putative uncharacterized protein LCN2;Neutrophil gelatinase-associated lipocalin;cDNA, FLJ79116, highly similar to Neutrophil gelatinase-associated lipocalin;Lipocalin 2;25 kDa alpha-2-microglobulin-related subunit of MMP-9;Lipocalin-2;Oncogene 24p3;p25;cDNA FLJ55416, highly similar to Neutrophil gelatinase-associated lipocalin;LCN2 protein	LCN2;NGAL;RP11-395P17.6-002;HNL	A6NII8;B2ZDQ1;B7ZAA2;Q5SYV9;P80188;B4DWV4;Q6FGL5	7	48.5	0	0	6	3	4	4	7	6
Putative uncharacterized protein S100B;Protein S100-B;S100 calcium-binding protein B;S-100 protein beta chain;S-100 protein subunit beta	S100B	A8MRB1;P04271	1	16	0	0	1	1	1	1	1	1
Putative uncharacterized protein SMOC2;Secreted modular calcium-binding protein 2;Smooth muscle-associated protein 2;SPARC-related modular calcium-binding protein 2;cDNA FLJ52001, highly similar to SPARC-related modular calcium-binding protein 2;cDNA, FLJ78819, highly similar to SPARC-related modular calcium-binding protein 2	SMOC2;MSTP117;SMAP2	A8MU50;Q9H3U7-2;Q9H3U7;Q9H3U7-1;A8MSZ2;B4DNB1	3	6.8	0	2	3	3	3	3	3	3
Putative uncharacterized protein;SH3 domain-binding glutamic acid-rich-like protein 3;SH3 domain-binding protein 1;SH3 domain binding glutamic acid-rich protein like 3	P1725;SH3BGRL3;RP11-569G9.2-002	Q86Z22;Q9H299;Q5T123	2	12.8	1	0	2	1	2	2	2	2
Quiescin Q6;Sulfhydryl oxidase 1;cDNA FLJ78571, highly similar to Homo sapiens sulfhydryl oxidase mRNA;cDNA FLJ75458, highly similar to Homo sapiens sulfhydryl oxidase mRNA;Putative uncharacterized protein QSOX1	QSCN6;QSOX1;UNQ2520/PRO6013	O00391-1;O00391;A8K477;A8K4C2;A8MXT8;O00391-2	8	13	1	1	8	8	6	8	8	8
RAR-responsive protein TIG2;Retinoic acid receptor responder protein 2;Tazarotene-induced gene 2 protein;cDNA, FLJ92484, Homo sapiens retinoic acid receptor responder (tazarotene induced)2 (RARRES2), mRNA;Putative uncharacterized protein RARRES2;RARRES2 protein;Retinoic acid receptor responder (Tazarotene induced) 2, isoform CRA_a	RARRES2;TIG2;hCG_15000	Q99969;Q7LE02;C9J8S2	8	49.1	6	6	8	8	8	8	8	7
Ribonuclease 4;cDNA FLJ35103 fis, clone PLACE6006549, highly similar to RIBONUCLEASE 4 (EC 3.1.27.-);Full-length cDNA clone CS0DF032YM23 of Fetal brain of Homo sapiens (human);Full-length cDNA clone CS0DM007YH13 of Fetal liver of Homo sapiens (human);HCG2044782, isoform CRA_a	RNASE4;RNS4;hCG_2044782	P34096;Q53XB4	8	45.6	4	5	8	7	7	7	7	8
S100 calcium binding protein A1;S100 calcium binding protein A1, isoform CRA_a;Protein S100-A1;S100 calcium-binding protein A1;S-100 protein alpha chain;S-100 protein subunit alpha;cDNA, FLJ92437, Homo sapiens S100 calcium binding protein A1 (S100A1), mRNA;S100 calcium binding protein A1, isoform CRA_b	hCG_15470;RP1-178F15.1-003;S100A1;S100A	Q5T7Y6;P23297;B2R5D9	4	31.3	2	0	4	4	3	2	4	2
Scrapie-responsive gene 1 protein;Scrapie-responsive protein 1;cDNA, FLJ92430, Homo sapiens scrapie responsive protein 1 (SCRG1), mRNA;Scrapie responsive protein 1, isoform CRA_a;SCRG1 protein	SCRG1;UNQ390/PRO725;hCG_40511	O75711;Q6FGG5	3	35.7	2	2	2	2	3	3	3	2
Secreted apoptosis-related protein 2;Secreted frizzled-related protein 1;cDNA FLJ77519, highly similar to Homo sapiens secreted frizzled related protein mRNA;SFRP1 protein	FRP;FRP1;SARP2;SFRP1	Q8N474;A8KAM5;Q05DS5	3	11.1	0	0	1	2	2	2	2	3
Secreted modular calcium-binding protein 1;SPARC-related modular calcium-binding protein 1	SMOC1	Q9H4F8-2;Q9H4F8;A8K1S3;Q9H4F8-1;B2R7P5	1	2.3	0	0	1	1	1	1	1	1
Secretory lectin ZG16;Zymogen granule membrane protein 16;Putative uncharacterized protein ZG16	ZG16	O60844;A8MT11	2	20.4	0	0	2	2	2	2	2	2
Serum-spreading factor;Somatomedin-B;S-protein;V75;Vitronectin;Vitronectin V10 subunit;Vitronectin V65 subunit;cDNA FLJ51266, highly similar to Vitronectin	VTN	P04004;B7Z553	11	23.2	10	7	11	11	11	11	11	11
SH3 domain-binding glutamic acid-rich-like protein;cDNA, FLJ79546, highly similar to SH3 domain-binding glutamic acid-rich-likeprotein	SH3BGRL	O75368;B0AZV6	1	11.4	0	0	1	1	1	1	1	1
Small proline-rich protein 2G;Small proline-rich protein 2E;Small proline-rich protein II;2-1;Small proline-rich protein 2A;Small proline-rich protein 2B;Small proline-rich protein 2D;Small proline-rich protein 2F	SPRR2G;SPRR2E;SPRR2A;SPRR2B;SPRR2D;SPRR2F	Q9BYE4;P22531;P35326;P35325;P22532;Q96RM1	1	12.3	0	0	1	1	1	1	1	1
Stromal cell-derived factor 1 delta;Stromal cell-derived factor 1 gamma;C-X-C motif chemokine 12;Intercrine reduced in hepatomas;Pre-B cell growth-stimulating factor;SDF-1-alpha(3-67);SDF-1-beta(3-72);Stromal cell-derived factor 1;Stromal cell-derived factor 1 theta;cDNA FLJ76575, highly similar to Homo sapiens chemokine (C-X-C motif) ligand 12 (stromalcell-derived factor 1) (CXCL12), mRNA;Chemok…	CXCL12;SDF1;SDF1A;SDF1B;hCG_25667	Q2L988;Q5IT36;P48061-2;P48061;Q2L985;Q6ICW0;P48061-1;Q2L986	2	15.7	0	0	2	1	2	2	2	2
Superoxide dismutase [Cu-Zn]	SOD1	P00441;A8MST3	2	16.9	0	0	1	1	2	1	1	2
Superoxide dismutase [Mn], mitochondrial;Superoxide dismutase;Superoxide dismutase 2, mitochondrial;Manganese superoxide dismutase;MnSOD;SOD2 protein;Putative uncharacterized protein DKFZp564M2422	SOD2;RP1-56L9.2-003;DKFZp564M2422	P04179;B3KUK2;Q7Z7M4;Q7Z7M7;Q4ZJI1;Q7Z7M5;Q7Z7M6;B4DL20;B4E3K9;Q5TCM0;Q6LE88;Q6LEN1;Q96AM7;Q9UG59	4	23.4	0	0	4	3	1	3	3	4
Sushi repeat-containing protein SRPX2	SRPUL;SRPX2	O60687	6	17.8	0	0	5	5	3	4	6	6
Tenascin XB;Tenascin-X;DJ34F7.1.3 (Tenascin XB (Isoform 3));DJ34F7.1.2 (Tenascin XB (Isoform 2))	DADB-112B14.12-001;TNXB;DAMC-258G8.7-001;DAMA-239A17.1-001;XB;dJ34F7.1	B0UYX3;B0V046;B0UYQ5;O95680;Q9NPK7;Q9NPK8;Q9Y464	50	19.6	6	1	47	46	42	42	48	45
Thrombospondin-3;cDNA FLJ90315 fis, clone NT2RP2001480, highly similar to Thrombospondin-3;cDNA FLJ60323, highly similar to Thrombospondin-3;cDNA FLJ54128, highly similar to Thrombospondin-3;Thrombospondin 3,;THBS3 protein;Thrombospondin 3 variant	THBS3;TSP3	P49746;B3KQE1;B4DQ20;B4DQQ9;Q2HIZ0;Q2HIZ1;Q53FK6	3	6.4	0	0	2	3	2	0	2	2
Thrombospondin-4;cDNA FLJ51409, highly similar to Thrombospondin-4	THBS4;TSP4	P35443;B7Z832	17	30.8	7	3	16	16	14	13	16	16
Triosephosphate isomerase;Triose-phosphate isomerase	TPI;TPI1	Q53HE2;P60174-1;P60174;B4DUI5;B7Z5D8;Q2QD09;P60174-2	13	67.1	5	2	12	12	10	11	10	13
Twisted gastrulation protein homolog 1	PSEC0250;TSG;TWSG1	Q9GZX9-1;Q9GZX9	1	4.5	0	0	1	1	1	1	1	1
V1-17 protein;Putative uncharacterized protein;Anti-streptococcal/anti-myosin immunoglobulin lambda light chain variable region;V1-13 protein;IGL@ protein	V1-17;IGLV1-40;V1-13;IGL@	A2MYD0;Q8NEJ1;Q96SB0;Q5NV69;Q6GMX3;Q6GMX4	2	50.8	1	0	2	2	1	1	1	1
Vimentin;Vimentin variant 3;Vimentin variant 4;cDNA FLJ34494 fis, clone HLUNG2005030, highly similar to VIMENTIN;Vimentin variant	VIM	P08670;B0YJC4;B0YJC5;B3KRK8;Q53HU8	35	68	15	7	35	35	35	34	35	32
		C9J419	1	4.3	0	0	0	1	1	1	0	1
		A6NG04	1	31.2	1	0	1	1	1	0	1	1
		C9JC89	1	14.1	0	1	1	1	1	1	1	1
