# Supplementary material for: Quantitative proteomics reveals regulatory differences in the chondrocyte secretome from human medial and lateral femoral condyles in osteoarthritic patients
Source: Proteome Sci. 2013 Oct 4;11:43. doi: 10.1186/1477-5956-11-43 (PMC3851248; doi:10.1186/1477-5956-11-43)
Supplement: Additional file 2: Table S2 — Proteins identified in cellmedium from monolayer cultures of five OA patient samples. [file 1477-5956-11-43-S2.xlsx]

## Sheet: 130828_Perseus_output_monolayer
Supplementary Table 2	Proteins identified in cellmedium from monolayer cultures of five OA patient samples.
Peptides in protein group:	The total number of peptide sequences associated with the protein group (i.e. for all the proteins in the group).
Unique peptides in protein group:	The total number of unique peptides associated with the protein group (i.e. these peptides are not shared with another protein group).
Sequence coverage [%]:	Percentage of the sequence that is covered by the identified peptides of the best protein sequence contained within the group.
Unique Peptides:	The total number of unique peptides in each experiment.
Ratio H/L Normalized:	Normalized ratio between heavy and light SILAC partners. The median of the total ratio population was shifted to 1.
Ratio H/L Variability [%]:	Coefficient of variability over all redundant quantifiable peptides.
Ratio H/L Count:	Number of redundant peptides used for quantitation.
Protein Names	Gene Names	Uniprot	Peptides	Unique Peptides	Sequence	Unique Peptides	Ratio H/L Normalized	Ratio H/L Variability [%]	Ratio H/L Count	Unique Peptides	Ratio H/L Normalized	Ratio H/L Variability [%]	Ratio H/L Count	Unique Peptides	Ratio H/L Normalized	Ratio H/L Variability [%]	Ratio H/L Count	Unique Peptides	Ratio H/L Normalized	Ratio H/L Variability [%]	Ratio H/L Count	Unique Peptides	Ratio H/L Normalized	Ratio H/L Variability [%]	Ratio H/L Count
			in protein group	in protein group	Coverage [%]	HM1	HM1	HM1	HM1	HM2	HM2	HM2	HM2	HM3	HM3	HM3	HM3	HM4	HM4	HM4	HM4	HM5	HM5	HM5	HM5
Latency-associated peptide;Transforming growth factor beta-1;Transforming growth factor beta 1;Transforming growth factor-beta 1	TGFB;TGFB1	P01137;B2C8Z3;Q49IK8;Q49IL8;Q5PY19;Q671U8;Q671V1;Q7Z487;Q7Z488;Q86YU2	1	1	3.3	0	NaN	NaN	0	0	NaN	NaN	0	0	NaN	NaN	0	0	NaN	NaN	0	1	NaN	1	NaN
Lung resistance-related protein;Major vault protein;cDNA FLJ54588, highly similar to Major vault protein;cDNA FLJ53371, highly similar to Major vault protein;cDNA FLJ53437, highly similar to Major vault protein	LRP;MVP	Q14764;B4DDR2;B4DXN0;B4DP93	4	4	7.1	4	0.67944	13.791	4	0	NaN	NaN	0	0	NaN	NaN	0	0	NaN	NaN	0	0	NaN	0	NaN
Putative uncharacterized protein CD81;26 kDa cell surface protein TAPA-1;CD81 antigen;Target of the antiproliferative antibody 1;Tetraspanin-28	CD81;TAPA1;TSPAN28	A6NMH8;P60033	3	3	21.5	2	1.4563	44.107	5	2	1.3492	13.336	2	1	NaN	NaN	1	0	NaN	NaN	0	2	9.5451	4	1.0906
AGX-1;AGX-2;Antigen X;Sperm-associated antigen 2;UDP-N-acetylgalactosamine pyrophosphorylase;UDP-N-acetylglucosamine pyrophosphorylase;UDP-N-acetylhexosamine pyrophosphorylase	SPAG2;UAP1	Q16222-1;Q16222;Q16222-3;Q16222-2	3	3	9.6	3	0.86638	27.13	3	0	NaN	NaN	0	0	NaN	NaN	0	0	NaN	NaN	0	0	NaN	0	NaN
DDAHII;Dimethylargininase-2;N(G),N(G)-dimethylarginine dimethylaminohydrolase 2;Protein G6a;S-phase protein;Dimethylarginine dimethylaminohydrolase 2	DDAH;DDAH2;G6A;NG30;DADB-110M10.5-010;DAMA-236L13.14-010;DAMC-117B11.9-010;DAQB-350E15.2-010;DASS-312M4.7-010;XXbac-BCX88C14.2-010;XXbac-BPG32J3.8-010;DADB-110M10.5-007;DAMA-236L13.14-007;DAMC-117B11.9-007;DAQB-350E15.2-007;DASS-312M4.7-007;XXbac-BCX88C14.2-007;XXbac-BPG32J3.8-007;DADB-110M10.5-008;DAMA-236L13.14-008;DAMC-117B11.9-008;DASS-312M4.7-008;XXbac-BCX88C14.2-008;XXbac-BPG32J3.8-008;DAQB…	O95865;A2ABS5;Q5SRR8;Q5SSV3;A3KGN5	4	3	21.4	3	1.1344	3.3862	3	3	1.1362	47.934	5	2	0.92467	4.2648	2	0	NaN	NaN	0	1	NaN	1	NaN
NADPH:quinone reductase;Quinone oxidoreductase;Zeta-crystallin;Putative uncharacterized protein CRYZ	CRYZ	Q08257;A6NN60;A6NP24;C9JH92	2	2	11.6	2	1.0412	6.0079	2	1	NaN	NaN	1	0	NaN	NaN	0	0	NaN	NaN	0	0	NaN	0	NaN
14-3-3 protein epsilon;cDNA, FLJ79100, highly similar to 14-3-3 protein epsilon (14-3-3E);14-3-3 protein epsilon isoform transcript variant 1;cDNA FLJ51851, highly similar to 14-3-3 protein epsilon (14-3-3E);cDNA, FLJ79084, highly similar to 14-3-3 protein epsilon (14-3-3E);cDNA FLJ60092, highly similar to 14-3-3 protein epsilon (14-3-3E);Putative uncharacterized protein YWHAE	YWHAE	P62258;B7ZA86;Q4VJB6;B4DJB0;C9JAV0	18	16	59.2	16	1.1072	9.6724	49	11	0.94302	15.44	19	7	1.0612	21.894	8	7	0.92037	14.448	9	5	9.8388	9	0.82488
Leu-enkephalin;Met-enkephalin;Met-enkephalin-Arg-Gly-Leu;Met-enkephalin-Arg-Phe;Opioid growth factor;PENK(114-133);PENK(143-183);PENK(237-258);Proenkephalin-A;Synenkephalin;PENK protein	PENK	P01210;Q3B7B1	9	9	41.6	0	NaN	NaN	0	1	NaN	NaN	1	0	NaN	NaN	0	3	0.68297	137.91	5	9	80.093	20	0.18384
Small proline-rich protein 2G;Small proline-rich protein 2B;2-1;Small proline-rich protein 2A;Small proline-rich protein 2E;Small proline-rich protein II;Small proline-rich protein 2D;Small proline-rich protein;Small proline-rich protein 2F	SPRR2G;SPRR2B;SPRR2A;SPRR2E;SPRR2D;SPRR2C;SPRR2F	Q9BYE4;P35325;P35326;P22531;P22532;Q15515;Q96RM1	2	2	30.1	1	0.25188	8.7324	2	2	0.19591	66.165	9	2	0.094624	201.76	2	1	0.25202	46.227	8	1	NaN	1	NaN
cDNA FLJ77570, highly similar to Homo sapiens pleckstrin homology domain containing, family C (with FERM domain) member 1 (PLEKHC1), mRNA;KINDLIN2 isoform 2;Fermitin family homolog 2;Kindlin-2;Mitogen-inducible gene 2 protein;Pleckstrin homology domain-containing family C member 1	FERMT2;KIND2;MIG2;PLEKHC1	A8K6S3;B5TJY2;Q96AC1-1;Q96AC1;Q96AC1-2	6	6	11.6	6	1.1481	9.3088	12	0	NaN	NaN	0	0	NaN	NaN	0	0	NaN	NaN	0	1	NaN	1	NaN
Collagen-binding 59 kDa protein;Fibromodulin;Keratan sulfate proteoglycan fibromodulin;cDNA FLJ53615, highly similar to Fibromodulin;cDNA FLJ35580 fis, clone SPLEN2006389, highly similar to FIBROMODULIN	FM;FMOD;SLRR2E	Q06828;B4E1J3;B3KS64;Q12833	5	5	19.7	0	NaN	NaN	0	4	0.15521	88.369	12	0	NaN	NaN	0	5	0.14422	72.887	10	4	40.767	5	0.13878
LIM and SH3 domain protein 1;Metastatic lymph node gene 50 protein;cDNA FLJ76601, highly similar to Homo sapiens LIM and SH3 protein 1 (LASP1), mRNA;Putative uncharacterized protein LASP1;cDNA FLJ51834, highly similar to LIM and SH3 domain protein 1;cDNA FLJ58065, highly similar to LIM and SH3 domain protein 1;cDNA FLJ52195, highly similar to LIM and SH3 domain protein 1	LASP1;MLN50	Q14847-1;Q14847;A8K1D2;Q14847-2;C9JVR8;B4DGQ0;C9J9W2;B4DJI4;B4DIC4	4	4	18	4	1.3132	25.364	3	3	NaN	NaN	1	1	NaN	NaN	1	0	NaN	NaN	0	1	NaN	1	NaN
Natural killer cell-enhancing factor A;Peroxiredoxin-1;Proliferation-associated gene protein;Thioredoxin peroxidase 2;Thioredoxin-dependent peroxide reductase 2;cDNA, FLJ92164, highly similar to Homo sapiens peroxiredoxin 1 (PRDX1), mRNA	PAGA;PAGB;PRDX1;TDPX2	Q06830;B2R4P2;B5BU26	10	8	64.8	8	1.0109	13.326	40	5	0.85056	42.536	16	6	0.59351	108.47	13	6	0.9568	111.51	15	5	18.63	15	0.84725
U6 snRNA-associated Sm-like protein LSm6;cDNA, FLJ92408, Homo sapiens LSM6 homolog, U6 small nuclear RNA associated (S.cerevisiae) (LSM6), mRNA;LSM6 homolog, U6 small nuclear RNA associated (S. cerevisiae), isoform CRA_a;Putative uncharacterized protein LSM6	LSM6;hCG_38979	P62312;Q4W5J5	1	1	13.8	1	NaN	NaN	1	0	NaN	NaN	0	0	NaN	NaN	0	0	NaN	NaN	0	0	NaN	0	NaN
Insulin;Insulin A chain;Insulin B chain;Putative uncharacterized protein INS;INSIGF long transcript variant;INSIGF short transcript variant	INS	P01308;A6XGL2;Q1WM24;C9JNR5	2	2	25.5	1	NaN	NaN	1	1	0.087961	33.448	2	0	NaN	NaN	0	2	0.06505	324.2	4	2	176.98	17	0.011704
Importin subunit beta-1;Importin-90;Karyopherin subunit beta-1;Nuclear factor p97;Pore targeting complex 97 kDa subunit;cDNA, FLJ95650, highly similar to Homo sapiens karyopherin (importin) beta 1 (KPNB1), mRNA;cDNA FLJ50715, highly similar to Importin beta-1 subunit;cDNA, FLJ79320, highly similar to Importin beta-1 subunit;cDNA FLJ50625, highly similar to Importin beta-1 subunit	KPNB1;NTF97	Q14974;B2RBR9;B7Z752;B7ZAV6;Q53XN2;B7Z5M1	5	5	7.5	5	1.186	17.445	9	1	NaN	NaN	1	0	NaN	NaN	0	0	NaN	NaN	0	0	NaN	0	NaN
Phosphoserine aminotransferase;Phosphohydroxythreonine aminotransferase	PSA;PSAT1	B4DHQ3;Q9Y617-1;Q9Y617;Q9Y617-2	14	14	38.1	14	1.2329	19.585	30	12	0.805	23.15	23	11	1.099	9.5839	16	6	1.022	10.435	6	7	14.584	7	2.0031
CTG repeat protein 26;Nuclear receptor corepressor 2;Silencing mediator of retinoic acid and thyroid hormone receptor;SMAP270;T3 receptor-associating factor;Thyroid-, retinoic-acid-receptor-associated corepressor;Putative uncharacterized protein NCOR2;Putative uncharacterized protein	CTG26;NCOR2	Q9Y618-1;Q9Y618;C9JQE8;Q9Y618-3;C9J0Q5;Q9Y618-4;C9J7T7;Q9BT61;Q9Y618-5;C9J239;C9JE98;C9J330;C9JHI3	2	2	1.4	1	NaN	NaN	1	1	NaN	NaN	1	1	36.373	23.465	3	0	NaN	NaN	0	0	NaN	0	NaN
23 kDa FK506-binding protein;FK506-binding protein 7;Peptidyl-prolyl cis-trans isomerase FKBP7;Rotamase;cDNA FLJ75898, highly similar to Homo sapiens FK506 binding protein 7 (FKBP7), transcript variant 2, mRNA;Putative uncharacterized protein FKBP7;cDNA FLJ57571, highly similar to FK506-binding protein 7 (EC 5.2.1.8)	FKBP23;FKBP7;UNQ670/PRO1304	Q9Y680-1;Q9Y680;C9JM37;Q9Y680-2;Q4ZG70;Q6V3B2;B4DRE2;C9JIZ4;C9JKT6	4	4	17	3	0.99047	7.4875	2	3	1.6204	7.5044	2	0	NaN	NaN	0	0	NaN	NaN	0	1	NaN	0	NaN
Chloride intracellular channel protein 4;Intracellular chloride ion channel protein p64H1;cDNA FLJ61180, highly similar to Chloride intracellular channel protein 4;cDNA, FLJ96000, Homo sapiens chloride intracellular channel 4 (CLIC4), mRNA;Chloride intracellular channel 4;Chloride intracellular channel 4, isoform CRA_b;CLIC4 protein;cDNA FLJ10762 fis, clone NT2RP4000008, moderately similar to CHL…	CLIC4;hCG_24047;RP11-108J9.1-001	Q9Y696;B4DWC4;Q6FIC5;Q9NVF8;B3KTR3	7	7	47.4	6	0.92632	21.286	13	0	NaN	NaN	0	0	NaN	NaN	0	1	NaN	NaN	1	1	NaN	1	NaN
39 kDa synovial protein;Cartilage glycoprotein 39;Chitinase-3-like protein 1;YKL-40	CHI3L1	P36222	31	31	78.1	19	0.71666	72.956	98	25	0.8409	102.91	193	10	3.2179	75.762	22	20	0.44897	97.487	141	29	96.547	109	0.33071
Breast epithelial antigen BA46;HMFG;Lactadherin;Lactadherin short form;Medin;MFGM;Milk fat globule-EGF factor 8;SED1;cDNA FLJ38589 fis, clone HCHON2010074, highly similar to LACTADHERIN;cDNA FLJ59612, highly similar to Lactadherin;MFGE8 protein;Milk fat globule-EGF factor 8 protein;Milk fat globule-EGF factor 8 protein, isoform CRA_b	MFGE8;hCG_26628	Q08431;B3KTQ2;B4E396;Q7Z3D2;Q9BTL9	5	5	17.8	0	NaN	NaN	0	0	NaN	NaN	0	0	NaN	NaN	0	1	NaN	NaN	1	5	109.08	5	0.094037
67 kDa calelectrin;Annexin A6;Annexin VI;Annexin-6;Calphobindin-II;Chromobindin-20;Lipocortin VI;p68;p70;Protein III;cDNA FLJ75116, highly similar to Homo sapiens annexin A6, transcript variant 1, mRNA;cDNA FLJ53638, highly similar to Annexin A6;cDNA FLJ53686, highly similar to Annexin A6;Annexin A6, isoform CRA_c;Putative uncharacterized protein ANXA6;cDNA FLJ26567 fis, clone LNF05260, highly si…	ANX6;ANXA6;hCG_39152	P08133;A8K3Q7;B7Z582;B7Z8A7;A6NN80;Q6ZP35	6	6	13.4	6	1.3123	23.985	8	1	NaN	NaN	1	1	NaN	NaN	1	0	NaN	NaN	0	0	NaN	0	NaN
Cell immortalization-related protein 2;Neudesin;Neuron-derived neurotrophic factor;Secreted protein of unknown function	CIR2;NENF;SPUF	Q9UMX5	3	3	20.9	3	0.97817	4.1029	2	1	NaN	NaN	1	0	NaN	NaN	0	0	NaN	NaN	0	1	NaN	1	NaN
13 kDa FK506-binding protein;FK506-binding protein 2;Immunophilin FKBP13;Peptidyl-prolyl cis-trans isomerase FKBP2;Rotamase;FK506 binding protein 2, 13kDa;FK506 binding protein 2, 13kDa, isoform CRA_a;FKBP2 protein	FKBP13;FKBP2;hCG_21364	P26885;Q53XJ5	4	4	48.6	3	0.7531	22.407	5	0	NaN	NaN	0	2	0.90873	24.789	2	0	NaN	NaN	0	0	NaN	0	NaN
Exostoses (Multiple)-like 2;Alpha-1,4-N-acetylhexosaminyltransferase EXTL2;Alpha-GalNAcT EXTL2;Exostosin-like 2;EXT-related protein 2;Glucuronyl-galactosyl-proteoglycan 4-alpha-N-acetylglucosaminyltransferase;Processed exostosin-like 2;cDNA FLJ57132, highly similar to Exostosin-like 2 (EC 2.4.1.223);EXTL2;EXTL2 protein;cDNA FLJ39595 fis, clone SKNSH2001931, highly similar to Exostoses;Exostoses (…	EXTL2;EXTR2;hCG_32848	Q49A43;Q8IYF4;Q9UBQ6;B4DNZ2;O00245;Q05DH5;Q8N8F1;C9JEG3;C9IYF5	1	1	5.7	0	NaN	NaN	0	1	NaN	NaN	1	0	NaN	NaN	0	1	NaN	NaN	1	1	NaN	1	NaN
Cathepsin P;Cathepsin X;Cathepsin Z	CTSZ	Q9UBR2;Q5U000	7	7	26.7	2	NaN	NaN	1	3	0.75824	109.95	4	0	NaN	NaN	0	6	0.28814	75.769	4	1	NaN	1	NaN
Lysyl oxidase;Protein-lysine 6-oxidase;cDNA, FLJ79522, highly similar to Protein-lysine 6-oxidase (EC1.4.3.13);cDNA FLJ51899, highly similar to Protein-lysine 6-oxidase (EC 1.4.3.13);cDNA FLJ54375, highly similar to Protein-lysine 6-oxidase (EC 1.4.3.13);cDNA, FLJ79208, highly similar to Protein-lysine 6-oxidase (EC 1.4.3.13)	LOX;hCG_37363	P28300;B0AZT2;B4DN04;B4DQF8;B7ZAJ4;D0PNI2;Q71V04;Q96PQ9	9	9	30	0	NaN	NaN	0	3	0.25378	23.01	2	0	NaN	NaN	0	8	0.20884	37.199	13	5	81.564	6	0.095342
Heat shock 70 kDa protein 4;Heat shock 70-related protein APG-2;HSP70RY;cDNA, FLJ79511, highly similar to Heat shock 70 kDa protein 4;cDNA, FLJ79520, highly similar to Heat shock 70 kDa protein 4;cDNA, FLJ79524, highly similar to Heat shock 70 kDa protein 4;cDNA, FLJ79536, highly similar to Heat shock 70 kDa protein 4;cDNA FLJ50510, highly similar to Heat shock 70 kDa protein 4;cDNA FLJ52593, hig…	APG2;HSPA4;HS24/p52;HS24/P52	P34932;B0AZS1;B0AZT0;B0AZU6;B4DH02;B4DIZ3;B4DN48;B4DSE8;B4DT47;B4DUS3;B4E0H6;B4E354;O14992;Q59GF8;Q7KYN0	14	13	23.5	13	0.92485	42.622	22	3	0.98051	53.249	4	0	NaN	NaN	0	0	NaN	NaN	0	0	NaN	0	NaN
L56;Serine protease 11;Serine protease HTRA1;cDNA FLJ34625 fis, clone KIDNE2015244, highly similar to Serine protease HTRA1 (EC 3.4.21.-)	HTRA;HTRA1;PRSS11	Q92743;B3KRN4	6	6	22.1	2	NaN	NaN	1	3	0.4487	86.077	3	0	NaN	NaN	0	3	0.48675	92.909	4	5	84.316	5	0.93991
Macropain chain Z;Multicatalytic endopeptidase complex chain Z;Proteasome subunit beta type-7;Proteasome subunit Z;Proteasome subunit beta type	PSMB7;Z	Q99436;B2RAQ9;Q6IBT1;Q86U62	1	1	6.9	1	NaN	NaN	0	0	NaN	NaN	0	0	NaN	NaN	0	0	NaN	NaN	0	1	NaN	0	NaN
Beta-actin-like protein 2;Kappa-actin	ACTBL2	Q562R1;B2RPJ1	4	1	14.1	1	0.98095	7.8347	7	1	0.58489	24.802	8	1	0.78143	7.9452	3	1	0.26625	45.202	3	1	12.892	4	0.57823
Extracellular matrix protein 1;Secretory component p85;Truncated extracellular matrix protein 1	ECM1	Q16610-4;Q16610;Q16610-1;C8CHS3;Q16610-2	8	8	19.4	3	0.98085	60.785	2	5	1.4259	94.349	5	0	NaN	NaN	0	7	0.81662	63.431	8	4	171.46	6	1.0744
78 kDa glucose-regulated protein;Endoplasmic reticulum lumenal Ca(2+)-binding protein grp78;Heat shock 70 kDa protein 5;Immunoglobulin heavy chain-binding protein;cDNA FLJ60062, highly similar to 78 kDa glucose-regulated protein;HSPA5 protein	GRP78;HSPA5	P11021;B4DEF7;Q2KHP4	13	12	26	10	0.93163	14.416	15	5	0.96765	17.873	5	6	0.96311	8.0615	7	1	NaN	NaN	1	4	31.687	4	0.88688
Protein ZYP;Regulator of cullins 1;RING finger protein 75;RING-box protein 1	RBX1;RNF75;ROC1	P62877	1	1	16.7	1	1.0967	9.6592	2	0	NaN	NaN	0	0	NaN	NaN	0	0	NaN	NaN	0	0	NaN	0	NaN
Melanoma inhibitory activity protein;Melanoma-derived growth regulatory protein;cDNA FLJ60193, highly similar to Melanoma-derived growth regulatory protein	MIA	Q16674;B4DXV6	3	3	21.4	0	NaN	NaN	0	0	NaN	NaN	0	0	NaN	NaN	0	3	0.90287	81.223	3	3	121.93	3	0.44877
Ig kappa chain V-I region AG;Kappa 1 light chain variable region;BRE;Ig kappa chain V-I region WEA;Ig kappa chain V-I region WAT;Ig kappa chain V-I region Gal;Ig kappa chain V-I region Hau;Ig kappa chain V-I region Rei;Ig kappa chain V-I region Roy;Ig kappa chain V-I region Scw;Anti-streptococcal/anti-myosin immunoglobulin kappa light chain variable region;Myosin-reactive immunoglobulin light cha…	SDNK1;A30	P01593;Q96PF6;A2NI60;P01610;P80362;P01599;P01600;P01607;P01608;P01609;Q96SA9;Q9UL77;Q9UL81;A2MYE1;A2MYE2	1	1	4.8	0	NaN	NaN	0	0	NaN	NaN	0	0	NaN	NaN	0	0	NaN	NaN	0	1	NaN	0	NaN
Ezrin-radixin-moesin-binding phosphoprotein 50;Na(+)/H(+) exchange regulatory cofactor NHE-RF1;Regulatory cofactor of Na(+)/H(+) exchanger;Sodium-hydrogen exchanger regulatory factor 1;Solute carrier family 9 isoform A3 regulatory factor 1;cDNA, FLJ92860, highly similar to Homo sapiens solute carrier family 9 (sodium/hydrogen exchanger), member 3 regulator 1 (SLC9A3R1), mRNA;cDNA FLJ46618 fis, cl…	NHERF;NHERF1;SLC9A3R1;hCG_29833	O14745;B2R6A3;B3KY21;B3KSV9	2	2	7	2	1.4258	35.149	2	1	NaN	NaN	0	0	NaN	NaN	0	0	NaN	NaN	0	0	NaN	0	NaN
Quiescin Q6;Sulfhydryl oxidase 1;cDNA FLJ78571, highly similar to Homo sapiens sulfhydryl oxidase mRNA;cDNA FLJ75458, highly similar to Homo sapiens sulfhydryl oxidase mRNA;Putative uncharacterized protein QSOX1;Bone-derived growth factor	QSCN6;QSOX1;UNQ2520/PRO6013;BPGF-1	O00391-1;O00391;A8K477;A8K4C2;A8MXT8;O00391-2;Q13876	25	25	43.2	7	0.36455	79.809	9	7	0.23578	116.28	13	0	NaN	NaN	0	23	0.34962	105.25	28	16	133.89	23	0.14596
Rho GDP-dissociation inhibitor 1;Rho-GDI alpha	ARHGDIA;GDIA1	P52565;B2R5X1;Q6IBM5	3	3	23.3	2	0.89197	6.7861	5	2	0.67629	27.169	3	1	NaN	NaN	1	3	0.92231	14.586	5	1	13.187	2	0.87609
Heat shock 70 kDa protein 8;Heat shock cognate 71 kDa protein;cDNA FLJ77848;cDNA FLJ38781 fis, clone LIVER2000216, highly similar to HEAT SHOCK COGNATE 71 kDa PROTEIN;cDNA FLJ55485, highly similar to Heat shock cognate 71 kDa protein;Heat shock 70kDa protein 8 isoform 1 variant;Putative uncharacterized protein;HSPA8 protein;cDNA FLJ20564 fis, clone KAT12033;Uncharacterized bone marrow protein BM0…	HSC70;HSP73;HSPA10;HSPA8	P11142-1;P11142;A8K7Q2;B3KTV0;B4E1Q1;Q53GZ6;Q96BE0;Q96H53;Q96IS6;Q9NWW3;Q9NZ87;P11142-2;Q53HF2	18	16	36.5	15	1.013	16.374	47	5	0.78258	7.5839	11	2	0.84029	8.0928	4	0	NaN	NaN	0	0	NaN	0	NaN
Heterogeneous nuclear ribonucleoprotein F;Heterogeneous nuclear ribonucleoprotein F, N-terminally processed;Nucleolin-like protein mcs94-1;cDNA FLJ57121, highly similar to Heterogeneous nuclear ribonucleoprotein F	HNRNPF;HNRPF;OK/SW-cl.23	P52597;B4DKS8;Q8NI96	1	1	4.1	1	1.6462	38.469	2	0	NaN	NaN	0	0	NaN	NaN	0	0	NaN	NaN	0	0	NaN	0	NaN
Histone H2B;Histone H2B type 1-N;Histone H2B.d;H2B type 12;Histone H2B type 3-B;Histone H2B type 1-H;Histone H2B.j;Histone H2B type 1-C/E/F/G/I;Histone H2B.1 A;Histone H2B.a;Histone H2B.g;Histone H2B.h;Histone H2B.k;Histone H2B.l;HIRA-interacting protein 1;Histone H2B type 1-K;Histone H2B type 1-O;Histone H2B.2;Histone H2B.n;HIRA-interacting protein 2;Histone H2B type 1-D;Histone H2B.1 B;Histone …	H2BFD;HIST1H2BN;HIST3H2BB;H2BFJ;HIST1H2BH;H2BFA;H2BFG;H2BFH;H2BFK;H2BFL;HIST1H2BC;HIST1H2BE;HIST1H2BF;HIST1H2BG;HIST1H2BI;hCG_1640484;hCG_1640985;hCG_1641780;hCG_1787353;hCG_1787365;H2BFT;HIRIP1;HIST1H2BK;H2BFN;HIST1H2BO;H2BFB;HIRIP2;HIST1H2BD;H2BFF;HIST1H2BB;H2BFS;H2BFR;HIST1H2BJ;H2BFQ;HIST2H2BE;H2BFC;HIST1H2BL;H2BFE;HIST1H2BM;HIST2H2BF;HIST1H2BA;TSH2B	B4DR52;Q99877;B4DLA9;Q8N257;A4FU05;A8K9J7;Q93079;B2R541;P62807;B2R4S9;O60814;P23527;P58876;P33778;P57053;P06899;Q16778;Q99880;Q99879;Q0D2M2;Q5QNW6;Q96A08;B2R544	2	2	14.5	1	NaN	NaN	1	1	NaN	NaN	1	1	NaN	NaN	1	0	NaN	NaN	0	2	27.242	2	0.44829
Bendless-like ubiquitin-conjugating enzyme;Ubc13;Ubiquitin carrier protein N;Ubiquitin-conjugating enzyme E2 N;Ubiquitin-protein ligase N	BLU;UBE2N	P61088;A8MUJ2	5	5	39.5	5	0.96125	54.227	13	1	0.6917	6.2319	2	1	NaN	NaN	1	1	NaN	NaN	1	2	11.402	5	0.83784
Glycogen phosphorylase, brain form;Phosphorylase	PYGB	P11216;B4DSD8;Q59GM9	7	7	10.7	7	0.84475	13.383	7	0	NaN	NaN	0	0	NaN	NaN	0	0	NaN	NaN	0	0	NaN	0	NaN
7,8-dihydro-8-oxoguanine triphosphatase;8-oxo-dGTPase;Nucleoside diphosphate-linked moiety X motif 1;Nudix (Nucleoside diphosphate linked moiety X)-type motif 1;Nudix (Nucleoside diphosphate linked moiety X)-type motif 1, isoform CRA_a;NUDT1 protein	MTH1;NUDT1;hCG_18431;tcag7.546	P36639-1;P36639;P36639-2;A4D205;P36639-3;P36639-4;Q7Z7N6	1	1	6.1	1	NaN	NaN	0	0	NaN	NaN	0	0	NaN	NaN	0	0	NaN	NaN	0	0	NaN	0	NaN
cDNA FLJ57067, highly similar to Beta-2-microglobulin;Beta-2-microglobulin;Beta-2-microglobulin form pI 5.3;Beta 2-microglobulin protein	B2M;CDABP0092;HDCMA22P;beta 2-microglobulin	B4E0X1;P61769;A6XND9;A6XMH4;A6XMH5;Q9UM88	6	6	45.1	3	1.2302	30.942	4	2	1.8824	16.32	2	4	2.5573	19.934	4	5	1.0522	57.785	8	5	55.972	13	0.98754
Polypeptide GalNAc transferase 2;Polypeptide N-acetylgalactosaminyltransferase 2;Polypeptide N-acetylgalactosaminyltransferase 2 soluble form;Protein-UDP acetylgalactosaminyltransferase 2;UDP-GalNAc:polypeptide N-acetylgalactosaminyltransferase 2;cDNA FLJ58625, highly similar to Polypeptide N-acetylgalactosaminyltransferase 2 (EC 2.4.1.41);cDNA FLJ58016, highly similar to Polypeptide N-acetylgala…	GALNT2	Q10471;B7Z6K2;B7Z462	1	1	1.9	0	NaN	NaN	0	1	NaN	NaN	1	0	NaN	NaN	0	0	NaN	NaN	0	0	NaN	0	NaN
Adapter molecule crk;p38;Proto-oncogene c-Crk;cDNA FLJ77114, highly similar to Homo sapiens v-crk sarcoma virus CT10 oncogene homolog (avian) (CRK), transcript variant I, mRNA;Putative uncharacterized protein CRK;V-crk sarcoma virus CT10 oncogene homolog (Avian);V-crk sarcoma virus CT10 oncogene homolog (Avian), isoform CRA_d	CRK;hCG_28712	P46108-1;P46108;B0LPE8;P46108-2;Q96GA9	4	4	18.4	3	1.0117	9.1374	4	1	NaN	NaN	1	0	NaN	NaN	0	0	NaN	NaN	0	2	21.599	2	0.98042
14.5 kDa translational inhibitor protein;Ribonuclease UK114;UK114 antigen homolog;Heat-responsive protein 12;Heat-responsive protein 12, isoform CRA_a;UK114 protein	HRSP12;PSP;hCG_18221;UK114	P52758;Q6IBG0	2	2	21.2	2	0.77001	0.27236	2	0	NaN	NaN	0	1	NaN	NaN	1	0	NaN	NaN	0	0	NaN	0	NaN
cDNA FLJ51656, highly similar to Actin-like protein 2;Actin-like protein 2;Actin-related protein 2;ACTR2 protein;cDNA FLJ51655, highly similar to Actin-like protein 2	ACTR2;ARP2	B4DHK9;P61160;Q8IY98;B4DWQ5	2	2	6	2	0.96759	6.8799	3	0	NaN	NaN	0	0	NaN	NaN	0	0	NaN	NaN	0	0	NaN	0	NaN
Actin-related protein 2/3 complex subunit 2;Arp2/3 complex 34 kDa subunit;Actin related protein 2/3 complex, subunit 2, 34kDa, isoform CRA_a;cDNA FLJ76076, highly similar to Homo sapiens actin related protein 2/3 complex, subunit 2, 34kDa (ARPC2), transcript variant 2, mRNA;Putative uncharacterized protein ARPC2;PNAS-139	ARC34;ARPC2;PRO2446;hCG_16304	O15144;Q53R19;Q9BXV5;C9JCP5;C9JTV5;C9J2D0	2	2	6	2	1.1356	5.7154	2	2	NaN	NaN	1	0	NaN	NaN	0	2	NaN	NaN	1	0	NaN	0	NaN
Actin-related protein 2/3 complex subunit 3;Arp2/3 complex 21 kDa subunit;cDNA, FLJ92050, highly similar to Homo sapiens actin related protein 2/3 complex, subunit 3, 21kDa (ARPC3), mRNA;Actin related protein 2/3 complex;cDNA FLJ51245, highly similar to Actin-related protein 2/3 complex subunit 3;Putative uncharacterized protein ARPC3	ARC21;ARPC3	A8MYY8;O15145;B2R4D5;Q2LE71;B4DM63;C9JZD1	2	2	11.2	2	1.2265	8.4168	4	0	NaN	NaN	0	0	NaN	NaN	0	1	NaN	NaN	1	0	NaN	0	NaN
Protein SPOCK;Testican-1;TESTICAN;SPARC/osteonectin, CWCV, and Kazal-like domains proteoglycan 3;Testican-3;cDNA FLJ55965, highly similar to Testican-3;cDNA FLJ59873, highly similar to Testican-3;cDNA FLJ59506, highly similar to Testican-3;cDNA FLJ59686, highly similar to Testican-3;cDNA FLJ59522, highly similar to Testican-3;cDNA FLJ59525, highly similar to Testican-3;cDNA FLJ59526, highly simil…	SPOCK;SPOCK1;TIC1;TICN1;WUGSC:H_DJ0244J05.1;SPOCK3;TICN3;UNQ409/PRO771;tmp_locus_3	Q08629;O60400;Q9BQ16-3;Q9BQ16;B4DFW5;B4DG04;Q9BQ16-1;B4DGK5;B4DHB4;B4DHV3;B4DI46;B4DI52;Q4W5S3;Q9BQ16-2	2	2	4.3	0	NaN	NaN	0	2	0.57226	87.222	2	0	NaN	NaN	0	2	0.96863	117.99	3	2	122.86	3	0.16096
Glutaminase-interacting protein 3;Tax interaction protein 1;Tax1-binding protein 3	TAX1BP3;TIP1	O14907	1	1	13.7	1	1.2487	15.877	2	0	NaN	NaN	0	1	NaN	NaN	1	0	NaN	NaN	0	1	NaN	1	NaN
Beta-II spectrin;Fodrin beta chain;Spectrin beta chain, brain 1;Spectrin, non-erythroid beta chain 1;Spectrin beta non-erythrocytic 1;Spectrin, beta, non-erythrocytic 1, isoform CRA_d;cDNA FLJ55845, highly similar to Spectrin beta chain, brain 1;Spectrin, beta, non-erythrocytic 1, isoform CRA_c;Putative uncharacterized protein SPTBN1;Beta II spectrin-short isoform	SPTB2;SPTBN1;hCG_17370	Q01082-1;Q01082;B2ZZ89;B4DIF8;Q01082-2;Q53RC4;Q01082-3;B2RP63;Q8WYB3	2	2	1.2	2	0.94417	26.265	2	0	NaN	NaN	0	0	NaN	NaN	0	0	NaN	NaN	0	0	NaN	0	NaN
Serine/threonine-protein phosphatase;Protein phosphatase 1C catalytic subunit;Serine/threonine-protein phosphatase PP1-gamma catalytic subunit;Serine/threonine-protein phosphatase PP1-alpha catalytic subunit;Serine/threonine-protein phosphatase PP1-beta catalytic subunit;cDNA FLJ60729, highly similar to Serine/threonine-protein phosphatase PP1-gammacatalytic subunit (EC 3.1.3.16);Protein phosphat…	PPP1CC;PPP1A;PPP1CA;PPP1CB	B3KXM2;Q07161;P36873-2;P36873;P62136;P62140;B4DJ75;B7ZB67;P36873-1;B4DNE3;Q9UPN1;B4E163;C4TNW5;C9JP48;C9J9S3;A6NNR3;C0STL0;C4TNW6;C9JR19	2	2	6.1	2	1.0597	6.8765	2	0	NaN	NaN	0	0	NaN	NaN	0	0	NaN	NaN	0	0	NaN	0	NaN
C-type lectin domain family 13 member E;C-type mannose receptor 2;Endocytic receptor 180;Macrophage mannose receptor 2;Urokinase-type plasminogen activator receptor-associated protein	CLEC13E;ENDO180;KIAA0709;MRC2;UPARAP	Q9UBG0;A6H8K4	11	11	8.9	11	1.0211	11.779	14	2	1.6624	84.128	2	1	NaN	NaN	1	0	NaN	NaN	0	0	NaN	0	NaN
Ras-related protein Rab-1A;YPT1-related protein;cDNA, FLJ96558, Homo sapiens RAB1A, member RAS oncogene family (RAB1A), mRNA;RAB1A protein;RAB1A, member RAS oncogene family;RAB1A, member RAS oncogene family, isoform CRA_b;Ras-related protein Rab-1B;Small GTP-binding protein;Putative Ras-related protein Rab-1C;RAB1B protein;cDNA FLJ57768, highly similar to Ras-related protein Rab-1A;GTP binding pr…	RAB1;RAB1A;hCG_22592;RAB1B;rab1b;RAB1C;RAB15;DKFZp686J06205;RAB8B;MEL;RAB8;RAB8A;GIG4;RAB13;RAB10	P62820-1;P62820;Q5U0I6;Q9H0U4;Q92927;Q92928;Q6FIG4;B7Z8M7;P62820-2;Q96RD8;P62820-3;P59190-1;P59190;P59190-2;Q6MZX6;B4DEK7;Q92930;B4DMS1;P61006;P51153;Q504R6;P61026;Q53SX4;Q53T70;Q9UL28;Q9H1C9;Q59EP4;C9JHK4;B3KTE3	2	2	13.2	2	1.1143	1.5462	3	1	NaN	NaN	1	1	NaN	NaN	1	0	NaN	NaN	0	2	9.5974	2	0.66721
A disintegrin and metalloproteinase with thrombospondin motifs 1;METH-1;cDNA, FLJ95281, highly similar to Homo sapiens a disintegrin-like and metalloprotease (reprolysintype) with thrombospondin type 1 motif, 1 (ADAMTS1), mRNA;Putative uncharacterized protein DKFZp686E01144;ADAM metallopeptidase with thrombospondin type 1 motif, 1;cDNA FLJ26363 fis, clone HRT05360, highly similar to ADAM-TS 1 (EC…	ADAMTS1;KIAA1346;METH1;DKFZp686E01144	Q9UHI8;B2RB33;Q5HYL0;Q8NE26;Q6ZP79	2	2	2.4	0	NaN	NaN	0	2	NaN	NaN	1	0	NaN	NaN	0	0	NaN	NaN	0	0	NaN	0	NaN
CapZ alpha-1;F-actin-capping protein subunit alpha-1;cDNA FLJ75422, highly similar to Homo sapiens capping protein (actin filament) muscle Z-line, alpha 1, mRNA	CAPZA1	P52907;A8K0T9;A8MV55	4	3	19.6	3	0.82426	32.111	5	1	0.72257	12.729	3	0	NaN	NaN	0	1	NaN	NaN	1	0	NaN	0	NaN
cDNA FLJ56946, highly similar to Cysteine-rich protein 2;Cysteine-rich protein 2;Protein ESP1;Cysteine-rich protein 2 variant	CRIP2;CRP2	B7Z6C0;P52943;Q53FN1	2	2	12.4	0	NaN	NaN	0	2	0.55625	1.0106	2	0	NaN	NaN	0	2	0.74949	1.7599	2	0	NaN	0	NaN
Prefoldin subunit 2;cDNA, FLJ96845, Homo sapiens prefoldin 2 (PFDN2), mRNA	HSPC231;PFD2;PFDN2;hCG_1995291;RP11-544M22.10-001	Q9UHV9;B1AQP2	1	1	7.8	1	1.1724	16.344	2	0	NaN	NaN	0	0	NaN	NaN	0	0	NaN	NaN	0	1	NaN	1	NaN
Dystrophin;DMD protein;Duchenne muscular dystrophy gene;Duchenne muscular dystrophy protein	DMD;GS1-19O24.1-006;GS1-19O24.1-002;GS1-19O24.1-004	P11532-1;P11532;B1AK23;Q548X2;Q7KZ40;Q8WYE3;Q8WYE4;Q8WYE5;Q8WYE6;Q8WYE7;Q8WYE8;Q8WYE9;Q8WYF0;Q8WYF1;Q8WYF2;Q8WYF5;Q9UMG1;Q9UPB5;P11532-4;Q4G0X0;Q6PK12;Q8WYE2;Q8WYD8;Q8WYD9;Q8WYE0;Q8WYE1;Q9UEH4;Q9UPB4;P11532-2;P11532-3;Q14172;Q8WYC7;Q8WYC8;Q8WYC9;Q8WYD0;Q8WYD2;Q8WYD3;Q8WYD4;Q8WYD5;Q8WYD6;Q8WYD7;Q9UME2;Q9UMK8	1	1	0.3	1	0.094914	69.239	5	1	0.075356	19.511	3	1	0.052191	113.88	5	1	0.091505	62.514	2	1	76.837	2	0.07599
Cell proliferation-inducing gene 35 protein;EPC-1;Pigment epithelium-derived factor;Serpin F1	PEDF;PIG35;SERPINF1	P36955;Q2TU83	7	5	20.1	0	NaN	NaN	0	5	4.0168	14.894	5	0	NaN	NaN	0	0	NaN	NaN	0	0	NaN	0	NaN
Vesicle-associated membrane protein-associated protein B/C;cDNA FLJ41544 fis, clone CERVX2002430, highly similar to Vesicle-associated membrane protein-associated protein B/C;cDNA FLJ13179 fis, clone NT2RP3003918, highly similar to Vesicle-associated membrane protein-associated protein B/C;VAMP (Vesicle-associated membrane protein)-associated protein B and C;VAMP (Vesicle-associated membrane prot…	UNQ484/PRO983;VAPB;hCG_26693;VAP33;VAPA	O95292-1;O95292;B3KVU7;Q53XM7;O95292-2;Q59EZ6;A6NDZ0;Q9P0L0;A8KA83	2	2	10.7	2	0.79909	1.6905	2	1	NaN	NaN	1	0	NaN	NaN	0	0	NaN	NaN	0	0	NaN	0	NaN
CCN family member 1;Cysteine-rich angiogenic inducer 61;Insulin-like growth factor-binding protein 10;Protein CYR61;Protein GIG1;Cysteine-rich, angiogenic inducer, 61 variant;cDNA, FLJ95400, highly similar to Homo sapiens cysteine-rich, angiogenic inducer, 61 (CYR61), mRNA;CYR61 protein;Cysteine-rich, angiogenic inducer, 61, isoform CRA_a;cDNA FLJ58182, highly similar to Protein CYR61	CCN1;CYR61;GIG1;IGFBP10;hCG_23652	O00622;Q53FA4;Q6FI18;B4DI61;Q9UID7	3	3	9.4	0	NaN	NaN	0	1	NaN	NaN	1	1	NaN	NaN	1	3	1.2842	16.261	4	2	6.8988	4	0.81189
cDNA FLJ56490, highly similar to Serpin I2;Myoepithelium-derived serine protease inhibitor;Pancpin;Pancreas-specific protein TSA2004;Peptidase inhibitor 14;Serpin I2;Putative uncharacterized protein SERPINI2	MEPI;PI14;SERPINI2	B4DDY9;O75830;C9J7N5;C9JWE1	2	1	4.3	0	NaN	NaN	0	0	NaN	NaN	0	0	NaN	NaN	0	1	NaN	NaN	1	1	NaN	1	NaN
Parvulin-14;Parvulin-17;Peptidyl-prolyl cis/trans isomerase EPVH;Peptidyl-prolyl cis-trans isomerase NIMA-interacting 4;Peptidyl-prolyl cis-trans isomerase Pin4;Rotamase Pin4;Protein (Peptidylprolyl cis/trans isomerase) NIMA-interacting, 4 (Parvulin);cDNA FLJ45703 fis, clone FEBRA2026582, moderately similar to Peptidyl-prolyl cis-trans isomerase NIMA-interacting 4 (EC 5.2.1.8);Parvulin	PIN4;AL135749.5-003;PAR14;AL135749.5-002	Q9Y237-2;Q9Y237;Q9Y237-1;Q5HYW5;B3KXM0;A8E0G8;Q5HYW4	1	1	7.7	1	NaN	NaN	1	1	NaN	NaN	1	0	NaN	NaN	0	0	NaN	NaN	0	0	NaN	0	NaN
Putative uncharacterized protein APOD;Apolipoprotein D	APOD	C9JF17;P05090	3	3	14.4	0	NaN	NaN	0	0	NaN	NaN	0	0	NaN	NaN	0	2	0.70914	6.2557	3	2	94.836	2	0.33936
Beta-lactamase-like protein 2;cDNA FLJ76011, highly similar to Homo sapiens lactamase, beta 2 (LACTB2), mRNA	CGI-83;LACTB2	Q53H82;A8K2D6	2	2	9.4	2	0.85113	3.7792	2	0	NaN	NaN	0	0	NaN	NaN	0	0	NaN	NaN	0	0	NaN	0	NaN
Endosialin;Tumor endothelial marker 1	CD164L1;CD248;TEM1	Q9HCU0-1;Q9HCU0	3	3	4.4	1	NaN	NaN	1	1	NaN	NaN	0	0	NaN	NaN	0	1	NaN	NaN	0	2	49.912	2	0.80253
UPF0568 protein C14orf166;cDNA, FLJ92278;Chromosome 14 open reading frame 166, isoform CRA_a;CLE7;Lcrp369;CLE	C14orf166;CGI-99;hCG_22667	Q9Y224;Q549M8;Q5RLJ0	1	1	4.1	1	NaN	NaN	1	0	NaN	NaN	0	0	NaN	NaN	0	0	NaN	NaN	0	0	NaN	0	NaN
Calgranulin-A;Calprotectin L1L subunit;Cystic fibrosis antigen;Leukocyte L1 complex light chain;Migration inhibitory factor-related protein 8;Protein S100-A8;S100 calcium-binding protein A8;Urinary stone protein band A	CAGA;CFAG;MRP8;S100A8	P05109	1	1	11.8	1	NaN	NaN	1	1	0.26918	109.67	2	1	0.40498	101.52	2	1	0.28818	8.4996	2	1	NaN	1	NaN
FIS1 homolog;Mitochondrial fission 1 protein;Tetratricopeptide repeat protein 11	CGI-135;FIS1;TTC11	Q9Y3D6	2	2	15.8	2	0.94417	0.52454	2	0	NaN	NaN	0	0	NaN	NaN	0	0	NaN	NaN	0	0	NaN	0	NaN
cDNA FLJ76436;Uncharacterized protein C17orf25.;Glyoxalase domain-containing protein 4;cDNA FLJ16128 fis, clone BRACE2038269, moderately similar to Bombyx mori cytosolic juvenile hormone binding protein 36 kDa subunit (cJHBP) mRNA;cDNA FLJ59092;cDNA FLJ55095	C17orf25;CGI-150;GLOD4;My027	A8K8F0;Q9Y3E8;Q9HC38-2;Q9HC38;B3KV49;B4DX01;Q9HC38-1;B7Z403;Q9HC38-3	5	5	11.9	3	1.0351	13.975	5	5	0.98122	17.215	5	2	0.68237	16.471	2	1	NaN	NaN	1	0	NaN	0	NaN
Endothelial plasminogen activator inhibitor;Plasminogen activator inhibitor 1;Serpin E1;cDNA FLJ61097, highly similar to Plasminogen activator inhibitor 1;cDNA FLJ53064, highly similar to Plasminogen activator inhibitor 1;cDNA FLJ51012, highly similar to Plasminogen activator inhibitor 1;cDNA, FLJ79124, highly similar to Plasminogen activator inhibitor 1;Putative uncharacterized protein SERPINE1	PAI1;PLANH1;SERPINE1	P05121;B7Z1D9;B7Z4S0;B7Z4X6;B7ZAB0;C9J272	19	19	57.5	3	1.9987	72.634	3	14	0.33006	143.2	23	2	1.1686	104.59	2	14	0.85241	95.642	32	14	73.659	25	0.8781
R30783_1;U6 snRNA-associated Sm-like protein LSm7	LSM7	O75243;Q9UK45	1	1	17.9	1	NaN	NaN	0	0	NaN	NaN	0	0	NaN	NaN	0	0	NaN	NaN	0	0	NaN	0	NaN
Alcadein-alpha;Alzheimer-related cadherin-like protein;Calsyntenin-1;C-terminal fragment 1-alpha;CTF1-alpha;Non-classical cadherin XB31alpha;Soluble Alc-alpha;cDNA FLJ10729 fis, clone NT2RP3001260, highly similar to Calsyntenin-1;cDNA FLJ61580, highly similar to Calsyntenin-1;Calsyntenin 1	CLSTN1;CS1;KIAA0911;RP11-558F24.5-003	O94985-1;O94985;O94985-2;B3KMD3;B4E3Q1;Q5SR54	12	12	14.9	0	NaN	NaN	0	9	0.71353	114.17	8	0	NaN	NaN	0	10	1.0058	82.913	17	8	123.42	9	0.97251
Tubulin beta-2 chain;Tubulin beta-2C chain;Class IVb beta tubulin;Tubulin, beta 2C;TUBB2C protein;Tubulin beta 2C;cDNA FLJ11352 fis, clone HEMBA1000020, highly similar to Tubulin beta-2C chain;cDNA, FLJ93005, highly similar to Homo sapiens tubulin, beta polypeptide (TUBB), mRNA;Tubulin 5 beta;Tubulin beta-4 chain;cDNA FLJ55189, highly similar to Tubulin beta-4 chain;cDNA FLJ53341, highly similar …	TUBB2C;TUBB4;TUBB5	P68371;Q8IWP6;Q8IZ29;Q8N6N5;Q96HX0;A4UCT2;B3KML9;B2R6L0;P04350;B4DE77;B4DJ43	11	2	33	2	1.0517	23.884	67	0	1.2179	8.7016	2	1	1.0042	13.688	5	0	NaN	NaN	0	1	NaN	1	NaN
Acidic fibroblast growth factor;Beta-endothelial cell growth factor;ECGF-beta;Heparin-binding growth factor 1;cDNA FLJ78352, highly similar to Homo sapiens fibroblast growth factor 1 (acidic) (FGF1), transcript variant 1, mRNA;Fibroblast growth factor	FGF1;FGFA;fgf gene	P05230-1;P05230;A8K147;Q6LBM3;Q9UBK1	1	1	7.7	1	NaN	NaN	0	0	NaN	NaN	0	0	NaN	NaN	0	0	NaN	NaN	0	0	NaN	0	NaN
B-cell stimulatory factor 2;CTL differentiation factor;Hybridoma growth factor;Interferon beta-2;Interleukin-6;IL6 protein;Interleukin 6 (Interferon, beta 2);Interleukin 6 (Interferon, beta 2), isoform CRA_a;Putative uncharacterized protein IL6;cDNA FLJ55231, highly similar to Interleukin-6;cDNA FLJ61423, highly similar to Interleukin-6;cDNA FLJ52006, moderately similar to Interleukin-6	IFNB2;IL6;hCG_38231;tcag7.131	P05231;Q75MH2;B5MCZ3;B4DNQ5;B4DVM1;B5MC14;B5MC21;C9J5B0;B4DNV3	4	4	17.9	0	NaN	NaN	0	0	NaN	NaN	0	0	NaN	NaN	0	0	NaN	NaN	0	4	112.54	4	0.12626
Epidermal-type fatty acid-binding protein;Fatty acid-binding protein 5;Fatty acid-binding protein, epidermal;Psoriasis-associated fatty acid-binding protein homolog;Putative uncharacterized protein FABP5	FABP5	Q01469;A8MTQ5	7	7	65.9	6	0.88138	71.327	6	4	0.69586	47.793	5	5	0.23348	77.525	25	2	0.26652	35.185	2	1	NaN	1	NaN
Enigma homolog;Enigma-like PDZ and LIM domains protein;PDZ and LIM domain protein 5;cDNA FLJ54018, highly similar to PDZ and LIM domain protein 5;Putative uncharacterized protein LIM;PRO2489;cDNA FLJ61541, highly similar to Homo sapiens PDZ and LIM domain 5 (PDLIM5), transcript variant 2, mRNA;Putative uncharacterized protein PDLIM5	ENH;L9;PDLIM5;LIM	Q96HC4;B7Z481;Q4W5K9;Q9P1D1;B7Z8X5;A6NFZ5;Q8WVK0	5	5	12.4	4	0.94899	11.267	5	1	NaN	NaN	1	2	0.53087	2.6524	4	0	NaN	NaN	0	0	NaN	0	NaN
Post-proline cleaving enzyme;Prolyl endopeptidase;cDNA, FLJ94921, highly similar to Homo sapiens prolyl endopeptidase (PREP), mRNA;Prolyl oligopeptidase	PEP;PREP	P48147;B2RAH7;Q9UM02	2	2	4.6	2	1.0298	15.655	3	0	NaN	NaN	0	0	NaN	NaN	0	0	NaN	NaN	0	0	NaN	0	NaN
Malic enzyme 1;NADP-dependent malic enzyme;Malic enzyme	ME1	P48163;A8K168;B4DX99;B4DZ70;Q8WVX2	2	2	5.2	1	1.1044	2.5929	2	1	NaN	NaN	1	0	NaN	NaN	0	0	NaN	NaN	0	0	NaN	0	NaN
Adenylyl cyclase-associated protein 1;Adenylyl cyclase-associated protein	CAP;CAP1	Q01518-1;Q01518;B2RDY9;B4DI38;B4DNW7;B4DNY3;Q01518-2	7	3	21.1	3	0.96459	35.048	7	0	NaN	NaN	0	0	NaN	NaN	1	0	NaN	NaN	0	0	NaN	0	NaN
40S ribosomal protein S5;40S ribosomal protein S5, N-terminally processed;Ribosomal protein S5 variant	RPS5	P46782;Q53G25	1	1	7.4	1	1.0385	17.455	6	0	NaN	NaN	0	0	NaN	NaN	0	0	NaN	NaN	0	1	NaN	1	NaN
Polyadenylate-binding protein 1;cDNA FLJ57246, highly similar to Poly(A)-binding protein 1;cDNA FLJ37875 fis, clone BRSSN2018771, highly similar to Poly(A)-binding protein 1;PABPC4 protein;Poly(A) binding protein, cytoplasmic 4 (Inducible form);Poly(A) binding protein, cytoplasmic 4 (Inducible form), isoform CRA_c;PABPC4 protein variant;Activated-platelet protein 1;Inducible poly(A)-binding prote…	PAB1;PABP1;PABPC1;PABPC2;PABPC4;hCG_2031827;RP11-69E11.6-002;APP1;PABP4;RP11-69E11.6-004;PABP3;PABPC3;PABPL3;hCG_1774619;RP11-165I9.5-001;RP11-69E11.6-003	P11940-1;P11940;B4DZW4;B3KT93;P11940-2;Q3B867;Q4VC03;Q53GL4;Q6IQ30;Q13310-1;Q13310;Q13310-2;B1ANR7;Q147Y3;Q9H361;Q2VIP3;Q3ZCS4;Q5VX58;B1ANR0;Q15164;B4DQX0	3	3	7.4	3	1.3998	3.8838	3	0	NaN	NaN	0	0	NaN	NaN	0	0	NaN	NaN	0	0	NaN	0	NaN
60S acidic ribosomal protein P1;RPLP1 protein;Acidic ribosomal phosphoprotein P1	RPLP1;RRP1	P05386;Q6FG99;Q6ICQ4;Q7Z612	2	2	51.8	2	1.0957	12.471	2	1	NaN	NaN	1	1	NaN	NaN	1	0	NaN	NaN	0	1	NaN	1	NaN
60S acidic ribosomal protein P2;Renal carcinoma antigen NY-REN-44;cDNA, FLJ92222, Homo sapiens ribosomal protein, large P2 (RPLP2), mRNA;Ribosomal protein, large, P2, isoform CRA_a;RPLP2 protein	D11S2243E;RPLP2;RPP2;hCG_1778304	P05387;Q6FG96	3	3	55.7	3	1.0952	11.087	5	0	NaN	NaN	0	1	NaN	NaN	1	0	NaN	NaN	0	3	8.8394	3	0.76444
60S acidic ribosomal protein P0;60S ribosomal protein L10E;cDNA FLJ75549, highly similar to Homo sapiens ribosomal protein, large, P0 (RPLP0), transcript variant 1, mRNA;Ribosomal protein P0 variant;RPLP0 protein;60S acidic ribosomal protein P0-like;cDNA FLJ51469, highly similar to 60S acidic ribosomal protein P0	RPLP0	P05388;A8K4Z4;Q53HK9;Q53HW2;Q3B7A4;Q6NSF2;Q8NHW5;B4E3D5;Q3MHV2	3	3	16.7	2	1.1387	22.93	2	0	NaN	NaN	0	2	0.76151	7.2608	2	0	NaN	NaN	0	2	15.864	3	0.53235
Glutaredoxin-3;PKC-interacting cousin of thioredoxin;PKC-theta-interacting protein;Thioredoxin-like protein 2	GLRX3;HUSSY-22;PICOT;TXNL2	O76003	2	2	8.1	2	1.0092	4.5612	2	0	NaN	NaN	0	0	NaN	NaN	0	0	NaN	NaN	0	0	NaN	0	NaN
22 kDa interstitial collagenase;27 kDa interstitial collagenase;Fibroblast collagenase;Interstitial collagenase;Matrix metalloproteinase-1;Matrix metalloproteinase 1 preproprotein variant;Matrix metalloproteinase 1 (Interstitial collagenase);Matrix metalloproteinase 1;cDNA FLJ55228, highly similar to Interstitial collagenase (EC 3.4.24.7);MMP1 protein;cDNA FLJ54761, highly similar to Interstitial…	CLG;MMP1	P03956;Q53FK3;Q53G75;Q53G96;Q5TZP0;A5GZ69;B4DN15;Q53G95;Q53G97;Q96DZ4;B4DW26	6	6	16.8	0	NaN	NaN	0	6	0.80115	91.049	12	0	NaN	NaN	0	0	NaN	NaN	0	0	NaN	0	NaN
Stanniocalcin-2;Stanniocalcin-related protein;cDNA FLJ14484 fis, clone MAMMA1002485, highly similar to Stanniocalcin-2;cDNA FLJ14757 fis, clone NT2RP3003242, highly similar to Stanniocalcin-2;cDNA FLJ38572 fis, clone HCHON2006786, highly similar to Stanniocalcin-2;cDNA PSEC0097 fis, clone NT2RP2002139, highly similar to Stanniocalcin-2;Stanniocalcin 2, isoform CRA_a;STC2 protein	STC2;hCG_40281	O76061;B3KNF2;Q6FHC9	5	5	23.2	0	NaN	NaN	0	2	0.17319	54.11	5	0	NaN	NaN	0	4	0.2721	102.09	8	5	121.81	16	0.78274
Alpha-N-acetylglucosaminidase;Alpha-N-acetylglucosaminidase 77 kDa form;Alpha-N-acetylglucosaminidase 82 kDa form;N-acetyl-alpha-glucosaminidase;N-acetylglucosaminidase, alpha-(Sanfilippo disease IIIB), isoform CRA_a;Huntingtin interacting protein-1-related	NAGLU;UFHSD1;hCG_16571;ufHSD2	P54802;Q14769;Q59FD0	2	2	2.6	1	NaN	NaN	0	1	NaN	NaN	1	0	NaN	NaN	0	0	NaN	NaN	0	0	NaN	0	NaN
Carboxypeptidase A3;Carboxypeptidase A4;Carboxypeptidase A4, isoform CRA_a;cDNA FLJ75086, highly similar to Homo sapiens carboxypeptidase A4, mRNA;cDNA FLJ52348, highly similar to Carboxypeptidase A4 (EC 3.4.17.-);cDNA FLJ60780, highly similar to Carboxypeptidase A4 (EC 3.4.17.-);cDNA FLJ52025, highly similar to Carboxypeptidase A4 (EC 3.4.17.-)	CPA3;CPA4;UNQ694/PRO1339;hCG_18973;tcag7.359	Q9UI42;A4D1M3;B7Z576;B7Z577;B7Z5J4	4	4	13.3	2	1.1324	6.2367	2	4	0.86037	67.197	4	0	NaN	NaN	0	2	NaN	NaN	1	0	NaN	0	NaN
C-type lectin domain family 3 member B;Plasminogen kringle 4-binding protein;Tetranectin;cDNA, FLJ92374, highly similar to Homo sapiens C-type lectin domain family 3, member B (CLEC3B), mRNA	CLEC3B;TNA	P05452;B2R582	11	1	56.9	0	NaN	NaN	0	0	2.4076	103.07	5	0	NaN	NaN	0	1	1.0038	105.24	16	1	120.37	29	0.74856
Lysosomal-associated membrane protein 2, isoform CRA_b;Lysosomal-associated membrane protein 2C;CD107 antigen-like family member B;Lysosome-associated membrane glycoprotein 2;cDNA FLJ58780, highly similar to Homo sapiens lysosomal-associated membrane protein 2 (LAMP2), transcript variant LAMP2B, mRNA;cDNA FLJ52540, highly similar to Lysosome-associated membrane glycoprotein 2	hCG_39412;LAMP2	Q6Q3G8;P13473-2;P13473;B4E2S7;P13473-1;B7Z2R9	1	1	1.9	1	NaN	NaN	1	1	NaN	NaN	1	0	NaN	NaN	0	1	NaN	NaN	0	0	NaN	0	NaN
La autoantigen;La ribonucleoprotein;Lupus La protein;Sjoegren syndrome type B antigen;Autoantigen La;La 4.1 protein;Ribonucleoprotein (La);Putative uncharacterized protein SSB;Sjogren syndrome antigen B (Autoantigen La);Sjogren syndrome antigen B (Autoantigen La), isoform CRA_c;SS-B/La protein	SSB;hCG_2005701	P05455;B5BUB5;Q14730;Q15367;Q53XJ4;Q9UMH5;Q9UMH6	4	4	12	2	1.8456	90.266	2	0	NaN	NaN	0	2	1.0282	5.8401	2	0	NaN	NaN	0	0	NaN	0	NaN
Bone morphogenetic protein 1;Mammalian tolloid protein;Procollagen C-proteinase;Bone morphogenetic protein 1 isoform 1, variant;BMP1 protein	BMP1;PCOLC	P13497-1;P13497;A5PLK9;B2RN46;P13497-6;P13497-2;P13497-5;P13497-4;A8K6F5;Q59F71;B7ZKR5;Q3MIM8;P13497-3	3	3	3.8	0	NaN	NaN	0	1	NaN	NaN	1	0	NaN	NaN	0	3	0.22117	32.652	2	3	144.27	2	0.55373
DNA-binding protein NEFA;Gastric cancer antigen Zg4;Nucleobindin-2;Nucleobindin 2;Nucb2 splice variant	NEFA;NUCB2;Nucb2	P80303-1;P80303;P80303-2;A7LNF3;A7LNF4;A7LNF5;Q2L696	4	4	14.8	4	0.98628	12.013	8	2	1.2149	28.688	5	0	NaN	NaN	0	1	NaN	NaN	1	1	NaN	1	NaN
Placental protein 5;Tissue factor pathway inhibitor 2;cDNA FLJ35180 fis, clone PLACE6014882, highly similar to TISSUE FACTOR PATHWAY INHIBITOR 2;Tissue factor pathway inhibitor 2, isoform CRA_b;Similar to tissue factor pathway inhibitor 2;Tissue factor pathway inhibitor-2	TFPI2;hCG_19196	P48307;Q8NAK6;Q8NE89;Q96QP2;C9JGA9	1	1	6.4	0	NaN	NaN	0	0	NaN	NaN	0	0	NaN	NaN	0	1	0.71322	14.079	2	0	NaN	0	NaN
Alpha-soluble NSF attachment protein;N-ethylmaleimide-sensitive factor attachment protein alpha	NAPA;SNAPA	P54920	1	1	5.1	1	NaN	NaN	1	0	NaN	NaN	0	0	NaN	NaN	0	0	NaN	NaN	0	0	NaN	0	NaN
Activated protein C receptor;Endothelial cell protein C receptor;Endothelial protein C receptor	EPCR;PROCR	Q9UNN8	1	1	4.7	1	NaN	NaN	1	1	NaN	NaN	1	1	NaN	NaN	1	1	NaN	NaN	1	0	NaN	0	NaN
Glucosamine-6-phosphate deaminase 1;Glucosamine-6-phosphate isomerase 1;Oscillin;cDNA FLJ76269, highly similar to Homo sapiens glucosamine-6-phosphate deaminase 1 (GNPDA1), mRNA;cDNA FLJ55085, highly similar to Glucosamine-6-phosphate isomerase (EC 3.5.99.6);cDNA FLJ12717 fis, clone NT2RP1001253, highly similar to Glucosamine-6-phosphate isomerase (EC 3.5.99.6)	GNPDA1;GNPI;HLN;KIAA0060	P46926;A8K3S1;B7Z3X4;B3KMV2	4	3	17.3	3	0.86827	4.1694	4	2	0.72621	23.3	3	0	NaN	NaN	1	0	NaN	NaN	0	0	NaN	0	NaN
p195;Ras GTPase-activating-like protein IQGAP1;IQ motif containing GTPase activating protein 1;cDNA FLJ55816, highly similar to Ras GTPase-activating-like protein IQGAP1;cDNA FLJ55443, highly similar to Ras GTPase-activating-like protein IQGAP1;IQGAP1 protein	IQGAP1;KIAA0051	P46940;A4QPB0;B4DNP4;B4E2M0;Q05DN7;Q5FWG8;Q6P1N4;Q96PA3	23	23	19.4	23	0.86667	10.777	53	1	0.67348	19.875	2	0	NaN	NaN	0	0	NaN	NaN	0	0	NaN	0	NaN
5'-nucleotidase;Ecto-5'-nucleotidase;cDNA, FLJ95508, highly similar to Homo sapiens 5'-nucleotidase, ecto (CD73) (NT5E), mRNA;cDNA FLJ90602 fis, clone PLACE1001464, highly similar to 5'-nucleotidase;5'-nucleotidase, ecto (CD73), isoform CRA_a;5'-nucleotidase, ecto (CD73);cDNA FLJ90527 fis, clone NT2RP4001467, highly similar to 5'-nucleotidase (EC 3.1.3.5);5'-nucleotidase, ecto (CD73), isoform CRA…	NT5;NT5E;NTE;hCG_401111;RP11-321N4.1-003;RP11-321N4.1-002	P21589;B2RBH2;B3KQK1;Q53Z63;Q6NZX3;B3KQI8;Q5JRQ2;Q96B60	5	5	12	5	1.5069	6.7488	6	2	1.2185	2.5348	2	3	1.3196	7.75	3	0	NaN	NaN	0	0	NaN	0	NaN
Chondroitin sulfate proteoglycan core protein 2;Glial hyaluronate-binding protein;Large fibroblast proteoglycan;PG-M;Versican core protein;Chondroitin sulfate proteoglycan 2 (Versican) variant;cDNA FLJ50194, highly similar to Versican core protein;Putative uncharacterized protein DKFZp686K06110;cDNA FLJ50780, highly similar to Versican core protein;VCAN protein	CSPG2;VCAN;DKFZp686K06110	P13611-1;P13611;Q59FG9;P13611-5;P13611-2;B7Z638;Q6MZK8;P13611-3;B7Z3R6;P13611-4;Q86W61	6	6	2.2	1	NaN	NaN	1	4	1.3528	47.09	9	0	NaN	NaN	0	2	1.0803	31.218	2	3	20.849	3	0.69652
cDNA FLJ31747 fis, clone NT2RI2007377, highly similar to RNA-BINDING PROTEIN EWS;Ewing sarcoma breakpoint region 1, isoform CRA_h;Ewing sarcoma breakpoint region 1 protein;EWS oncogene;RNA-binding protein EWS;Ewing sarcoma breakpoint region 1;Ewing sarcoma breakpoint region 1, isoform CRA_b;EWSR1 protein;Ewing sarcoma breakpoint region 1, isoform CRA_g;cDNA FLJ32119 fis, clone PEBLM1000034, highl…	EWSR1;hCG_2010995;EWS;AC002059.7-002;AC002059.7-007;AC002059.7-008	Q96MX4;Q01844-1;Q01844;Q96FE8;B0QYK0;B0QYK1;Q96MN4;C9JGE3;Q01844-2;C9JSG3	2	2	4.4	2	1.3822	0.24663	2	0	NaN	NaN	0	0	NaN	NaN	0	0	NaN	NaN	0	0	NaN	0	NaN
cDNA FLJ55211, highly similar to Glia-derived nexin;Glia-derived nexin;Peptidase inhibitor 7;Protease nexin 1;Protease nexin I;Serpin E2;cDNA FLJ51896, highly similar to Glia-derived nexin;Putative uncharacterized protein SERPINE2	PI7;PN1;SERPINE2	B4DIF2;P07093-1;P07093;P07093-2;B4DMR3;C9JYC8;C9JN98	4	4	12.7	2	0.72326	80.035	2	3	2.3149	10.187	6	0	NaN	NaN	0	2	2.2748	49.74	2	0	NaN	0	NaN
Nuclear transport factor 2;Placental protein 15	NTF2;NUTF2	P61970	2	2	11.8	2	0.85714	6.9828	2	1	NaN	NaN	1	2	NaN	NaN	1	0	NaN	NaN	0	0	NaN	0	NaN
Endoplasmic reticulum resident protein 70;Endoplasmic reticulum resident protein 72;Protein disulfide-isomerase A4;cDNA FLJ78033, highly similar to Homo sapiens protein disulfide isomerase family A, member 4, mRNA	ERP70;ERP72;PDIA4	P13667;A8K4K6;Q549T6;C9JTG2	2	2	3.7	1	NaN	NaN	0	0	NaN	NaN	0	2	1.1339	8.322	2	0	NaN	NaN	0	0	NaN	0	NaN
Tumor protein, translationally-controlled 1;Fortilin;Histamine-releasing factor;p23;Translationally-controlled tumor protein;cDNA FLJ57738, highly similar to Translationally-controlled tumor protein;TPT1 protein;Tumor protein, translationally-controlled 1, isoform CRA_a;BJ-HCC-24 tumor antigen;CDNA FLJ20030 fis, clone ADSU02156	RP11-290D2.1-004;TPT1;hCG_32792;RP11-290D2.1-002	Q5W0H4;P13693;B4DKJ4;Q86YH5;Q8TBK7;Q9NXW1	6	6	35.6	6	0.87283	14.91	18	4	0.85121	8.4433	9	1	0.77747	12.409	2	4	1.0372	135.09	3	5	3.3197	11	0.88369
B(2)GCN homolog;B4 integrin interactor;CAB;Eukaryotic translation initiation factor 6;p27(BBP)	EIF3A;EIF6;ITGB4BP;OK/SW-cl.27;RP4-614O4.1-005;RP4-614O4.1-008	P56537;B7ZBG9;B7ZBH1	2	2	17.6	2	0.99046	15.132	3	0	NaN	NaN	0	0	NaN	NaN	0	0	NaN	NaN	0	0	NaN	0	NaN
Guanosine diphosphate dissociation inhibitor 1;Oligophrenin-2;Protein XAP-4;Rab GDP dissociation inhibitor alpha;cDNA FLJ58843, highly similar to Rab GDP dissociation inhibitor alpha;cDNA FLJ53519, highly similar to Rab GDP dissociation inhibitor alpha;cDNA FLJ52902, highly similar to Rab GDP dissociation inhibitor alpha	GDI1;GDIL;OPHN2;RABGDIA;XAP4	P31150;B4DH24;B4E070;B4DHX4;C9JHU7	7	5	23.9	5	0.99599	62.057	12	2	1.1081	17.467	3	1	NaN	NaN	1	0	NaN	NaN	0	0	NaN	0	NaN
Acyl-CoA-binding protein;Diazepam-binding inhibitor;Endozepine;Diazepam binding inhibitor, splice form 1D(1);Diazepam binding inhibitor, splice form 1G;Diazepam binding inhibitor, splice form 1A(1)-G;Diazepam binding inhibitor, splice form 1D(2);Diazepam binding inhibitor (GABA receptor modulator, acyl-Coenzyme A binding protein), isoform CRA_a;Diazepam binding inhibitor, splice form 1A(1)-B(1);D…	DBI;hCG_17322	P07108-1;P07108;B8ZWD8;B8ZWD6;B8ZWD7;B8ZWD9;P07108-2;B8ZWD2;B8ZWD1;Q4VWZ6	6	6	50.6	6	0.98937	19.637	12	0	NaN	NaN	0	2	1.0601	9.4029	4	0	NaN	NaN	0	3	6.5231	6	0.96086
Ubiquitin-fold modifier 1	BM-002;C13orf20;UFM1;RP11-131P10.1-003;RP11-131P10.1-005	P61960;Q5VXS0;C9JJC2;Q5VXS2	2	2	50.6	2	0.97804	13.232	7	1	0.77094	3.3695	2	1	NaN	NaN	1	0	NaN	NaN	0	0	NaN	0	NaN
Cell migration-inducing gene 5 protein;p21-Rac1;Ras-like protein TC25;Ras-related C3 botulinum toxin substrate 1;cDNA FLJ77333, highly similar to Homo sapiens ras-related C3 botulinum toxin substrate 1 (rho family, small GTP binding protein Rac1) (RAC1), transcript variant Rac1b, mRNA;Ras-related C3 botulinum toxin substrate 1 (Rho family, small GTP binding protein Rac1);Ras-related C3 botulinum …	MIG5;RAC1;TC25;hCG_14926;tcag7.839;RAC3	P63000-2;P63000;A4D2P0;P63000-1;A4D2P1;A4D2P2;P60763	3	3	15.6	3	0.87056	0.85442	3	1	NaN	NaN	1	0	NaN	NaN	0	0	NaN	NaN	0	0	NaN	0	NaN
Amphiregulin-associated protein;Midgestation and kidney protein;Midkine;Neurite outgrowth-promoting factor 2;Neurite outgrowth-promoting protein;Mutant truncated midkine A	MDK;MK1;NEGF2	P21741;Q2LEK4	1	1	7	0	NaN	NaN	0	1	0.64278	42.525	2	0	NaN	NaN	0	1	NaN	NaN	0	0	NaN	0	NaN
Glutathione synthase;Glutathione synthetase;cDNA FLJ51785, highly similar to Glutathione synthetase (EC 6.3.2.3);cDNA FLJ50601, highly similar to Glutathione synthetase (EC 6.3.2.3)	GSS	P48637;B7Z1C5;B7Z514;Q8TDA8;B6F210	7	7	18.4	5	1.122	26.625	3	4	0.99465	6.5784	2	5	1.1513	6.1878	4	0	NaN	NaN	0	0	NaN	0	NaN
100 kDa DNA-pairing protein;DNA-binding p52/p100 complex, 100 kDa subunit;Polypyrimidine tract-binding protein-associated-splicing factor;Splicing factor, proline- and glutamine-rich;SFPQ protein;Splicing factor proline/glutamine-rich (Polypyrimidine tract binding protein associated)	PSF;SFPQ	P23246-1;P23246;Q6PIX2;Q86VG2;Q9BSV4;P23246-2	1	1	2.7	1	NaN	NaN	1	0	NaN	NaN	0	0	NaN	NaN	0	0	NaN	NaN	0	0	NaN	0	NaN
TM30p1;Tropomyosin alpha-4 chain;Tropomyosin-4;cDNA FLJ54184, highly similar to Tropomyosin alpha-4 chain;cDNA FLJ52936, weakly similar to Tropomyosin alpha-4 chain	TPM4	P67936-1;P67936;B4DVY2;B4DTB1;P67936-2	11	7	38.3	6	1.0396	28.986	14	2	1.1194	29.058	2	4	1.018	59.291	7	0	NaN	NaN	0	0	NaN	1	NaN
Biglycan;Bone/cartilage proteoglycan I;PG-S1;cDNA FLJ76911, highly similar to Homo sapiens biglycan (BGN), mRNA;cDNA FLJ55187, highly similar to Biglycan;Biglycan preproprotein variant;cDNA FLJ36740 fis, clone UTERU2013322, highly similar to Biglycan;Putative uncharacterized protein BGN;cDNA FLJ35704 fis, clone SPLEN2020183, highly similar to Biglycan;cDNA FLJ35635 fis, clone SPLEN2011805, highly…	BGN;SLRR1A	P21810;A8K7E0;B4DDQ2;Q53FI4;Q53HU6;A6NLG9;B3KS75;Q8NAB7;B4DNL4;B4DQD6	14	7	46.5	7	1.1351	46.824	34	7	0.52191	77.859	42	0	NaN	NaN	0	7	0.86463	75.464	51	6	77.296	57	0.92065
Cellular thyroid hormone-binding protein;p55;Prolyl 4-hydroxylase subunit beta;Protein disulfide-isomerase;cDNA FLJ56766, highly similar to Protein disulfide-isomerase (EC5.3.4.1);cDNA FLJ59361, highly similar to Protein disulfide-isomerase (EC 5.3.4.1);cDNA FLJ38619 fis, clone HEART2007696, highly similar to Protein disulfide-isomerase (EC 5.3.4.1);cDNA FLJ45462 fis, clone BRSTN2011961, highly s…	ERBA2L;P4HB;PDI;PDIA1;PO4DB;hCG_95895	P07237;B2RDQ2;B4DJS0;B4DNL5;B3KTQ9;B4DLN6;B4DUA5;Q96C96	9	9	24	8	0.87468	14.599	13	3	1.0944	27.246	3	4	1.0856	3.6329	5	1	NaN	NaN	1	3	25.472	2	0.72723
Chloride channel ABP;Chloride intracellular channel protein 1;Nuclear chloride ion channel 27;Regulatory nuclear chloride ion channel protein;Chloride intracellular channel 1 variant;cDNA, FLJ94671, Homo sapiens chloride intracellular channel 1 (CLIC1), mRNA;Chloride intracellular channel 1	CLIC1;NCC27;DADB-110M10.1-001;DAMA-236L13.3-001;DAMC-117B11.2-001;DAQB-350E15.4-001;DASS-312M4.8-001;XXbac-BCX88C14.3-001	O00299;Q53FB0;Q5SRT3	8	8	42.3	8	0.92298	13.14	22	3	0.98351	17.199	4	0	NaN	NaN	0	0	NaN	NaN	0	1	NaN	1	NaN
450 kDa epidermal antigen;Epiplakin;Putative uncharacterized protein DKFZp434G0719	EPIPL;EPPK1;DKFZp434G0719	P58107;C9JH97;Q9NSU9	3	2	2.1	1	NaN	NaN	1	0	NaN	NaN	0	1	NaN	NaN	0	0	NaN	NaN	0	1	NaN	1	NaN
D-3-phosphoglycerate dehydrogenase;cDNA FLJ35987 fis, clone TESTI2014269, highly similar to D-3-phosphoglycerate dehydrogenase (EC 1.1.1.95);Phosphoglycerate dehydrogenase;PHGDH protein;3-phosphoglycerate dehydrogenase	PGDH3;PHGDH;RP4-683H9.1-002	O43175;B3KSC3;Q5SZU1;Q8N5M8;Q96RV5;Q96RV6;Q96RV7;Q96RV8;Q96RV9;Q9UMY2;Q9UMY3	2	2	4.5	2	NaN	NaN	1	0	NaN	NaN	0	0	NaN	NaN	0	0	NaN	NaN	0	0	NaN	0	NaN
High sulfur keratin-associated protein 3.2;Keratin-associated protein 3.2;Keratin-associated protein 3-2	KAP3.2;KRTAP3.2;KRTAP3-2	Q9BYR7	1	1	17.3	0	NaN	NaN	0	0	NaN	NaN	0	1	0.085691	1.2489	2	0	NaN	NaN	0	0	NaN	0	NaN
Cathepsin D;Cathepsin D heavy chain;Cathepsin D light chain;Putative uncharacterized protein CTSD	CPSD;CTSD	P07339;C9JH19;C9JC30;C9JIH9	7	7	26.7	4	1.0087	21.223	10	6	2.2026	65.542	9	0	NaN	NaN	0	0	NaN	NaN	0	1	NaN	1	NaN
AU-rich element RNA-binding factor;Heterogeneous nuclear ribonucleoprotein D-like;JKT41-binding protein;Protein laAUF1;cDNA FLJ59198, highly similar to Homo sapiens heterogeneous nuclear ribonucleoprotein D-like (HNRPDL), transcript variant 2, mRNA;cDNA FLJ60148, highly similar to Homo sapiens heterogeneous nuclear ribonucleoprotein D-like (HNRPDL), transcript variant 2, mRNA	HNRPDL;JKTBP	O14979-1;O14979;B4DGN3;B4DTA2;O14979-2;O14979-3	2	1	5.7	1	NaN	NaN	1	0	NaN	NaN	0	0	NaN	NaN	0	0	NaN	NaN	0	0	NaN	0	NaN
Lysyl oxidase homolog 3;Lysyl oxidase-like protein 3;Putative uncharacterized protein LOXL3	LOXL;LOXL3	P58215;Q53TY1;B8ZZT6;C9J5M1	7	7	13.7	1	NaN	NaN	0	3	0.68916	74.907	3	0	NaN	NaN	0	6	0.55254	60.77	7	3	70.498	3	0.96571
Alpha-glucosidase 2;Glucosidase II subunit alpha;Neutral alpha-glucosidase AB;cDNA FLJ54035, highly similar to Neutral alpha-glucosidase AB;cDNA FLJ61290, highly similar to Neutral alpha-glucosidase AB;cDNA FLJ54057, highly similar to Neutral alpha-glucosidase AB;cDNA FLJ59643, highly similar to Neutral alpha-glucosidase AB	G2AN;GANAB;KIAA0088	Q14697-1;Q14697;B4DIW2;B4DJ30;B4DSM6;Q14697-2;B4DZ53;Q14697-3	6	6	6	6	0.73545	8.4659	6	1	NaN	NaN	1	0	NaN	NaN	0	0	NaN	NaN	0	0	NaN	0	NaN
Amphiglycan;Ryudocan core protein;Syndecan-4;Syndecan	SDC4;hCG_38363	P31431;B4E1S6;Q6FGN3	1	1	7.1	1	1.1147	14.303	2	1	NaN	NaN	1	0	NaN	NaN	0	0	NaN	NaN	0	0	NaN	0	NaN
Receptor-type tyrosine-protein phosphatase gamma;PTPRG protein	PTPG;PTPRG	P23470-1;P23470;B2RU12;P23470-2;B7ZLX5;A8MV48	1	1	0.7	1	NaN	NaN	1	1	NaN	NaN	0	0	NaN	NaN	0	0	NaN	NaN	0	0	NaN	0	NaN
cDNA FLJ59758, highly similar to S-methyl-5-thioadenosine phosphorylase (EC 2.4.2.28);MTAP protein;5'-methylthioadenosine phosphorylase;S-methyl-5'-thioadenosine phosphorylase	MTAP;MSAP	B4DUC8;Q6FHP1;Q6FHT1;Q13126;Q05DJ2;Q8WV80;C9JV83	2	2	13.7	2	1.0011	2.5978	2	0	NaN	NaN	0	0	NaN	NaN	0	0	NaN	NaN	0	0	NaN	0	NaN
Antioxidant enzyme AOE372;Peroxiredoxin IV;Peroxiredoxin-4;Thioredoxin peroxidase AO372;Thioredoxin-dependent peroxide reductase A0372;Putative uncharacterized protein PRDX4	PRDX4	Q13162;A6NJJ0;C9JLQ6	3	2	11.4	2	1.0451	22.548	2	0	NaN	NaN	0	0	NaN	NaN	0	0	NaN	NaN	0	0	NaN	0	NaN
Adenosylhomocysteinase;S-adenosyl-L-homocysteine hydrolase;AHCY protein;cDNA FLJ52743, highly similar to Adenosylhomocysteinase (EC 3.3.1.1);cDNA, FLJ79079, highly similar to Adenosylhomocysteinase (EC 3.3.1.1)	AHCY;SAHH	P23526;B3KUN3;Q1RMG2	7	7	21.5	7	1.0197	15.723	17	5	0.84448	29.905	7	6	1.0296	21.106	10	0	NaN	NaN	0	0	NaN	0	NaN
18 kDa phosphoprotein;Cofilin, non-muscle isoform;Cofilin-1;cDNA FLJ51435, moderately similar to Cofilin-1	CFL;CFL1	P23528;B4E112	11	9	67.5	9	0.96753	15.321	42	5	0.79549	8.0733	9	6	0.732	25.314	9	6	1.014	7.6398	11	7	17.17	16	0.89026
Granzyme A-activated DNase;Metastasis inhibition factor nm23;nm23-H1;Nucleoside diphosphate kinase A;Tumor metastatic process-associated protein	NDPKA;NM23;NME1	P15531-2;P15531;P15531-1	6	1	34.5	1	0.98672	13.182	7	1	0.66276	1.4829	2	1	0.69125	30.26	4	1	NaN	NaN	1	1	NaN	1	NaN
Poly(RC)-binding protein 2 isoform b variant;Poly(RC) binding protein 2;Poly(RC) binding protein 2, isoform CRA_d;Alpha-CP2;Heterogeneous nuclear ribonucleoprotein E2;Poly(rC)-binding protein 2;cDNA FLJ77432, highly similar to Homo sapiens poly(rC) binding protein 2 (PCBP2), transcript variant 2, mRNA;Poly(RC) binding protein 2, isoform CRA_b;PCBP2 protein;Poly(RC) binding protein 2, isoform CRA_…	hCG_2017557;PCBP2	Q59HD4;Q6IPF4;Q15366;A8K7X6;Q32Q82;Q68Y55;B4DLC0;B4DXP5;B4DRD7	2	2	7.9	2	1.2492	5.838	4	0	NaN	NaN	0	0	NaN	NaN	0	0	NaN	NaN	0	0	NaN	0	NaN
Azoreductase;DT-diaphorase;Menadione reductase;NAD(P)H dehydrogenase [quinone] 1;NAD(P)H:quinone oxidoreductase 1;Phylloquinone reductase;Quinone reductase 1;NAD(P)H menadione oxidoreductase 1, dioxin-inducible variant;cDNA FLJ50591, highly similar to Homo sapiens NAD(P)H dehydrogenase, quinone 1 (NQO1), transcript variant 3, mRNA;NQO1 protein;cDNA FLJ60804, highly similar to NAD(P)H dehydrogenas…	DIA4;NMOR1;NQO1;hCG_28204	P15559;Q53G81;B4DNM7;Q3B792;B4DQP5;B7ZAD1;B4DLR8	6	6	24.8	6	0.87112	28.902	22	3	0.53901	19.853	3	0	NaN	NaN	0	0	NaN	NaN	0	0	NaN	0	NaN
Bone proteoglycan II;Decorin;PG40;PG-S2;cDNA FLJ75936, highly similar to Homo sapiens decorin (DCN), transcript variant A1, mRNA;DCN protein;Decorin, isoform CRA_b;Putative uncharacterized protein DKFZp686J19238	DCN;SLRR1B;DKFZp686J19238;hCG_24110	P07585-1;P07585;Q6FH10	25	24	61.8	13	1.6797	51.029	53	11	0.99542	43.929	37	3	3.041	6.7307	3	22	0.92037	83.068	85	19	44.059	61	0.94258
Selenium binding protein 1;56 kDa selenium-binding protein;Selenium-binding protein 1;cDNA FLJ52715, highly similar to Selenium-binding protein 1;cDNA FLJ61035, highly similar to Selenium-binding protein 1	RP11-126K1.7-006;SELENBP1;SBP;RP11-126K1.7-005;RP11-126K1.7-019	A6PVW9;Q13228-1;Q13228;B4DPI7;B4E1F3;Q13228-2;A6PVW8;A6PVX1	13	13	33.1	9	0.87635	17.464	13	7	0.82069	17.804	9	9	1.1872	5.1601	9	0	NaN	NaN	0	1	NaN	1	NaN
Adhesion protein with leucine-rich repeats and immunoglobulin domains related to perlecan;Matrix-remodeling-associated protein 5	MXRA5	Q9NR99	4	4	1.8	4	1.0077	23.786	7	1	NaN	NaN	1	0	NaN	NaN	0	2	2.0572	91.04	4	1	NaN	1	NaN
A disintegrin and metalloproteinase with thrombospondin motifs 2;Procollagen I N-proteinase;Procollagen I/II amino propeptide-processing enzyme;Procollagen N-endopeptidase	ADAMTS2;PCINP;PCPNI	O95450-1;O95450;O95450-2	3	3	4.4	0	NaN	NaN	0	0	NaN	NaN	0	0	NaN	NaN	0	3	0.43023	85.358	3	1	22.933	2	0.17138
ATP-dependent DNA helicase VIII;GAP SH3 domain-binding protein 1;Ras GTPase-activating protein-binding protein 1;cDNA FLJ51772, highly similar to Ras-GTPase-activating protein-binding protein 1 (EC 3.6.1.-);GTPase activating protein (SH3 domain) binding protein 1;Ras-GTPase-activating protein SH3-domain-binding protein variant;cDNA FLJ50206, highly similar to Ras-GTPase-activating protein-binding…	G3BP;G3BP1;DKFZp313K0921;DKFZp686L1159;hCG_39146	Q13283;B7Z8K4;Q32P45;Q53HH4;Q5HYE9;Q5U0Q1;Q6FI03;Q6ZP53	2	2	6	2	0.85833	13.937	3	0	NaN	NaN	0	0	NaN	NaN	0	0	NaN	NaN	0	0	NaN	0	NaN
Prosaposin;A1 activator;Cerebroside sulfate activator;Co-beta-glucosidase;Component C;Dispersin;Glucosylceramidase activator;Proactivator polypeptide;Protein A;Protein C;Saposin-A;Saposin-B;Saposin-B-Val;Saposin-C;Saposin-D;Sphingolipid activator protein 1;Sphingolipid activator protein 2;Sulfatide/GM1 activator;cDNA FLJ54596, highly similar to Proactivator polypeptide;cDNA FLJ54136, highly simil…	PSAP;RP11-472K8.1-002;GLBA;SAP1;hCG_1787837;RP11-472K8.1-001	B1AVU8;P07602-3;P07602;B4DEK5;B4DRB7;O75905;Q59EN5;C9J7I6;P07602-2;C9JIZ6;Q53FJ5;P07602-1;Q53Y86;Q5BJH1	2	2	4.3	2	1.248	10.662	3	0	NaN	NaN	0	0	NaN	NaN	0	0	NaN	NaN	0	0	NaN	0	NaN
Pirin;PIR protein	PIR	O00625;Q6FHD2	1	1	4.1	1	NaN	NaN	1	0	NaN	NaN	0	0	NaN	NaN	0	0	NaN	NaN	0	0	NaN	0	NaN
Beta-hexosaminidase subunit beta;Beta-hexosaminidase subunit beta chain A;Beta-hexosaminidase subunit beta chain B;Beta-N-acetylhexosaminidase subunit beta;Cervical cancer proto-oncogene 7 protein;N-acetyl-beta-glucosaminidase subunit beta;ENC-1AS	HCC7;HEXB	P07686;Q5URX0	3	3	6.3	1	NaN	NaN	1	3	1.5204	14.778	3	0	NaN	NaN	0	0	NaN	NaN	0	0	NaN	0	NaN
Cathepsin L1;Cathepsin L1 heavy chain;Cathepsin L1 light chain;Major excreted protein;cDNA FLJ90619 fis, clone PLACE1002374, highly similar to Cathepsin L (EC 3.4.22.15);Cathepsin L;Cathepsin L, isoform CRA_b;Putative uncharacterized protein;Cathepsin L splice variant	CTSL;CTSL1;hCG_30369;RP11-65B23.1-004	P07711;A5PLM9;B3KQK4;Q6LAF7;Q9HBQ7;Q5K630;Q5T8F0;Q8NG13	3	3	9.9	1	NaN	NaN	0	3	0.17313	30.687	3	0	NaN	NaN	0	1	NaN	NaN	0	2	28.343	2	0.077962
Prostaglandin D2 synthase 21kDa (Brain);Beta-trace protein;Cerebrin-28;Glutathione-independent PGD synthase;Lipocalin-type prostaglandin-D synthase;Prostaglandin-D2 synthase;Prostaglandin-H2 D-isomerase	PTGDS;RP11-229P13.6-003;RP11-229P13.6-005;PDS;RP11-229P13.6-004	Q5SQ11;Q5SQ09;P41222;Q5SQ12	2	2	14.7	0	NaN	NaN	0	2	2.4717	98.015	3	0	NaN	NaN	0	2	0.60662	124.62	3	0	NaN	0	NaN
40S ribosomal protein S18;Ke-3;Ribosomal protein S18;Ribosomal protein S18, isoform CRA_b	D6S218E;RPS18;DADB-159G18.1-001;DAMC-227D19.3-001;DAQB-314F24.10-001;hCG_1640167;XXbac-BCX165D10.12-001;XXbac-BPG185D15.7-001	P62269;Q5SUJ3	3	3	21.1	2	1.1966	0.32312	2	0	NaN	NaN	0	0	NaN	NaN	0	0	NaN	NaN	0	2	20.988	3	0.79167
DAN domain family member 1;Neuroblastoma suppressor of tumorigenicity 1;Protein N03;Zinc finger protein DAN;Neuroblastoma, suppression of tumorigenicity 1	DAN;DAND1;NBL1;RP5-1056L3.4-007;RP5-1056L3.4-008;RP5-1056L3.4-003	P41271-2;P41271;A3KFI1;P41271-1;A3KFI6;A3KFI5	1	1	5.1	0	NaN	NaN	0	0	NaN	NaN	0	0	NaN	NaN	0	1	NaN	NaN	1	1	14.285	3	1.2652
40S ribosomal protein S7;cDNA, FLJ92055, Homo sapiens ribosomal protein S7 (RPS7), mRNA;Putative uncharacterized protein RPS7;Ribosomal protein S7, isoform CRA_b	RPS7;hCG_1784266	P62081;Q57Z92;B5MCP9	3	3	23.2	3	0.73161	0.014172	2	1	NaN	NaN	1	1	NaN	NaN	1	0	NaN	NaN	0	1	NaN	1	NaN
Bifunctional aminoacyl-tRNA synthetase;Cell proliferation-inducing gene 32 protein;Glutamate--tRNA ligase;Glutamyl-tRNA synthetase;Proline--tRNA ligase;Prolyl-tRNA synthetase;cDNA FLJ58269, highly similar to Bifunctional aminoacyl-tRNA synthetase;EPRS protein	EPRS;GLNS;PARS;PIG32;QARS;QPRS	P07814;B4DP50;Q3KQZ8	2	2	2.3	2	0.84562	18.015	2	0	NaN	NaN	0	0	NaN	NaN	0	0	NaN	NaN	0	0	NaN	0	NaN
Tubulin beta-2A chain;TUBB2A protein;Tubulin beta-2B chain;TUBB2B protein;cDNA FLJ52378, highly similar to Tubulin beta-7 chain;cDNA FLJ53906, highly similar to Tubulin beta chain;Homo sapiens clone 23678;Putative uncharacterized protein DKFZp566F223	TUBB2;TUBB2A;TUBB2B;DKFZp566F223	Q13885;A5D906;A5D907;Q9BVA1;A1L195;A8K068;B4E052;B7Z4N1;O43209;Q9UGA2	8	1	23.8	1	NaN	NaN	1	0	NaN	NaN	0	0	NaN	NaN	0	0	NaN	NaN	0	0	NaN	0	NaN
40S ribosomal protein S2;40S ribosomal protein S4;Protein LLRep3;Similar to 40S ribosomal protein S2;Ribosomal protein S2;RPS2 protein;Ribosomal protein S2, isoform CRA_b	RPS2;RPS4;LOC392781;tcag7.979;rps2;OK/KNS-cl.6;hCG_1990006;OK/KNS-cl.7	P15880;A4D0Y7;O60249;Q3KQT6;Q6IPX5;Q8J014;Q8N5L9;Q8NI62;Q9BSW5;A6NI39;Q8NI61	1	1	4.4	1	NaN	NaN	1	0	NaN	NaN	0	0	NaN	NaN	0	0	NaN	NaN	0	0	NaN	0	NaN
Actinin alpha 1 isoform 3;ACTN1 protein;cDNA FLJ59209, highly similar to Alpha-actinin-1;Actinin alpha 1 isoform b;Alpha-actinin cytoskeletal isoform;Alpha-actinin-1;F-actin cross-linking protein;Non-muscle alpha-actinin-1;cDNA FLJ54432, highly similar to Alpha-actinin-1;Alpha-actinin 1;cDNA FLJ40884 fis, clone UTERU2000607, highly similar to Alpha-actinin-1;Actinin 1 smooth muscle variant;Actini…	ACTN1;hCG_22243	B7TY16;A1L0V1;B4DHH3;Q1HE25;P12814;B7Z2W3;Q5ZEZ4;B3KUX9;B3V8S3;B4DFY0;B4DRP5;B7Z565;Q86TX4	38	23	50.6	22	0.94369	20.88	99	16	0.666	21.037	26	3	0.79974	28.19	4	5	1.0061	21.852	7	1	NaN	1	NaN
Melanocortin receptor 1;Melanocyte-stimulating hormone receptor;Melanocortin 1 receptor;cDNA, FLJ95457, highly similar to Homo sapiens tubulin, beta, 4 (TUBB4), mRNA;cDNA FLJ30104 fis, clone BNGH41000169, highly similar to Melanocyte-stimulating hormone receptor;cDNA FLJ14170 fis, clone NT2RP2002105, highly similar to Melanocyte-stimulating hormone receptor;Melanocortin 1 receptor (Alpha melanocy…	MC1R;MSHR;hCG_2039647;TUBB3;hCG_2042771;TUBB4;hCG_1983504	Q01726;A8I0M1;B2RBD5;B3KNP6;Q1JUL4;Q1JUL6;Q1JUL8;Q1JUL9;Q1JUM0;Q1JUM2;Q1JUM3;Q1JUM4;Q1JUM5;Q3ZCR3;Q53G92;Q6UR92;Q6UR93;Q6UR94;Q6UR95;Q6UR96;Q6UR97;Q6UR98;Q6UR99;Q6URA0;Q7KZS6;Q86YW1;Q13509;A8K854;Q9BV28	8	1	13.3	1	1.0903	16.585	5	0	NaN	NaN	0	0	NaN	NaN	0	0	NaN	NaN	0	0	NaN	0	NaN
Alpha-actinin-4;F-actin cross-linking protein;Non-muscle alpha-actinin 4;ACTN4 protein;cDNA FLJ58087, highly similar to Alpha-actinin-4	ACTN4	O43707;Q96BG6;B4E337	42	27	59.2	22	1.0437	26.105	144	20	0.69633	21.647	55	8	0.83338	29.526	18	8	0.84204	21.391	21	4	114.55	7	1.0658
Heterogeneous nuclear ribonucleoprotein 2H9;Heterogeneous nuclear ribonucleoprotein H3;Heterogeneous nuclear ribonucleoprotein H3 isoform a variant;cDNA FLJ57726, highly similar to Heterogeneous nuclear ribonucleoprotein H3	HNRNPH3;HNRPH3	P31942-1;P31942;Q53F48;P31942-2;P31942-3;B4DHY1;P31942-4;P31942-5;P31942-6	1	1	4.9	1	NaN	NaN	1	0	NaN	NaN	0	0	NaN	NaN	0	0	NaN	NaN	0	0	NaN	0	NaN
FTP-3;Heterogeneous nuclear ribonucleoprotein H';Heterogeneous nuclear ribonucleoprotein H2;Heterogeneous nuclear ribonucleoprotein H;Heterogeneous nuclear ribonucleoprotein H, N-terminally processed;Putative uncharacterized protein DKFZp686A15170;cDNA FLJ57964, highly similar to Heterogeneous nuclear ribonucleoprotein H'	FTP3;HNRNPH2;HNRPH2;HNRNPH1;HNRPH;HNRPH1;DKFZp686A15170	P55795;A1L400;P31943;Q68DG4;B4DFK9	1	1	3.6	1	NaN	NaN	1	0	NaN	NaN	0	0	NaN	NaN	0	0	NaN	NaN	0	0	NaN	0	NaN
14-3-3 protein sigma;Epithelial cell marker protein 1;Stratifin	HME1;SFN	P31947-1;P31947;P31947-2	3	1	10.5	1	NaN	NaN	1	1	0.97461	2.8398	2	1	NaN	NaN	1	1	NaN	NaN	1	1	8.1282	2	0.88009
cDNA FLJ76863, highly similar to Homo sapiens stress-induced-phosphoprotein 1 (Hsp70/Hsp90-organizing protein) (STIP1), mRNA;STIP1 protein;Hsc70/Hsp90-organizing protein;Renal carcinoma antigen NY-REN-11;Stress-induced-phosphoprotein 1;Transformation-sensitive protein IEF SSP 3521;cDNA FLJ54451, highly similar to Stress-induced-phosphoprotein 1	STIP1	A8K690;Q3ZCU9;P31948;B4DM70	3	3	7.1	3	0.94168	22.367	6	0	NaN	NaN	0	1	NaN	NaN	1	0	NaN	NaN	0	0	NaN	0	NaN
Calgizzarin;Metastatic lymph node gene 70 protein;Protein S100-A11;Protein S100-C;S100 calcium-binding protein A11;cDNA, FLJ92471, highly similar to Homo sapiens S100 calcium binding protein A11 (calgizzarin) (S100A11), mRNA	MLN70;S100A11;S100C	P31949;B2R5H0	6	6	47.6	6	1.1976	16.54	23	3	0.86933	8.6386	6	2	0.868	18.43	8	3	0.9675	12.572	4	3	15.431	11	1.0495
CDw156;Disintegrin and metalloproteinase domain-containing protein 10;Kuzbanian protein homolog;Mammalian disintegrin-metalloprotease;ADAM10 protein;Putative uncharacterized protein ADAM10	ADAM10;KUZ;MADM	O14672;A0AV88;C9J9B4	2	2	2.4	0	NaN	NaN	0	0	NaN	NaN	0	0	NaN	NaN	0	2	0.60898	56.703	2	1	NaN	1	NaN
40S ribosomal protein S12	RPS12	P25398	7	7	62.9	7	1.3309	8.5969	16	0	NaN	NaN	0	0	NaN	NaN	0	0	NaN	NaN	0	0	NaN	0	NaN
250/210 kDa paraneoplastic pemphigus antigen;Desmoplakin;cDNA FLJ53584, highly similar to Desmoplakin;cDNA FLJ51487, highly similar to Desmoplakin;cDNA FLJ61543, highly similar to Desmoplakin;DSP variant protein	DSP;DSP variant protein	P15924-1;P15924;P15924-2;B4DKX6;B4DWT7;B4E2A0;Q4LE79	27	27	12	14	0.23794	84.325	12	13	0.28143	67.883	16	8	0.1133	71.993	19	12	0.19696	83.848	16	0	NaN	0	NaN
Alpha-SGT;Small glutamine-rich tetratricopeptide repeat-containing protein alpha;Vpu-binding protein	SGT;SGT1;SGTA	O43765	1	1	4.2	1	NaN	NaN	1	0	NaN	NaN	0	0	NaN	NaN	0	0	NaN	NaN	0	0	NaN	0	NaN
Laminin B1 chain;Laminin subunit beta-1;Laminin-1 subunit beta;Laminin-10 subunit beta;Laminin-12 subunit beta;Laminin-2 subunit beta;Laminin-6 subunit beta;Laminin-8 subunit beta;LAMB1 protein	LAMB1	P07942;Q8TAS6	6	6	5.1	1	NaN	NaN	1	2	1.1279	0.46156	2	0	NaN	NaN	0	3	0.73535	25.795	3	3	9.8007	6	0.81072
Eukaryotic translation initiation factor 4H;Williams-Beuren syndrome chromosomal region 1 protein;Similar to mKIAA0038 protein;cDNA FLJ60708, highly similar to Eukaryotic translation initiation factor 4H;Putative uncharacterized protein WBSCR1	EIF4H;KIAA0038;WBSCR1;WSCR1;LOC392647;tcag7.1028	Q15056-2;Q15056;A4D198;B4DMV6;Q75MT8;Q75MU1;Q15056-1;Q75MU2	1	1	4.8	1	NaN	NaN	1	0	NaN	NaN	0	0	NaN	NaN	0	0	NaN	NaN	0	0	NaN	0	NaN
GDP-4-keto-6-deoxy-D-mannose-3,5-epimerase-4-reductase;GDP-L-fucose synthase;Protein FX;Red cell NADP(H)-binding protein;Short-chain dehydrogenase/reductase family 4E member 1;cDNA FLJ57685, highly similar to GDP-L-fucose synthetase (EC 1.1.1.271);cDNA FLJ39433 fis, clone PROST2004142, highly similar to GDP-L-fucose synthetase (EC 1.1.1.271)	SDR4E1;TSTA3	Q13630;B4DZW9;B3KU96	3	3	13.1	2	0.97688	3.2156	3	3	0.8959	18.175	4	1	1.193	0.77019	2	1	NaN	NaN	1	0	NaN	0	NaN
cDNA FLJ55259, highly similar to Four and a half LIM domains protein 1;cDNA FLJ55242, highly similar to Four and a half LIM domains protein 1;Four and a half LIM domains 1, isoform CRA_c;Four and a half LIM domains 1 variant;Four and a half LIM domains protein 1;Skeletal muscle LIM-protein 1;cDNA FLJ53665, highly similar to Four and a half LIM domains protein 1;cDNA FLJ16189 fis, clone BRTHA20127…	FHL1;hCG_33097;SLIM1;RP11-535K18.1-007;RP11-535K18.1-008;RP11-535K18.1-012;RP11-535K18.1-006;RP11-535K18.1-003;RP11-535K18.1-011	B7Z793;B7Z5T4;Q53FI7;Q13642-1;Q13642;B7Z6U8;Q6IB30;B7Z5T3;B7Z5V0;B7Z9A1;Q5JXI8;B7Z4B7;Q13642-2;Q5JXI3;Q5JXH7;Q5JXH8;Q5JXI2;Q13642-3;Q5JXH9	12	12	46.6	11	1.0419	10.877	23	10	0.55253	11.432	14	7	0.74083	7.9189	10	4	0.93639	10.545	7	9	9.8077	12	1.1789
Caldesmon;cDNA FLJ76646, highly similar to Homo sapiens caldesmon 1 (CALD1), transcript variant 3, mRNA;cDNA FLJ53193, highly similar to Homo sapiens caldesmon 1 (CALD1), transcript variant 5, mRNA;Caldesmon 1, isoform CRA_b;NAG22 protein;Putative uncharacterized protein DKFZp779D0769;cDNA FLJ59374, highly similar to Homo sapiens caldesmon 1 (CALD1), transcript variant 2, mRNA;cDNA FLJ55017, high…	CAD;CALD1;CDM;hCG_17453;DKFZp779D0769;DKFZp686P03208	Q05682-1;Q05682;Q05682-2;A8K0X1;Q05682-3;Q05682-4;B7Z6G4;Q9NYG1;Q5HY93;Q05682-5;B4DPW5;B4E3I0;Q6P707;Q6PJM5;Q7Z2Y9;C9J813	6	6	10.3	6	1.029	56.606	14	2	2.2036	73.006	3	0	NaN	NaN	0	0	NaN	NaN	0	0	NaN	0	NaN
Basement-membrane protein 40;Osteonectin;Secreted protein acidic and rich in cysteine;SPARC;cDNA, FLJ96669, highly similar to Homo sapiens secreted protein, acidic, cysteine-rich (osteonectin)(SPARC), mRNA;cDNA FLJ55667, highly similar to Secreted protein acidic and rich in cysteine;Cysteine-rich protein	ON;SPARC	P09486;B2RDL6;B4DRV4;Q6QE20	17	17	60.7	10	1.1554	53.534	21	14	0.5516	113.71	47	8	3.397	43.369	10	15	1.1862	109.17	70	14	112.55	82	0.43483
Putative uncharacterized protein TPM1;Tropomyosin 1 (Alpha), isoform CRA_o;Alpha-tropomyosin;Tropomyosin alpha-1 chain;Tropomyosin-1;TPMsk1;cDNA FLJ26372 fis, clone HRT06233	hCG_33495;TPM1;C15orf13;TMSA	C9IZA2;P09493-1;P09493;P09493-3;P09493-4;Q8TCG4;Q6ZP76	5	1	13.7	0	NaN	NaN	0	0	NaN	NaN	0	0	NaN	NaN	0	0	NaN	NaN	0	1	NaN	1	NaN
Clathrin light chain B	CLTB	P09497-1;P09497;P09497-2	3	3	10.9	1	NaN	NaN	1	3	0.72564	7.48	3	1	NaN	NaN	1	2	0.64661	10.523	2	1	NaN	1	NaN
PAF acetylhydrolase 29 kDa subunit;PAF-AH subunit gamma;Platelet-activating factor acetylhydrolase IB subunit gamma	PAFAH1B3;PAFAHG	Q15102	1	1	3.9	1	NaN	NaN	0	0	NaN	NaN	0	0	NaN	NaN	0	0	NaN	NaN	0	0	NaN	0	NaN
cDNA FLJ38560 fis, clone HCHON2003642, highly similar to Astrocytic phosphoprotein PEA-15;Phosphoprotein enriched in astrocytes 15;Phosphoprotein enriched in astrocytes 15, isoform CRA_b;PEA15 protein;15 kDa phosphoprotein enriched in astrocytes;Astrocytic phosphoprotein PEA-15;Phosphoprotein enriched in diabetes;cDNA, FLJ92023, Homo sapiens phosphoprotein enriched in astrocytes 15 (PEA15),mRNA;P…	hCG_39732;PEA15;RP11-536C5.8-002;RP11-536C5.8-001;RP11-536C5.8-003	B1AKZ3;Q6FHL9;Q15121;B1AKZ4;B1AKZ5	3	3	26.5	3	1.199	5.5703	5	2	0.67027	4.5161	2	1	NaN	NaN	1	1	NaN	NaN	1	1	NaN	1	NaN
Hemidesmosomal protein 1;Plectin-1;HCG1994702;Plectin isoform 1b;Similar to plectin 1, intermediate filament binding protein, 500kD	PLEC1;hCG_1994702	Q15149-1;Q15149;Q15149-2;Q15149-3;Q15149-6;Q15149-5;Q8WXV5;Q15149-4;Q15149-9;Q15149-8;Q15149-7;Q96IE3	34	33	9.2	33	0.86732	33.477	49	0	NaN	NaN	0	0	NaN	NaN	1	0	NaN	NaN	0	1	NaN	1	NaN
Inorganic pyrophosphatase;Pyrophosphate phospho-hydrolase;Pyrophosphatase (Inorganic) 1	IOPPP;PP;PPA1;RP11-367H5.1-004	Q15181;Q5SQT6	4	4	20.4	4	0.86856	19.195	6	1	NaN	NaN	1	0	NaN	NaN	0	0	NaN	NaN	0	0	NaN	0	NaN
cDNA FLJ52765, highly similar to Calponin-2;Calponin H2, smooth muscle;Calponin-2;Neutral calponin;cDNA FLJ52469, highly similar to Calponin-2;Calponin 2 isoform a variant;CNN2 protein;Calponin 2;Calponin 2, isoform CRA_a;cDNA FLJ44427 fis, clone UTERU2007724, highly similar to Homo sapiens calponin 2 (CNN2), transcript variant 2, mRNA;Putative uncharacterized protein CNN2	CNN2;hCG_21577	B4DUT8;Q99439;A5D8U8;B4DDF4;Q53GK7;Q6FHC3;Q6FHE4;A6NFI4	3	2	11.8	2	0.99459	21.144	4	0	NaN	NaN	0	0	NaN	NaN	0	0	NaN	NaN	0	0	NaN	0	NaN
C-Myc-binding protein Mm-1;Myc modulator 1;Prefoldin subunit 5	MM1;PFD5;PFDN5	Q99471	3	3	31.2	3	0.90309	24.436	4	0	NaN	NaN	0	0	NaN	NaN	0	0	NaN	NaN	0	0	NaN	0	NaN
Brain trypsinogen;Mesotrypsinogen;Serine protease 3;Serine protease 4;Trypsin III;Trypsin IV;Trypsin-3;Protease, serine, 3 (Mesotrypsin), isoform CRA_d;Trypsinogen 4;PRSS3 protein;Protease, serine, 3;Protease serine 4 isoform B;Trypsinogen 5;Protease, serine, 3 (Mesotrypsin), isoform CRA_b	PRSS3;PRSS4;TRY3;TRY4;hCG_2033679;RP11-176F3.3-002;mesotrypsinogen	P35030-1;P35030;A8CED1;Q8N2U3;B1AN99;Q7Z5F4;P35030-2;C9JKQ8;P35030-3;A8CED3;A9Z1Y4;Q6ISJ4	1	1	4.3	0	NaN	NaN	0	1	0.30929	71.079	3	1	0.16598	45.464	5	1	NaN	NaN	1	0	NaN	0	NaN
Reticulocalbin-1;cDNA FLJ55835, highly similar to Reticulocalbin-1;Proliferation-inducing gene 20 protein	RCN;RCN1	Q15293;B7Z1M1;Q5J7V8	8	8	25.4	5	1.2169	68.998	8	6	1.1438	44.237	11	5	1.0094	17.813	6	5	1.5254	27.024	6	3	169.74	4	1.2503
Lanimostim;Macrophage colony-stimulating factor 1;Processed macrophage colony-stimulating factor 1;cDNA FLJ60891, highly similar to Macrophage colony-stimulating factor 1;Colony stimulating factor 1 isoform a variant;Colony stimulating factor 1 (Macrophage)	CSF1;RP11-195M16.2-003;RP11-195M16.2-004	P09603-1;P09603;B4DTX0;Q59H07;P09603-2;Q5VVF3;P09603-3;Q5VVF2	2	2	4.3	1	1.3509	9.473	3	2	2.0299	10.322	9	0	NaN	NaN	0	1	1.3615	16.266	3	1	7.3636	3	1.3588
Prefoldin subunit 4;Protein C-1;cDNA, FLJ92340, highly similar to Homo sapiens prefoldin 4 (PFDN4), mRNA	PFD4;PFDN4	Q9NQP4;B2R548	1	1	11.2	1	NaN	NaN	1	0	NaN	NaN	0	0	NaN	NaN	0	0	NaN	NaN	0	1	NaN	1	NaN
Dihydrolipoamide dehydrogenase;Dihydrolipoyl dehydrogenase, mitochondrial;Glycine cleavage system L protein;Dihydrolipoyl dehydrogenase;cDNA FLJ50515, highly similar to Dihydrolipoyl dehydrogenase, mitochondrial (EC 1.8.1.4);cDNA FLJ56112, highly similar to Dihydrolipoyl dehydrogenase, mitochondrial (EC 1.8.1.4)	DLD;GCSL;LAD;PHE3	P09622;B2R5X0;B4DFL1;B4DT69;B4DHG0;B4DMK9;C9IY83;C9JSF1	2	2	7.1	0	NaN	NaN	0	2	1.2547	53.487	3	0	NaN	NaN	0	0	NaN	NaN	0	0	NaN	0	NaN
Melanoma-associated antigen MG50;p53-responsive gene 2 protein;Peroxidasin homolog;Vascular peroxidase 1	KIAA0230;MG50;PRG2;PXDN;VPO;VPO1	Q92626-1;Q92626	3	3	2.2	0	NaN	NaN	0	1	NaN	NaN	0	0	NaN	NaN	0	3	0.80547	51.357	3	2	15.03	4	1.1049
Neuroserpin;Peptidase inhibitor 12;Serpin I1;Putative uncharacterized protein SERPINI1	PI12;SERPINI1	Q99574;C9J6F7	1	1	3.2	0	NaN	NaN	0	1	NaN	NaN	1	0	NaN	NaN	0	1	NaN	NaN	1	0	NaN	0	NaN
Proline synthase co-transcribed bacterial homolog protein;cDNA FLJ78340, highly similar to Homo sapiens proline synthetase co-transcribed homolog (PROSC), mRNA;cDNA FLJ11861 fis, clone HEMBA1006885, highly similar to Proline synthetase co-transcribed bacterial homolog protein	PROSC	O94903;A8K520;B3KMP6	1	1	4.7	1	NaN	NaN	1	0	NaN	NaN	0	0	NaN	NaN	0	0	NaN	NaN	0	0	NaN	0	NaN
cDNA FLJ75064, highly similar to Homo sapiens phospholipase C, delta 1 (PLCD1), mRNA;cDNA FLJ33455 fis, clone BRAMY2000354, highly similar to 1-phosphatidylinositol-4,5-bisphosphatephosphodiesterase delta 1 (EC 3.1.4.11);Phospholipase C, delta 1 variant;Putative uncharacterized protein DKFZp686K101;1-phosphatidylinositol-4,5-bisphosphate phosphodiesterase delta-1;Phosphoinositide phospholipase C-…	DKFZp686K101;PLCD1	A8K8F9;B3KR14;Q59EE9;Q5HYD7;P51178;B3KXR5;C9JX94;C9JC10	1	1	1.9	1	NaN	NaN	1	0	NaN	NaN	0	0	NaN	NaN	0	0	NaN	NaN	0	0	NaN	0	NaN
Alpha-CP1;Heterogeneous nuclear ribonucleoprotein E1;Nucleic acid-binding protein SUB2.3;Poly(rC)-binding protein 1;cDNA, FLJ94964, highly similar to Homo sapiens poly(rC) binding protein 1 (PCBP1), mRNA;Poly(RC) binding protein 1;Putative uncharacterized protein PCBP1	PCBP1;hCG_1776997	Q15365;Q53SS8	3	3	12.1	3	1.2585	5.7898	4	0	NaN	NaN	0	0	NaN	NaN	0	0	NaN	NaN	0	3	5.029	3	0.60364
cDNA FLJ54776, highly similar to Cell division control protein 42 homolog;cDNA FLJ55107, highly similar to Cell division control protein 42 homolog;cDNA, FLJ79348, highly similar to Cell division control protein 42 homolog;Cell division control protein 42 homolog;G25K GTP-binding protein	CDC42	B4E1U9;B4DMH5;B7ZAY4;P60953-2;P60953	1	1	7.2	1	0.95544	4.8236	3	0	NaN	NaN	0	0	NaN	NaN	0	0	NaN	NaN	0	0	NaN	0	NaN
30 kDa prosomal protein;Macropain subunit C2;Multicatalytic endopeptidase complex subunit C2;Proteasome component C2;Proteasome nu chain;Proteasome subunit alpha type-1;Proteasome subunit alpha type	HC2;NU;PROS30;PSC2;PSMA1	P25786-2;P25786;A8MVJ4;Q53YE8;P25786-1	3	3	9.7	3	0.72117	17.416	3	0	NaN	NaN	0	1	NaN	NaN	1	0	NaN	NaN	0	0	NaN	0	NaN
Glutathione reductase, mitochondrial;Glutathione reductase;Glutathion reductase delta9 alternative splicing varian;Glutathion reductase delta8 alternative splicing variant;Glutathion reductase delta8+9 alternative splicing variant	GLUR;GRD1;GSR	P00390-1;P00390;P00390-2;Q03504;C8KIL9;C8KIL8;C8KIM0	4	4	12.5	3	1.1024	11.371	3	0	NaN	NaN	0	2	1.3281	1.9041	2	0	NaN	NaN	0	0	NaN	0	NaN
IGFBP-rP1;Insulin-like growth factor-binding protein 7;MAC25 protein;PGI2-stimulating factor;Prostacyclin-stimulating factor;Tumor-derived adhesion factor;cDNA FLJ56737, highly similar to Insulin-like growth factor-binding protein 7;cDNA, FLJ78981, highly similar to Insulin-like growth factor-binding protein 7	IGFBP7;MAC25;PSF	Q16270;B4E1N2;B7Z9W7	14	14	57.8	8	1.445	46.717	10	14	1.4334	102.16	45	2	2.8779	24.786	2	12	1.6507	97.152	43	13	80.566	53	1.4007
RSU1 protein;Ras suppressor protein 1;cDNA FLJ77304, highly similar to Homo sapiens Ras suppressor protein 1 (RSU1), transcript variant 2, mRNA;Ras suppressor protein 1, isoform CRA_b;Putative uncharacterized protein RSU1;Ras suppressor protein 1 variant 5	RSU1;RSP1;hCG_2017814;RP11-197M22.1-003	Q32Q10;Q15404;A8KA46;A6NDA7	7	7	35.7	6	1.0096	13.974	8	3	0.6922	80.706	3	2	0.66297	16.706	2	0	NaN	NaN	0	2	1.9491	2	0.83446
Radixin isoform b;Radixin isoform e;Radixin isoform f;Radixin, isoform CRA_a;Radixin isoform d;Radixin;cDNA, FLJ93349, Homo sapiens radixin (RDX), mRNA;Radixin, isoform CRA_b;cDNA FLJ58499, highly similar to Radixin;cDNA, FLJ78960, highly similar to Radixin;RDX protein;Putative uncharacterized protein DKFZp434I0812	hCG_39182;RDX;DKFZp434I0812	A7YIJ8;A7YIK3;P35241;B0YJ88;B7Z2S7;B7Z9U6;Q05CU6;Q6PKD3;Q9NST9	13	5	24.8	5	1.0808	22.276	9	0	NaN	NaN	0	0	NaN	NaN	0	0	NaN	NaN	0	0	NaN	0	NaN
Protein transport protein Sec23A;SEC23-related protein A;cDNA FLJ45429 fis, clone BRHIP3039057, highly similar to Protein transport protein Sec23A;cDNA FLJ55960, highly similar to Protein transport protein Sec23A;cDNA FLJ53608, highly similar to Protein transport protein Sec23A;cDNA FLJ52821, highly similar to Protein transport protein Sec23A	SEC23A	Q15436;B3KXI2;B4DF60;B4DSQ5;B4E0Q9	8	8	14.6	8	1.0247	42.944	12	1	NaN	NaN	1	0	NaN	NaN	0	0	NaN	NaN	0	0	NaN	0	NaN
40S ribosomal protein S21;Ribosomal protein S21;Ribosomal protein S21, isoform CRA_d;RPS21 protein;Ribosomal protein S21, isoform CRA_e	RPS21;hCG_41768;RP5-908M14.8-003	P63220;Q6FGH5;Q8WVC2;Q9BYK1	3	3	39.8	1	NaN	NaN	0	2	0.85896	2.7061	2	0	NaN	NaN	0	2	0.88818	8.3768	3	1	NaN	1	NaN
Inosine phosphorylase;Purine nucleoside phosphorylase;cDNA FLJ25678 fis, clone TST04067, highly similar to PURINE NUCLEOSIDE PHOSPHORYLASE (EC 2.4.2.1);PRO1837	NP;PNP	P00491;Q8N7G1;Q9P1G4	7	7	30.4	3	0.94661	15.095	5	4	0.96966	17.293	6	3	1.1032	14.497	3	5	1.0356	31.819	5	2	3.8577	2	0.96944
C1 esterase;Complement C1s subcomponent;Complement C1s subcomponent heavy chain;Complement C1s subcomponent light chain;Complement component 1 subcomponent s;cDNA FLJ77835, highly similar to Homo sapiens complement component 1, s subcomponent (C1S), transcript variant 2, mRNA;cDNA FLJ30621 fis, clone CTONG2001681, highly similar to Complement C1s subcomponent (EC 3.4.21.42);Putative uncharacteriz…	C1S	P09871;A8K2N0;B3KNX0;A6NG18	24	24	44	14	1.6789	80.754	15	21	1.1842	122.74	31	0	NaN	NaN	0	23	1.052	117.05	33	10	178.82	12	0.97932
Coactosin-like protein	CLP;COTL1	Q14019	7	7	42.3	5	1.0336	6.2532	11	6	0.85462	14.526	6	4	1.0375	9.7983	6	0	NaN	NaN	0	2	1.2283	2	0.89593
Metalloproteinase inhibitor 4;Tissue inhibitor of metalloproteinases 4	TIMP4	Q99727;B2R7K6	2	2	11.6	0	NaN	NaN	0	0	NaN	NaN	0	0	NaN	NaN	0	1	NaN	NaN	1	2	8.2721	3	1.097
19 kDa pancornulin;Cornifin-A;Small proline-rich protein IA;SPRK;14.9 kDa pancornulin;Cornifin-B;Small proline-rich protein IB;Small proline rich protein	SPRR1A;SPRR1B	P35321;P22528;Q2I377	3	1	42.7	0	NaN	NaN	0	0	0.63755	133.43	2	1	0.31883	169.62	6	0	0.42325	21.418	2	0	NaN	0	NaN
INCAM-100;Vascular cell adhesion protein 1;Vascular cell adhesion molecule 1 isoform a variant;cDNA FLJ55701, highly similar to Vascular cell adhesion protein 1;Putative uncharacterized protein DKFZp779G2333	L1CAM;VCAM1;DKFZp779G2333	P19320-1;P19320;Q53FL7;P19320-2;B4DKS4;Q68DC4	10	10	15	6	1.2218	7.081	6	1	1.1096	7.2488	2	0	NaN	NaN	0	4	1.0873	29.377	2	6	21.99	7	1.0298
14-3-3 protein tau;14-3-3 protein T-cell;14-3-3 protein theta;Protein HS1;cDNA FLJ52118, highly similar to 14-3-3 protein theta;cDNA FLJ51144, highly similar to 14-3-3 protein theta;cDNA, FLJ79057, highly similar to 14-3-3 protein theta;Putative uncharacterized protein YWHAQ	YWHAQ	P27348;B4DMT8;B4DY04;Q53S41	9	7	36.7	6	1.1432	16.32	17	1	NaN	NaN	1	0	NaN	NaN	0	1	NaN	NaN	1	4	15.125	4	0.89439
Aspartate aminotransferase, mitochondrial;Fatty acid-binding protein;Glutamate oxaloacetate transaminase 2;Plasma membrane-associated fatty acid-binding protein;Transaminase A;cDNA FLJ78439, highly similar to Homo sapiens glutamic-oxaloacetic transaminase 2;cDNA FLJ40994 fis, clone UTERU2015640, highly similar to Aspartate aminotransferase, mitochondrial (EC 2.6.1.1);cDNA FLJ55692, highly similar…	GOT2	P00505;A8K482;B3KUZ8;B4DJA6	3	3	9.5	1	NaN	NaN	1	2	NaN	NaN	1	2	1.992	48.134	2	0	NaN	NaN	0	0	NaN	0	NaN
Kerato-epithelin;RGD-containing collagen-associated protein;Transforming growth factor-beta-induced protein ig-h3;Transforming growth factor, beta-induced, 68kDa variant;Putative uncharacterized protein TGFBI;Transforming growth factor, beta-induced, 68kDa, isoform CRA_a;Transforming growth factor beta	BIGH3;TGFBI;hCG_41400	Q15582;Q53GU8;Q53XM1;B9ZVW9;C7FFS5	23	23	47.4	11	1.4102	47.129	33	18	0.88018	41.197	63	5	1.0041	13.63	6	10	1.2675	56.595	35	15	22	50	1.3127
cDNA FLJ46359 fis, clone TESTI4049786, highly similar to Hexokinase-1 (EC 2.7.1.1);Brain form hexokinase;Hexokinase type I;Hexokinase-1;cDNA FLJ78173, highly similar to Homo sapiens hexokinase 1 (HK1) mRNA;Hexokinase 1;Hexokinase 1 isoform HKI variant;cDNA FLJ56506, highly similar to Hexokinase-1 (EC 2.7.1.1);Hexokinase;cDNA FLJ33948 fis, clone CTONG2018379, highly similar to Hexokinase-1 (EC 2.7…	HK1;RP11-404C6.1-003;HK1-ta;HK1-tb;RP11-404C6.1-016;RP11-404C6.1-004	B3KXY9;P19367-3;P19367;A8K7J7;B1AR61;P78542;Q59FD4;P19367-1;B4DG62;Q71V75;P19367-2;B1AR63;P19367-4;B1AR62;B3KRA9	3	3	3.9	3	1.1268	9.452	3	0	NaN	NaN	0	0	NaN	NaN	0	0	NaN	NaN	0	0	NaN	0	NaN
Collagen alpha-3(V) chain;Collagen, type V, alpha 3 preproprotein variant	COL5A3	P25940;Q59GD4	10	10	12.1	1	NaN	NaN	1	3	0.84655	68.737	5	0	NaN	NaN	0	4	0.97075	44.838	8	10	111.18	19	1.0187
Insulin-like growth factor-binding protein 3;Insulin-like growth factor binding protein 3;Insulin-like growth factor binding protein 3 isoform b;cDNA FLJ43234 fis, clone HCHON2002964, highly similar to Insulin-like growth factor-binding protein 3;Insulin-like growth factor binding protein 3, isoform CRA_b;cDNA FLJ53634, highly similar to Insulin-like growth factor-binding protein 3;cDNA FLJ16507 …	IBP3;IGFBP3;hCG_1735376	P17936;A6XND0;A6XND1;B3KWK7;B4DP07;B3KVF9;B4DN53;A6XNC9;B3KTQ0;B3KRZ1;B3KTS0;B3KVY6;Q6ZSD0	17	17	58.9	10	1.282	86.895	17	12	0.32766	96.211	41	1	NaN	NaN	1	16	0.53621	81.725	55	12	93.72	36	0.8611
Adenylate kinase 1 variant;Adenylate kinase 1;Adenylate kinase isoenzyme 1;ATP-AMP transphosphorylase 1;Myokinase;Adenylate kinase 1, isoform CRA_b;AK1 protein;cDNA, FLJ94359, Homo sapiens adenylate kinase 1 (AK1), mRNA	AK1;RP11-203J24.1-009;hCG_2039407;RP11-203J24.1-008;RP11-203J24.1-011	Q53EY8;Q5T9B7;P00568;Q6FGX9;Q5T9B8	5	5	21.4	5	1.2461	9.6163	8	1	NaN	NaN	1	0	NaN	NaN	0	0	NaN	NaN	0	1	5.1072	2	0.87371
Neuron cytoplasmic protein 9.5;PGP 9.5;Ubiquitin carboxyl-terminal hydrolase isozyme L1;Ubiquitin thioesterase L1;cDNA, FLJ96414, highly similar to Homo sapiens ubiquitin carboxyl-terminal esterase L1 (ubiquitin thiolesterase) (UCHL1), mRNA;cDNA FLJ30017 fis, clone 3NB692000484, highly similar to Ubiquitin carboxyl-terminal hydrolase isozymeL1 (EC 3.4.19.12);Putative uncharacterized protein UCHL1…	UCHL1;hCG_33087	P09936;B2RD14;A6NKP9	4	4	27.8	4	1.0132	13.299	4	2	0.9688	35.212	4	0	NaN	NaN	0	0	NaN	NaN	0	0	NaN	0	NaN
26S protease regulatory subunit 6A;26S proteasome AAA-ATPase subunit RPT5;Proteasome 26S subunit ATPase 3;Proteasome subunit P50;Tat-binding protein 1;cDNA FLJ75299, highly similar to Xenopus laevis proteasome (prosome, macropain) 26S subunit, ATPase 3, mRNA	PSMC3;TBP1	P17980;A8K781	1	1	3.4	1	NaN	NaN	1	0	NaN	NaN	0	0	NaN	NaN	0	0	NaN	NaN	0	0	NaN	0	NaN
Tubulin beta-8 chain;Putative tubulin beta-4q chain;Novel protein similar to beta-tubulin 4Q (TUBB4Q) (LOC253936);Tubulin, beta 8, isoform CRA_c;Putative uncharacterized protein TUBB4Q	TUBB8;TUB4Q;TUBB4Q;hCG_2017862;RP11-631M21.2;RP11-631M21.2-005;RP11-631M21.2-002	Q3ZCM7;Q99867;Q5SQY0;C9JAA5;Q5SQY1	3	1	11.7	1	NaN	NaN	1	0	NaN	NaN	0	0	NaN	NaN	0	0	NaN	NaN	0	0	NaN	0	NaN
Translin;Translin variant;cDNA FLJ34596 fis, clone KIDNE2009191, highly similar to TRANSLIN;Translin, isoform CRA_b;cDNA FLJ59957, highly similar to Translin;cDNA FLJ55086, highly similar to Translin	TSN;hCG_37642	Q15631;Q53GR3;B3KRM8;B7Z5D9;C9JZK6;B7Z3X8	1	1	8.8	1	1.03	4.8238	2	0	NaN	NaN	0	0	NaN	NaN	0	0	NaN	NaN	0	0	NaN	0	NaN
Nicotinamide phosphoribosyltransferase;Pre-B-cell colony-enhancing factor 1;Visfatin;Novel protein similar to Pre-B cell enhancing factor (PBEF);Putative uncharacterized protein DKFZp666B131;cDNA FLJ55038, highly similar to Nicotinamide phosphoribosyltransferase (EC 2.4.2.12)	NAMPT;PBEF;PBEF1;RP11-92J19.4;RP11-92J19.4-001;DKFZp666B131	P43490;Q5SYT8;Q658Z1;B7Z8W6	2	2	7.1	2	0.89188	18.508	5	0	NaN	NaN	0	0	NaN	NaN	0	0	NaN	NaN	0	0	NaN	0	NaN
Maternal-embryonic 3;Vacuolar protein sorting-associated protein 35;Vesicle protein sorting 35;Vacuolar protein sorting 35 variant;Putative uncharacterized protein DKFZp686O2462	MEM3;TCCCTA00141;VPS35;DKFZp686O2462	Q96QK1;Q53FR4;Q5HYM2	4	4	6.9	4	0.9993	12.724	5	0	NaN	NaN	0	0	NaN	NaN	0	0	NaN	NaN	0	0	NaN	0	NaN
Chondroitin sulfate proteoglycan 4;Chondroitin sulfate proteoglycan NG2;Melanoma chondroitin sulfate proteoglycan;Melanoma-associated chondroitin sulfate proteoglycan;CSPG4 protein	CSPG4;MCSP	Q6UVK1;A2VCL1	13	13	9	7	1.0371	18.052	7	6	0.82802	43.439	6	1	NaN	NaN	1	5	0.56473	28.43	5	0	NaN	0	NaN
Hematopoetic proteoglycan core protein;Platelet proteoglycan core protein;Secretory granule proteoglycan core protein;Serglycin	PRG;PRG1;SRGN	P10124	4	4	29.7	0	NaN	NaN	0	3	0.75948	0.94981	2	0	NaN	NaN	0	4	0.74219	15.939	6	0	NaN	0	NaN
Septin-11;cDNA FLJ14373 fis, clone HEMBA1001595, highly similar to SEPTIN 2 HOMOLOG;cDNA FLJ58821, highly similar to Septin-6;Septin 6 isoform E;Septin-6;Septin 6;Septin 6, isoform CRA_b;cDNA FLJ77872, highly similar to Homo sapiens SEPTIN6 type V (SEPTIN6) mRNA;Septin 6, isoform CRA_e;cDNA FLJ59646, highly similar to Septin-6;cDNA FLJ58747, highly similar to Septin-6;Septin 6, isoform CRA_d;cDNA…	SEPT11;KIAA0128;SEP2;SEPT6;hCG_23191;RP5-876A24.2-002;RP5-876A24.2-004;RP5-876A24.2-003	Q9NVA2-2;Q9NVA2;Q9NVA2-1;Q96KC0;B4DZW0;Q6B514;Q14141-1;Q14141;B1AMS2;Q14141-4;Q548C9;Q6NT82;Q14141-2;B4E049;Q541S4;Q14141-3;B4DPT4	2	2	6.8	2	0.28742	137.89	2	0	NaN	NaN	0	0	NaN	NaN	0	0	NaN	NaN	0	0	NaN	0	NaN
Constitutively expressed serum amyloid A protein;Serum amyloid A-4 protein;Amyloid protein A	CSAA;SAA4	P35542;B2R5G8	2	2	15.4	0	NaN	NaN	0	0	NaN	NaN	0	0	NaN	NaN	0	2	0.10871	53.435	5	2	71.125	3	0.13171
Fibrillin-2;Putative uncharacterized protein PP187	FBN2;PP187	P35556-1;P35556;Q8WYH1	3	1	1.2	0	NaN	NaN	0	0	NaN	NaN	0	0	NaN	NaN	0	0	NaN	NaN	0	1	NaN	1	NaN
Cellular myosin heavy chain, type A;Myosin heavy chain 9;Myosin heavy chain, non-muscle IIa;Myosin-9;Non-muscle myosin heavy chain A;Non-muscle myosin heavy chain IIa;cDNA FLJ77145, highly similar to Homo sapiens myosin, heavy polypeptide 9, non-muscle (MYH9), mRNA;cDNA FLJ57040, highly similar to Myosin-9;MYH9 variant protein;Myosin, heavy polypeptide 9, non-muscle, isoform CRA_a;Non-muscle myos…	MYH9;hCG_41454	P35579-1;P35579;A8K6E4;B4E3S1;Q60FE2;Q86XU5;Q99529;P35579-2;Q2PS10;Q9UMJ0	6	6	4.5	3	1.1304	32.417	5	0	NaN	NaN	0	2	0.73442	20.593	2	0	NaN	NaN	0	1	NaN	1	NaN
Chitinase-3-like protein 2;Chondrocyte protein 39;YKL-39;Chitinase 3-like 2 variant;Putative uncharacterized protein CHI3L2;cDNA FLJ57554, highly similar to Chitinase 3-like protein 2;Chitinase 3-like 2, isoform CRA_b	CHI3L2;hCG_1760561	Q15782;Q53FH2;A6NNY3;A8MTM3	13	13	45.1	3	0.52235	15.807	3	1	NaN	NaN	1	10	1.1414	12.478	13	10	0.40272	83.64	23	6	12.496	6	1.2556
cDNA FLJ55673, highly similar to Complement factor B (EC 3.4.21.47);Complement factor B;Complement factor B preproprotein variant;C3/C5 convertase;Complement factor B Ba fragment;Complement factor B Bb fragment;Glycine-rich beta glycoprotein;PBF2;Properdin factor B	CFB;hCG_43699;BF;BFD;DAMA-163J4.1-001	B4E1Z4;Q53F89;P00751-1;P00751;B0QZQ6;B0UXW4;C9JYI6	5	5	6.3	1	NaN	NaN	1	1	NaN	NaN	1	0	NaN	NaN	0	5	0.68017	99.943	14	1	NaN	1	NaN
CROC-1;TRAF6-regulated IKK activator 1 beta Uev1A;Ubiquitin-conjugating enzyme E2 variant 1	CROC1;P/OKcl.19;UBE2V;UBE2V1;UEV1;RP5-1185N5.3-005	Q13404-1;Q13404;Q13404-7;Q13404-2;Q13404-4;Q5TGE0;Q13404-6	3	1	8.1	1	NaN	NaN	0	1	NaN	NaN	0	0	NaN	NaN	0	0	NaN	NaN	0	1	NaN	0	NaN
DDVit 1;Enterocyte differentiation-associated factor 1;Enterocyte differentiation-promoting factor 1;MMS2 homolog;Ubiquitin-conjugating enzyme E2 variant 2;Vitamin D3-inducible protein;cDNA, FLJ93989, Homo sapiens ubiquitin-conjugating enzyme E2 variant 2 (UBE2V2),mRNA;Ubiquitin-conjugating enzyme E2 variant 2, isoform CRA_b	MMS2;UBE2V2;UEV2;hCG_1640505	Q15819;A0M8W4	3	1	20.7	1	1.0419	9.4151	3	1	0.67118	0.12051	2	0	0.55076	11.958	2	0	NaN	NaN	1	0	6.8496	2	0.94839
Glutathione S-transferase omega-1;cDNA, FLJ94267, highly similar to Homo sapiens glutathione S-transferase omega 1 (GSTO1), mRNA;Glutathione S-transferase omega 1	GSTO1;GSTTLP28;RP11-99N20.1-004;RP11-99N20.1-005	P78417;B2R983;Q5TA02;Q5TA01	6	6	24.5	6	0.95914	24.829	12	3	0.89108	2.4905	3	0	NaN	NaN	0	0	NaN	NaN	0	1	NaN	1	NaN
Cystatin-6;Cystatin-E;Cystatin-M;CST6 protein	CST6	Q15828;Q6IBD2	2	2	21.5	0	NaN	NaN	0	0	NaN	NaN	0	0	NaN	NaN	0	2	0.68921	7.9982	3	2	10.096	5	0.85892
NEDD8;Neddylin;Neural precursor cell expressed developmentally down-regulated protein 8;Ubiquitin-like protein Nedd8	NEDD8	Q15843;A8MUA8	1	1	13.6	1	NaN	NaN	1	0	NaN	NaN	0	1	NaN	NaN	1	0	NaN	NaN	0	0	NaN	0	NaN
Adipose most abundant gene transcript 2 protein;Adipose specific 2;cDNA, FLJ92308, Homo sapiens adipose specific 2 (APM2), mRNA;HCG1773630	APM2;C10orf116;hCG_1773630;RP11-96C23.4;RP11-96C23.4-001;RP11-96C23.4-002	Q15847;Q5TBU5;Q5TBU2	2	2	28.9	2	1.3686	6.722	2	0	NaN	NaN	0	0	NaN	NaN	0	0	NaN	NaN	0	0	NaN	0	NaN
cDNA FLJ61136, highly similar to Ras-related protein Rab-11A;GTP-binding protein YPT3;Ras-related protein Rab-11B;RAB11B protein;RAB11B, member RAS oncogene family;Ras-related protein Rab-11A;YL8;cDNA FLJ61134, highly similar to Ras-related protein Rab-11B;cDNA FLJ51542, highly similar to Ras-related protein Rab-11B	RAB11B;YPT3;RAB11;RAB11A	B4DMN1;Q15907;A5YM50;Q5U0I1;Q6FHR0;Q6FI42;P62491;B4DMK0;B4DT13	1	1	5	1	NaN	NaN	1	0	NaN	NaN	0	0	NaN	NaN	0	0	NaN	NaN	0	1	NaN	1	NaN
Alpha-2-macroglobulin receptor;Apolipoprotein E receptor;Low-density lipoprotein receptor-related protein 1 515 kDa subunit;Low-density lipoprotein receptor-related protein 1 85 kDa subunit;Low-density lipoprotein receptor-related protein 1 intracellular domain;Prolow-density lipoprotein receptor-related protein 1;Low density lipoprotein-related protein 1 variant;LRP protein;Alpha-2 macroglobulin…	A2MR;APR;LRP1;LRP	Q07954;Q59FG2;Q6LAF4;Q6LBN5	3	3	0.9	2	NaN	NaN	1	2	1.0525	23.233	2	0	NaN	NaN	0	1	NaN	NaN	0	0	NaN	0	NaN
Calregulin;Calreticulin;CRP55;Endoplasmic reticulum resident protein 60;grp60;HACBP;cDNA FLJ53009, highly similar to Calreticulin;cDNA FLJ58668, highly similar to Calreticulin;Calreticulin variant	CALR;CRTC	P27797;B4DHR1;B4E2Y9;Q53G71;Q6IAT4	10	10	32.4	5	0.84205	13.97	4	0	NaN	NaN	0	8	1.1373	20.897	9	1	NaN	NaN	1	3	49.165	2	0.64199
Argininosuccinate synthase;Citrulline--aspartate ligase;cDNA FLJ54252, highly similar to Argininosuccinate synthase (EC 6.3.4.5)	ASS;ASS1;hCG_31245;RP11-618A20.2-002;RP11-618A20.2-005	P00966;A8KAP9;Q5T6L4;B4E395;Q5T6L6	2	2	5.8	2	1.5044	21.164	2	0	NaN	NaN	0	0	NaN	NaN	0	0	NaN	NaN	0	0	NaN	0	NaN
Dipeptidyl aminopeptidase III;Dipeptidyl arylamidase III;Dipeptidyl peptidase 3;Dipeptidyl peptidase III;cDNA FLJ54021, highly similar to Dipeptidyl-peptidase 3 (EC 3.4.14.4);cDNA FLJ53282, highly similar to Dipeptidyl-peptidase 3 (EC 3.4.14.4);Dipeptidylpeptidase III isoform 1 variant;Putative uncharacterized protein DKFZp686O1117	DPP3;DKFZp686O1117	Q9NY33-1;Q9NY33;B4DLX4;B4E357;Q53GT4;Q53HL4;Q5JPB8	3	3	6.5	3	0.94764	6.2324	3	1	NaN	NaN	1	0	NaN	NaN	0	0	NaN	NaN	0	0	NaN	0	NaN
cDNA FLJ54837, highly similar to Inositol monophosphatase (EC 3.1.3.25);Inositol monophosphatase 1;Inositol-1(or 4)-monophosphatase 1;Lithium-sensitive myo-inositol monophosphatase A1	IMPA;IMPA1	B7Z6Q4;P29218	1	1	3.3	1	0.97285	16.544	2	1	NaN	NaN	1	0	NaN	NaN	0	1	NaN	NaN	1	0	NaN	0	NaN
CCN family member 2;Connective tissue growth factor;Hypertrophic chondrocyte-specific protein 24;Insulin-like growth factor-binding protein 8;cDNA, FLJ96197, highly similar to Homo sapiens connective tissue growth factor (CTGF), mRNA;cDNA FLJ34961 fis, clone NTONG2003839, highly similar to CONNECTIVE TISSUE GROWTH FACTOR;cDNA FLJ43230 fis, clone HCHON2001269, highly similar to Connective tissue g…	CCN2;CTGF;HCS24;IGFBP8	P29279-1;P29279;B2RCP7;B3KRV6;B3KWK5;Q5M8T4;Q6FHL8;P29279-2;Q9UDL6	17	17	61	1	NaN	NaN	1	6	0.32138	75.932	15	1	NaN	NaN	1	16	0.25148	120.59	45	13	117.02	33	0.15129
Keratan sulfate proteoglycan lumican;Lumican;Lumican variant	LDC;LUM;SLRR2D	P51884;Q53FV4	12	7	40.5	7	1.4396	45.482	65	7	1.1753	109.19	54	4	1.7528	27.731	24	7	0.97462	84.983	66	6	86.625	68	0.6962
Prolargin;Proline-arginine-rich end leucine-rich repeat protein;PRELP protein;Proline/arginine-rich end leucine-rich repeat protein;MSTP161	PRELP;SLRR2A;hCG_24330;RP11-91B9.1-001;MST161	P51888;Q6FG38;Q6FHG6;Q7Z4B2	2	2	6	1	NaN	NaN	1	1	0.9594	40.042	3	0	NaN	NaN	0	2	0.64303	34.994	2	0	NaN	0	NaN
Keratan sulfate proteoglycan osteomodulin;Osteoadherin;Osteomodulin;cDNA, FLJ93532, highly similar to Homo sapiens osteomodulin (OMD), mRNA	OMD;SLRR2C;UNQ190/PRO216	Q99983;B2R7N9	7	7	23.3	0	NaN	NaN	0	0	NaN	NaN	0	0	NaN	NaN	0	6	1.1833	49.242	6	2	24.879	3	0.8163
Collagen alpha-1(III) chain;Telo-propeptide of alpha 1 (III) procollagen	COL3A1	P02461-1;P02461;P02461-2;Q6LBY7	43	29	43.8	7	1.1621	34.43	34	21	1.1182	71.274	85	1	1.1889	59.316	5	20	0.85582	69.937	91	28	106.45	148	0.58597
Fer-1-like protein 3;Myoferlin;Putative uncharacterized protein MYOF	FER1L3;KIAA1207;MYOF	Q9NZM1-1;Q9NZM1;Q9NZM1-3;C9JCN0;Q9NZM1-6;Q9NZM1-5;Q9NZM1-7;Q9NZM1-4	1	1	0.5	1	NaN	NaN	0	1	NaN	NaN	1	0	NaN	NaN	0	0	NaN	NaN	0	1	NaN	1	NaN
14-3-3 protein zeta/delta;Protein kinase C inhibitor protein 1;Tyrosine 3-monooxygenase/tryptophan 5-monooxygenase activation protein zeta polypeptide;cDNA, FLJ79516, highly similar to 14-3-3 protein zeta/delta;cDNA FLJ50142, highly similar to 14-3-3 protein zeta/delta (Protein kinase Cinhibitor protein 1);cDNA FLJ51775, highly similar to 14-3-3 protein zeta/delta;Tyrosine 3-monooxygenasea/trypto…	YWHAZ	P63104;D0PNI1;B0AZS6;B7Z2E6;B7Z465;Q2F831	14	12	57.6	11	1.0942	11.526	51	9	0.91323	14.594	27	7	1.0023	8.4487	10	9	1.0695	10.362	15	9	10.191	22	0.93708
cDNA FLJ56442, highly similar to ATP-citrate synthase (EC 2.3.3.8);ACLY variant protein;ATP-citrate (pro-S-)-lyase;ATP-citrate synthase;Citrate cleavage enzyme;cDNA FLJ37765 fis, clone BRHIP2024742, highly similar to ATP-CITRATE;cDNA FLJ55447, highly similar to ATP-citrate synthase (EC 2.3.3.8)	ACLY variant protein;ACLY	B4DIM0;Q4LE36;P53396;Q8N9C4;B4E3P0	5	5	7.4	5	1.0866	10.013	7	0	NaN	NaN	0	0	NaN	NaN	0	0	NaN	NaN	0	0	NaN	0	NaN
Ubiquitin carrier protein;L-UBC;UbcH7;Ubiquitin carrier protein L3;Ubiquitin-conjugating enzyme E2 L3;Ubiquitin-conjugating enzyme E2-F1;Ubiquitin-protein ligase L3	UBCE7;UBCH7;UBE2L3	B4DSZ4;P68036;A8K4W8;B4DDG1	4	4	25.9	4	0.91697	11.993	7	2	0.74775	7.9357	3	2	0.61735	26.232	2	1	NaN	NaN	1	3	16.208	4	0.99026
Huntingtin-interacting protein 2;Ubiquitin carrier protein;Ubiquitin-conjugating enzyme E2 K;Ubiquitin-conjugating enzyme E2-25 kDa;Ubiquitin-protein ligase;cDNA FLJ57995, moderately similar to Ubiquitin-conjugating enzyme E2-25 kDa (EC 6.3.2.19);cDNA FLJ36214 fis, clone THYMU2000672, highly similar to Ubiquitin-conjugating enzyme E2-25 kDa (EC 6.3.2.19);Huntingtin interacting protein 2, isoform …	HIP2;LIG;UBE2K;hCG_38552	P61086-1;P61086;B4DIZ2;C9JGP1;P61086-2;B3KSH4	3	3	19.5	3	1.0553	18.939	3	2	NaN	NaN	0	0	NaN	NaN	0	2	NaN	NaN	0	0	NaN	0	NaN
70 kDa lamin;Lamin-A/C;Renal carcinoma antigen NY-REN-32;Lamin A/C transcript variant 1;Lamin A/C;Progerin;LMNA protein;cDNA FLJ56081, highly similar to Lamin-A/C;cDNA FLJ55771, highly similar to Lamin-A/C;Rhabdomyosarcoma antigen MU-RMS-40.12	LMN1;LMNA;RP11-54H19.1-004;RP11-54H19.1-006;RP11-54H19.1-007;RP11-54H19.1-003	P02545-1;P02545;Q5I6Y4;Q5I6Y6;Q6UYC3;P02545-3;P02545-2;Q5I6Y5;Q8N519;B4DI32;Q5TCI9;B4DFR3;Q5TCI8;Q3BDU5;Q5TCJ4	16	15	29.1	13	1.6426	29.288	24	7	1.1567	31.194	8	4	1.0787	21.551	5	3	0.9121	21.106	3	1	NaN	1	NaN
cDNA FLJ78096, highly similar to Homo sapiens actin, alpha, cardiac muscle (ACTC), mRNA;Actin, alpha skeletal muscle;Alpha-actin-1;Actin, alpha cardiac muscle 1;Alpha-cardiac actin;Actin, aortic smooth muscle;Alpha-actin-2;Cell growth-inhibiting gene 46 protein;cDNA FLJ32030 fis, clone NTONG2000040, highly similar to Actin, alpha cardiac;cDNA FLJ52761, highly similar to Actin, aortic smooth muscl…	ACTA;ACTA1;ACTC;ACTC1;ACTA2;ACTSA;ACTVS;GIG46;ACT;ACTA3;ACTG2;ACTL3;ACTSG;RP5-1068B5.2-003;RP11-399O19.2-002	A8K3K1;P68133;P68032;P62736;B3KPP5;B4DUI8;Q562S2;P63267;B3KW67;B7Z6P1;A6NL76;Q5T8M8;Q7Z7J6;Q13707;B7Z6I1;Q5T9N7;C9JFL5;B4E315;B8ZZJ2;C9JAR9	11	2	32.4	1	1.0591	10.399	33	1	0.66632	28.45	9	2	0.92981	17.509	8	1	0.86298	32.148	4	1	1.877	2	0.61481
Actin, cytoplasmic 2;Actin, cytoplasmic 2, N-terminally processed;Gamma-actin;cDNA FLJ57283, highly similar to Actin, cytoplasmic 2	ACTB;ACTG;ACTG1	P63261;B4E3A4	17	1	58.7	1	1.1341	15.696	213	1	0.78483	34.75	68	1	0.84592	79.959	60	1	0.7079	62.723	39	1	26.827	50	0.72379
Cyclin;Proliferating cell nuclear antigen	PCNA	P12004;B4DUA2;Q6FHF5;Q6FI35;Q7Z6A1;Q7Z6A2;Q7Z6A3	6	6	33.3	6	1.0105	12.53	6	1	NaN	NaN	0	0	NaN	NaN	0	0	NaN	NaN	0	1	NaN	1	NaN
Carrier family 6, member 8 variant;Protective protein for beta-galactosidase (Galactosialidosis), isoform CRA_b;cDNA FLJ60397, highly similar to Lysosomal protective protein (EC 3.4.16.5);Cathepsin A;Carboxypeptidase C;Carboxypeptidase L;Lysosomal protective protein;Lysosomal protective protein 20 kDa chain;Lysosomal protective protein 32 kDa chain;Protective protein cathepsin A;Protective protei…	hCG_38374;PPGB;CTSA;RP3-337O18.1-005	Q59EV6;B4E324;Q5JZH0;P10619	1	1	2.6	1	NaN	NaN	1	1	NaN	NaN	1	0	NaN	NaN	0	0	NaN	NaN	0	0	NaN	0	NaN
Histidine--tRNA ligase;Histidyl-tRNA synthetase, cytoplasmic;cDNA FLJ42841 fis, clone BRCOC2003213, highly similar to Histidyl-tRNA synthetase (EC 6.1.1.21);Histidyl-tRNA synthetase, isoform CRA_a;Histidyl-tRNA synthetase;cDNA FLJ53452, highly similar to Histidyl-tRNA synthetase (EC 6.1.1.21);cDNA FLJ58554, highly similar to Histidyl-tRNA synthetase (EC 6.1.1.21);cDNA FLJ53703, highly similar to …	HARS;HRS;hCG_1782886	P12081;B3KWE1;Q52NV4;B4DHQ1;B4DY73;B4DDD8;B4E1C5;B4DEA2;C9JWK3	10	10	22.2	10	1.0836	39.031	10	1	NaN	NaN	1	0	NaN	NaN	0	0	NaN	NaN	0	0	NaN	0	NaN
Desmoyokin;Neuroblast differentiation-associated protein AHNAK;cDNA FLJ57801, highly similar to Homo sapiens AHNAK nucleoprotein (desmoyokin) (AHNAK), transcript variant 1, mRNA;AHNAK-related protein;cDNA FLJ46846 fis, clone UTERU3004635, moderately similar to Neuroblast differentiation associated protein AHNAK;cDNA FLJ33834 fis, clone CTONG2004264, moderately similar to NEUROBLAST DIFFERENTIATIO…	AHNAK;PM227	Q09666;B4DTV0;Q13727;Q6ZQN2;Q8N274	51	51	26.3	51	0.97491	32.778	211	2	NaN	NaN	0	3	0.67322	9.8972	3	0	NaN	NaN	0	3	101.88	3	1.1769
CPI-B;Cystatin-B;Liver thiol proteinase inhibitor;Stefin-B;cDNA, FLJ92415, Homo sapiens cystatin B (stefin B) (CSTB), mRNA;CSTB protein;Cystatin B;Cystatin B (Stefin B);Cystatin B (Stefin B), isoform CRA_a	CST6;CSTB;STFB;hCG_401291	P04080;Q76LA1	3	3	42.9	3	1.1344	10.247	11	3	0.89768	11.999	5	3	1.0106	8.7057	4	2	NaN	NaN	1	3	12.394	5	1.1188
PDGF-1;Platelet-derived growth factor A chain;Platelet-derived growth factor alpha polypeptide;Platelet-derived growth factor subunit A;cDNA FLJ75285, highly similar to Homo sapiens platelet-derived growth factor alpha polypeptide(PDGFA), transcript variant 1, mRNA	PDGF1;PDGFA	P04085-1;P04085;A8K852;A8MTK9;P04085-2;Q9UGN0	1	1	8.5	0	NaN	NaN	0	0	NaN	NaN	0	0	NaN	NaN	0	0	NaN	NaN	0	1	NaN	1	NaN
Collagen alpha-3(VI) chain;COL6A3 protein;Putative uncharacterized protein COL6A3;cDNA FLJ57023, highly similar to Homo sapiens collagen, type VI, alpha 3 (COL6A3), transcript variant 3, mRNA;Alpha 3 type VI collagen isoform 5 variant;Putative uncharacterized protein DKFZp686D23123;Similar to collagen, type VI, alpha 3	COL6A3;DKFZp686D23123	P12111-1;P12111;P12111-2;B7ZW00;C9JNG9;B4E0A4;B7ZMJ7;Q59F25;Q6MZG6;Q8N4Z1	66	66	30.2	34	1.3228	34.862	50	31	1.6281	34.631	43	0	NaN	NaN	0	47	0.99154	47.745	100	35	64.957	73	1.1623
Major prion protein;ASCR;PrP27-30;PrP33-35C;cDNA FLJ52533, highly similar to Major prion protein;cDNA FLJ52543, highly similar to Major prion protein;cDNA FLJ52548, highly similar to Major prion protein;cDNA FLJ33256 fis, clone ASTRO2005557, highly similar to MAJOR PRION PROTEIN	PRNP;PRIP;PRP;hCG_1785425;RP5-1068H6.2-004	O75942;Q6SES1;P04156;A1YVW6;B2R5Q9;B4DDS1;B4DI53;B4DJ65;Q53YK7;Q540C4;Q5U0K3;Q6FGN5;Q6FGR8;Q86XR1;A2A2V1;B2NI04;B2NI05;B3KQX7	2	2	8.1	0	NaN	NaN	0	1	NaN	NaN	0	0	NaN	NaN	0	2	NaN	NaN	1	0	NaN	0	NaN
Superoxide dismutase [Mn], mitochondrial;Superoxide dismutase;Superoxide dismutase 2, mitochondrial;Manganese superoxide dismutase;MnSOD;SOD2 protein;Putative uncharacterized protein DKFZp564M2422	SOD2;RP1-56L9.2-003;DKFZp564M2422	P04179;B3KUK2;Q7Z7M4;Q7Z7M7;Q4ZJI1;Q7Z7M5;Q7Z7M6;B4DL20;B4E3K9;Q5TCM0;Q6LE88;Q6LEN1;Q96AM7;Q9UG59	2	2	10.4	1	NaN	NaN	1	1	1.7024	1.9391	2	0	NaN	NaN	0	2	NaN	NaN	1	1	NaN	1	NaN
Anastellin;Cold-insoluble globulin;Fibronectin;Ugl-Y1;Ugl-Y2;Ugl-Y3;Fibronectin splice variant E;Fibronectin splice variant A;Putative uncharacterized protein DKFZp686O13149;Fibronectin splice variant C;Fibronectin 1 variant;Putative uncharacterized protein DKFZp686L11144;Fibronectin splice variant D;cDNA FLJ54550, highly similar to Homo sapiens fibronectin 1 (FN1), transcript variant 6, mRNA	FN;FN1;DKFZp686O13149;DKFZp686L11144	P02751-1;P02751;A6YID6;P02751-3;A6YID2;O95617;Q68CX6;P02751-8;P02751-14;A6YID4;Q59G22;Q6N084;P02751-5;A6YID5;P02751-6;P02751-9;B4DU16;P02751-12	78	0	46.8	0	1.3958	27.779	95	0	1.0443	42.879	145	0	1.6014	51.684	13	0	0.90395	60.297	224	0	60.368	246	1.1648
Plasma retinol-binding protein;Plasma retinol-binding protein(1-176);Plasma retinol-binding protein(1-179);Plasma retinol-binding protein(1-181);Plasma retinol-binding protein(1-182);Retinol-binding protein 4;Putative uncharacterized protein RBP4;Retinol binding protein 4, plasma, isoform CRA_b;Retinol binding protein 4, plasma	PRO2222;RBP4;hCG_37964;RP11-30E16.3-002	P02753;A6NCP9;Q5VY30	6	6	29.4	2	0.31254	48.955	2	4	0.8365	87.232	4	1	NaN	NaN	1	3	0.23943	58.862	3	4	19.563	4	0.98898
cDNA FLJ51906, highly similar to Heat-shock protein beta-6;Heat shock 20 kDa-like protein p20;Heat shock protein beta-6	HSPB6	B4DNC2;O14558	2	2	17.8	2	1.3198	19.977	2	0	NaN	NaN	0	0	NaN	NaN	0	0	NaN	NaN	0	0	NaN	0	NaN
Beta-1 metal-binding globulin;Serotransferrin;Siderophilin;TF protein;cDNA FLJ56687, highly similar to Serotransferrin;cDNA FLJ54029, highly similar to Serotransferrin;Transferrin, isoform CRA_c;cDNA FLJ54111, highly similar to Serotransferrin;cDNA FLJ53691, highly similar to Serotransferrin;Transferrin;Transferrin variant	PRO1400;TF;hCG_2023558	P02787;A0PJA6;B4DEX9;B4DHZ6;B4DI57;B4E1B2;Q06AH7;Q53H26	100	78	95.3	22	0.16193	98.167	49	30	0.13709	133.46	118	29	0.059081	151.25	83	62	0.12224	169.74	1468	78	171.91	1283	0.059048
Beta-1B-glycoprotein;Hemopexin;HPX protein	HPX	P02790;Q9BS19	23	23	53	0	NaN	NaN	0	1	NaN	NaN	1	0	NaN	NaN	0	21	0.073706	155.79	242	19	136.77	153	0.048242
Microfibril-associated glycoprotein 1;Microfibrillar-associated protein 2;Microfibrillar-associated protein 2 variant	MAGP1;MFAP2;RP1-37C10.2-003	P55001;Q5JXY0	3	3	22.4	0	NaN	NaN	0	1	NaN	NaN	1	0	NaN	NaN	0	2	0.45477	17.8	2	2	60.943	5	0.098581
Cellular apoptosis susceptibility protein;Chromosome segregation 1-like protein;Exportin-2;Importin-alpha re-exporter;cDNA FLJ53202, highly similar to Exportin-2;Cellular apoptosis susceptibility protein variant 2;cDNA FLJ59343, highly similar to Exportin-2;cDNA FLJ59371, highly similar to Exportin-2;cDNA FLJ56236, highly similar to Exportin-2;cDNA FLJ54022, highly similar to Exportin-2	CAS;CSE1L;XPO2;CSE1L-2	P55060-1;P55060;B4DUC5;P55060-3;A3RLL6;B4DM67;B4DPS6;B4DS32;B4DM31	6	6	9.2	6	1.1399	10.336	10	0	NaN	NaN	0	1	NaN	NaN	1	0	NaN	NaN	0	1	2.8435	2	0.37725
15S Mg(2+)-ATPase p97 subunit;Transitional endoplasmic reticulum ATPase;Valosin-containing protein;VCP protein;Putative uncharacterized protein DKFZp434K0126	VCP;DKFZp434K0126	P55072;Q0IIN5;Q96IF9;Q9HAP0;Q9HAP1;Q9NTC4	15	15	28.7	15	0.97798	32.872	55	0	NaN	NaN	0	2	0.59761	9.4749	2	0	NaN	NaN	0	3	25.577	5	0.55903
CTCL tumor antigen se20-9;Serine/threonine-protein kinase 2;STE20-like serine/threonine-protein kinase;STE20-related serine/threonine-protein kinase;cDNA FLJ61681, highly similar to STE20-like serine/threonine-protein kinase (EC2.7.11.1)	KIAA0204;SLK;STK2	Q9H2G2-1;Q9H2G2;Q9H2G2-2;B4DZC9	2	2	1.9	1	NaN	NaN	1	0	NaN	NaN	0	1	NaN	NaN	1	0	NaN	NaN	0	0	NaN	0	NaN
NSFL1 cofactor p47;p97 cofactor p47;UBX domain-containing protein 2C;p47 protein isoform a variant;cDNA FLJ36526 fis, clone TRACH2003347, highly similar to NSFL1 cofactor p47;cDNA FLJ55103, highly similar to NSFL1 cofactor p47;NSFL1 (P97) cofactor (P47)	NSFL1C;UBXN2C;RP4-776F14.2-005	Q9UNZ2-5;Q9UNZ2;Q53FF5;Q9UNZ2-1;Q53FE8;Q9UNZ2-4;A2A2L1	3	3	9.9	3	NaN	NaN	1	0	NaN	NaN	0	0	NaN	NaN	0	0	NaN	NaN	0	0	NaN	0	NaN
CDw90;Thy-1 antigen;Thy-1 membrane glycoprotein;cDNA FLJ33325 fis, clone BNGH42008832, highly similar to THY-1 MEMBRANE GLYCOPROTEIN;cDNA FLJ33677 fis, clone BRAWH2002125, highly similar to THY-1 MEMBRANE GLYCOPROTEIN;Thy-1 cell surface antigen, isoform CRA_a;Thy-1 membrane glycoprotein variant 2;Thy-1 cell surface antigen variant	THY1;hCG_14965	P04216;B0YJA4;Q59GA0	1	1	6.2	1	1.1083	7.1707	2	1	NaN	NaN	1	1	1.3262	20.697	2	1	NaN	NaN	1	1	2.1799	2	0.70103
gp17;Gross cystic disease fluid protein 15;Prolactin-induced protein;Prolactin-inducible protein;Secretory actin-binding protein	GCDFP15;GPIP4;PIP	P12273	3	3	22.6	1	NaN	NaN	1	0	NaN	NaN	0	1	NaN	NaN	1	0	NaN	NaN	0	1	NaN	0	NaN
B-CK;Creatine kinase B chain;Creatine kinase B-type	CKB;CKBB	P12277	1	1	3.4	1	NaN	NaN	1	0	NaN	NaN	0	0	NaN	NaN	0	0	NaN	NaN	0	0	NaN	0	NaN
Antigen NY-CO-4;Elongation factor 1-delta;cDNA, FLJ95068, highly similar to Homo sapiens eukaryotic translation elongation factor 1 delta (guanine nucleotide exchange protein) (EEF1D), transcript variant 1, mRNA;FP1047;EEF1D protein;cDNA: FLJ20897 fis, clone ADKA03573;Eukaryotic translation elongation factor 1 delta (Guanine nucleotide exchange protein), isoform CRA_a;cDNA FLJ57946, highly simila…	EEF1D;EF1D;hCG_1994718	P29692-2;P29692;B2RAR6;Q71RH4;Q9BW34;Q9H7G6;P29692-1;Q4VBZ6;B4DDU4	3	3	4.3	2	1.0701	1.2042	2	1	NaN	NaN	0	0	NaN	NaN	0	1	1.1458	9.5351	3	1	NaN	1	NaN
Skin-specific protein 32	C1orf68;XP32	Q5T750	3	3	7.6	2	NaN	NaN	0	2	NaN	NaN	1	2	12.369	318.57	3	1	NaN	NaN	1	0	NaN	0	NaN
Connectin;Rhabdomyosarcoma antigen MU-RMS-40.14;Titin;Cellular titin isoform PEVK variant 4;Putative uncharacterized protein TTN	TTN	Q8WZ42-8;Q8WZ42;Q8WZ42-1;Q8WZ42-2;Q8WZ42-7;Q8WZ42-4;A2TKE6;C0JYZ2;C9JXI0;Q8WZ42-3;A6NKB1;B1A7R7;Q8WZ42-5	3	3	0.1	2	1.3743	97.119	2	1	NaN	NaN	0	0	NaN	NaN	0	0	NaN	NaN	0	0	NaN	0	NaN
Cartilage-linking protein 1;Hyaluronan and proteoglycan link protein 1;Proteoglycan link protein	CRTL1;HAPLN1	P10915	12	12	44.6	3	0.56296	37.518	5	9	0.71031	44.534	22	0	NaN	NaN	0	11	0.55279	56.483	27	9	52.934	25	0.35892
Programmed cell death protein 5;TF-1 cell apoptosis-related protein 19;cDNA FLJ52456, moderately similar to Programmed cell death protein 5	PDCD5;TFAR19	O14737;B4DE64	3	3	28	3	1.1091	22.727	4	0	NaN	NaN	0	0	NaN	NaN	0	0	NaN	NaN	0	1	NaN	1	NaN
Immunoglobulin superfamily containing leucine-rich repeat protein;Putative uncharacterized protein ISLR	ISLR;UNQ189/PRO215	O14498;C9J667	6	6	22.9	3	1.0982	18.563	3	3	1.5749	45.578	6	1	NaN	NaN	0	5	0.55816	59.506	9	2	92.582	3	0.88126
Conjugase;Gamma-glutamyl hydrolase;Gamma-Glu-X carboxypeptidase;GH;cDNA FLJ76254, highly similar to Homo sapiens gamma-glutamyl hydrolase (GGH), mRNA;cDNA FLJ55415, highly similar to Gamma-glutamyl hydrolase (EC 3.4.19.9)	GGH	Q92820;A8K335;B4DVI2	3	3	11.9	0	NaN	NaN	0	0	NaN	NaN	0	0	NaN	NaN	0	2	0.81743	105	2	1	NaN	1	NaN
Alpha-NAC;Nascent polypeptide-associated complex subunit alpha;cDNA FLJ33331 fis, clone BRACE2000489, highly similar to Nascent polypeptide-associated complex subunit alpha;cDNA, FLJ92170, Homo sapiens nascent-polypeptide-associated complex alpha polypeptide (NACA), mRNA;HCG2016482, isoform CRA_b;Putative uncharacterized protein NACA;cDNA FLJ53704, moderately similar to Nascent polypeptide-associ…	HSD48;NACA;hCG_2016482	Q13765;B2R4P8;B4DDI8	2	2	3.1	2	NaN	NaN	0	0	NaN	NaN	0	1	NaN	NaN	1	0	NaN	NaN	0	0	NaN	0	NaN
cDNA FLJ50237, highly similar to Homo sapiens fibulin 2 (FBLN2), transcript variant 1, mRNA;cDNA FLJ56913, highly similar to Homo sapiens fibulin 2 (FBLN2), transcript variant 1, mRNA;Fibulin 2;cDNA FLJ56912, highly similar to Fibulin-2;Fibulin-2;Putative uncharacterized protein DKFZp586A1519	FBLN2;DKFZp586A1519	B7Z6T9;B7Z9C5;Q8IUI1;B7Z9B8;P98095;Q86V58;Q8IUI0;Q9Y3V7	1	1	1.5	1	NaN	NaN	1	1	NaN	NaN	1	0	NaN	NaN	0	1	NaN	NaN	1	0	NaN	0	NaN
Cadherin-13;Heart cadherin;P105;Truncated cadherin;cDNA FLJ54304, highly similar to Cadherin-13;cDNA FLJ50547, highly similar to Cadherin-13;cDNA FLJ50610, highly similar to Cadherin-13;cDNA FLJ52398, highly similar to Cadherin-13;Cadherin 13 soluble isoform 1;Cadherin 13 soluble isoform 2	CDH13;CDHH	P55290;B7Z236;B7Z3H7;B7Z590;B7Z9B1;A8W477;A8W476	3	3	4.7	0	NaN	NaN	0	3	2.0397	14.824	3	0	NaN	NaN	0	3	1.5452	8.3682	3	2	17.744	3	2.6208
Clathrin heavy chain 1;Clathrin heavy chain on chromosome 17	CLH17;CLTC;CLTCL2;KIAA0034	Q00610-1;Q00610;Q00610-2	9	9	6.1	7	0.94025	12.837	8	1	NaN	NaN	1	0	NaN	NaN	0	0	NaN	NaN	0	1	NaN	1	NaN
Cyclophilin C;Peptidyl-prolyl cis-trans isomerase C;Rotamase C;Peptidyl-prolyl cis-trans isomerase	CYPC;PPIC	P45877;A8K2Q6	3	3	14.6	3	1.098	4.5291	3	2	1.2975	26.789	3	2	NaN	NaN	1	3	1.0656	11.437	4	3	10.67	6	0.93923
25 kDa FK506-binding protein;FK506-binding protein 3;Immunophilin FKBP25;Peptidyl-prolyl cis-trans isomerase FKBP3;Rapamycin-selective 25 kDa immunophilin;Rotamase;FK506-binding protein 3 variant	FKBP25;FKBP3	Q00688;Q53GD8	4	4	21.4	4	1.0944	12.73	5	2	NaN	NaN	1	1	NaN	NaN	1	1	NaN	NaN	0	0	NaN	0	NaN
Proteasome subunit alpha type-7;Proteasome subunit RC6-1;Proteasome subunit XAPC7;Proteasome subunit alpha type;Proteasome (Prosome, macropain) subunit, alpha type, 7	HSPC;PSMA7;RP5-1005F21.4-006	O14818-1;O14818;Q05DH1;O14818-2;Q5JXJ1	8	8	41.1	8	1.0163	13.408	8	1	NaN	NaN	1	1	NaN	NaN	1	0	NaN	NaN	0	2	2.2967	2	0.77822
Basement membrane-specific heparan sulfate proteoglycan core protein;Endorepellin;LG3 peptide;Perlecan;Perlecan proteoglycan 2;HSPG2 protein;Basement membrane-specific heparan sulfate proteoglycan core protein variant	HSPG2	P98160;B6EU51;Q2VPA1;Q59EG0	39	39	13.8	15	1.1992	15.63	13	17	0.85151	48.986	17	0	NaN	NaN	0	27	0.63802	44.745	32	20	64.342	27	0.99326
UDP--Glc:glycoprotein glucosyltransferase;UDP-glucose ceramide glucosyltransferase-like 1;UDP-glucose:glycoprotein glucosyltransferase 1;cDNA FLJ77398, highly similar to Homo sapiens UDP-glucose ceramide glucosyltransferase-like 1, transcript variant 2, mRNA	GT;UGCGL1;UGGT;UGGT1;UGT1;UGTR	Q9NYU2-1;Q9NYU2;A8KAK1;Q9NYU2-2	4	4	3.8	3	0.9418	4.8645	4	0	NaN	NaN	0	0	NaN	NaN	0	1	NaN	NaN	1	0	NaN	0	NaN
Deubiquitinating enzyme 5;Isopeptidase T;Ubiquitin carboxyl-terminal hydrolase 5;Ubiquitin thioesterase 5;Ubiquitin-specific-processing protease 5	ISOT;USP5	P45974-1;P45974;P45974-2	4	4	8	4	0.99803	24.869	4	0	NaN	NaN	0	0	NaN	NaN	0	0	NaN	NaN	0	0	NaN	0	NaN
Lubricin;Megakaryocyte-stimulating factor;Proteoglycan 4;Proteoglycan 4 C-terminal part;Superficial zone proteoglycan;cDNA FLJ61694, highly similar to Proteoglycan-4;cDNA FLJ61672, highly similar to Proteoglycan-4;cDNA FLJ53364, highly similar to Proteoglycan-4;cDNA FLJ32635 fis, clone SYNOV2000178, highly similar to Proteoglycan-4	MSF;PRG4;SZP	Q92954-1;Q92954;B4DW29;B7Z759;Q92954-2;Q92954-6;Q92954-3;Q92954-4;B7Z4R8;Q92954-5;B3KQ20	5	5	6.6	1	NaN	NaN	1	1	2.4601	8.9828	2	0	NaN	NaN	0	5	0.65398	77.163	13	0	NaN	0	NaN
Endoplasmic reticulum resident protein 28;Endoplasmic reticulum resident protein 29;Endoplasmic reticulum resident protein 31	C12orf8;ERP28;ERP29	P30040	3	3	14.2	3	1.0002	10.614	3	3	1.1742	12.955	4	2	0.58289	42.691	2	3	0.70721	2.3147	3	3	15.629	3	0.82175
Alu corepressor 1;Antioxidant enzyme B166;Liver tissue 2D-page spot 71B;Peroxiredoxin V;Peroxiredoxin-5, mitochondrial;Peroxisomal antioxidant enzyme;PLP;Thioredoxin peroxidase PMP20;Thioredoxin reductase;TPx type VI;Putative uncharacterized protein PRDX5;Peroxiredoxin 5	ACR1;PRDX5;SBBI10	P30044-1;P30044;P30044-2;A6NG06;B7ZLJ4	8	8	47.2	8	1.0344	13.425	12	0	NaN	NaN	0	0	NaN	NaN	0	0	NaN	NaN	0	0	NaN	0	NaN
Antioxidant protein 1;HBC189;Peroxiredoxin III;Peroxiredoxin-3;Protein MER5 homolog;Thioredoxin-dependent peroxide reductase, mitochondrial;Peroxiredoxin 3 isoform a;Peroxiredoxin 3 isoform a variant;Humer	AOP1;PRDX3;mer5	P30048;A4UCS5;Q53HC2;Q14579	1	1	4.7	1	NaN	NaN	1	1	1.1707	0.30246	2	0	NaN	NaN	0	1	NaN	NaN	1	1	NaN	1	NaN
60S ribosomal protein L12;Ribosomal protein L12 variant	RPL12	P30050-1;P30050;Q59FI9;P30050-2	2	2	18.8	2	1.2859	2.4359	3	0	NaN	NaN	0	0	NaN	NaN	0	0	NaN	NaN	0	1	NaN	1	NaN
Macropain subunit C5;Multicatalytic endopeptidase complex subunit C5;Proteasome component C5;Proteasome gamma chain;Proteasome subunit beta type-1;Proteasome beta 1 subunit variant	PSC5;PSMB1	P20618;Q53FT8	2	2	12	1	0.74784	3.1942	2	1	NaN	NaN	1	0	NaN	NaN	0	0	NaN	NaN	0	1	NaN	1	NaN
Follistatin-like protein 3;Follistatin-related gene protein;Follistatin-related protein 3	FLRG;FSTL3;UNQ674/PRO1308	O95633	2	2	9.5	0	NaN	NaN	0	0	NaN	NaN	0	0	NaN	NaN	0	2	NaN	NaN	1	1	NaN	1	NaN
58 kDa glucose-regulated protein;58 kDa microsomal protein;Disulfide isomerase ER-60;Endoplasmic reticulum resident protein 57;Endoplasmic reticulum resident protein 60;Protein disulfide-isomerase A3;cDNA PSEC0148 fis, clone PLACE1007202, highly similar to Protein disulfide-isomerase A3 (EC 5.3.4.1);cDNA PSEC0175 fis, clone OVARC1000169, highly similar to Protein disulfide-isomerase A3 (EC 5.3.4.…	ERP57;ERP60;GRP58;PDIA3	P30101;B3KQT2;B3KQT9;B4DDM1;B4DJ98	16	14	37	10	0.91369	15.521	17	9	1.0526	17.15	12	9	0.87267	9.8794	10	1	NaN	NaN	0	2	1.9339	2	0.87671
CDw108;JMH blood group antigen;John-Milton-Hargen human blood group Ag;Semaphorin-7A;Semaphorin-K1;Semaphorin-L;cDNA FLJ53491, highly similar to Semaphorin-7A;cDNA FLJ11033 fis, clone PLACE1004203, highly similar to Semaphorin-7A	CD108;SEMA7A;SEMAL	O75326;B4DDP7;B3KMH6	1	1	2	0	NaN	NaN	0	1	NaN	NaN	0	0	NaN	NaN	0	1	NaN	NaN	0	0	NaN	0	NaN
5'-phosphoribosylglycinamide transformylase;AIR synthase;GAR transformylase;Glycinamide ribonucleotide synthetase;Phosphoribosylamine--glycine ligase;Phosphoribosyl-aminoimidazole synthetase;Phosphoribosylformylglycinamidine cyclo-ligase;Phosphoribosylglycinamide formyltransferase;Phosphoribosylglycinamide synthetase;Trifunctional purine biosynthetic protein adenosine-3;cDNA FLJ51866, highly simi…	GART;PGFT;PRGS	P22102-1;P22102;B4DJ93;Q15374;Q3B7A7;Q59HH3;Q71VH3;P22102-2;Q52M77;O14660	2	2	2.7	2	NaN	NaN	1	0	NaN	NaN	0	0	NaN	NaN	0	0	NaN	NaN	0	0	NaN	0	NaN
SH3 domain-binding glutamic acid-rich-like protein;cDNA, FLJ79546, highly similar to SH3 domain-binding glutamic acid-rich-likeprotein	SH3BGRL	O75368;B0AZV6	8	8	53.5	5	1.0186	12.956	12	7	0.92245	14.328	8	5	1.4635	43.144	5	1	NaN	NaN	1	4	6.6079	5	0.98843
Semenogelin II;Semenogelin-2;SEMG2 protein;cDNA FLJ78262, highly similar to Homo sapiens semenogelin II (SEMG2), mRNA;cDNA, FLJ93383, highly similar to Homo sapiens semenogelin II (SEMG2), mRNA;Alpha-inhibin-31;Alpha-inhibin-92;Semenogelin I;Semenogelin-1;Seminal basic protein;SEMG1 protein	SEMG2;SEMG;SEMG1	Q02383;A0JLP3;A8K6Z6;B2R7C8;Q6IRW3;P04279-1;P04279;P04279-2;A0JLP2;Q6Y806;Q6Y808	2	2	5.3	2	0.44327	172.2	2	1	NaN	NaN	1	1	NaN	NaN	1	1	NaN	NaN	1	0	NaN	0	NaN
Mimecan;Osteoglycin;Osteoinductive factor;cDNA FLJ78199, highly similar to Homo sapiens osteoglycin (osteoinductive factor, mimecan) (OGN), transcript variant 3, mRNA;cDNA PSEC0219 fis, clone HEMBA1005229, highly similar to Mimecan;Osteoglycin (Osteoinductive factor, mimecan), isoform CRA_a;cDNA FLJ59205, highly similar to Mimecan;Osteoglycin OG	OGN;OIF;SLRR3A;hCG_31130;RP11-77D6.1-003	P20774;A8K0R3;B4DI63;Q7Z532;Q5TBF5	8	8	27.8	0	NaN	NaN	0	1	NaN	NaN	1	0	NaN	NaN	0	8	0.595	61.812	18	3	131.24	8	0.45092
ATP-dependent RNA helicase eIF4A-1;Eukaryotic initiation factor 4A-I;cDNA FLJ78614, highly similar to Homo sapiens eukaryotic translation initiation factor 4A, isoform 1 (EIF4A1), mRNA;cDNA FLJ78244, highly similar to Homo sapiens eukaryotic translation initiation factor 4A, isoform 1 (EIF4A1), mRNA;cDNA FLJ58012, moderately similar to Eukaryotic initiation factor 4A-I (EC 3.6.1.-);cDNA FLJ58596,…	DDX2A;EIF4A;EIF4A1	P60842;A8K088;A8K7F6;B4DKP9;B4DNH2;B4E047;Q59F68	3	3	12.1	3	0.9576	12.584	3	1	NaN	NaN	1	0	NaN	NaN	0	0	NaN	NaN	0	0	NaN	0	NaN
28 kDa heat shock protein;Estrogen-regulated 24 kDa protein;Heat shock 27 kDa protein;Heat shock protein beta-1;Stress-responsive protein 27;cDNA FLJ52243, highly similar to Heat-shock protein beta-1;Putative uncharacterized protein HSPB1	HSP27;HSP28;HSPB1	P04792;B4DL87;C9J3N8	3	3	21	2	1.2093	91.895	6	2	0.71737	31.994	2	0	NaN	NaN	0	0	NaN	NaN	0	3	25.946	5	0.82207
Cadherin family member 4;Desmoglein-1;Desmosomal glycoprotein 1;Pemphigus foliaceus antigen;cDNA FLJ50928, highly similar to Desmoglein-1	CDHF4;DSG1	Q02413;B7Z845	13	13	18.4	8	0.17318	67.076	10	6	0.39019	111.72	12	7	0.13673	111.13	16	9	0.21838	67.819	18	0	NaN	0	NaN
Barrier-to-autointegration factor;Breakpoint cluster region protein 1;cDNA, FLJ92232, highly similar to Homo sapiens barrier to autointegration factor 1 (BANF1), mRNA	BAF;BANF1;BCRG1	O75531;B2R4V4	2	2	40.4	2	0.87662	19.526	4	0	NaN	NaN	0	1	NaN	NaN	1	0	NaN	NaN	0	0	NaN	0	NaN
cDNA FLJ59211, highly similar to Glucosidase 2 subunit beta;80K-H protein;Glucosidase 2 subunit beta;Glucosidase II subunit beta;Protein kinase C substrate 60.1 kDa protein heavy chain;cDNA FLJ78273, highly similar to Homo sapiens protein kinase C substrate 80K-H (PRKCSH), transcript variant 2, mRNA;PRKCSH protein	G19P1;PRKCSH	B4DJQ5;P14314;A8K318;A2VCQ4	5	5	12.9	4	0.9958	3.6295	3	1	NaN	NaN	0	1	NaN	NaN	1	0	NaN	NaN	0	0	NaN	0	NaN
CapZ alpha-2;F-actin-capping protein subunit alpha-2;Capping protein (Actin filament) muscle Z-line, alpha 2;Capping protein (Actin filament) muscle Z-line, alpha 2, isoform CRA_b;cDNA, FLJ95684, Homo sapiens capping protein (actin filament) muscle Z-line, alpha2 (CAPZA2), mRNA;Capping protein (Actin filament) muscle Z-line, alpha 2 variant;Putative uncharacterized protein CAPZA2;cDNA FLJ50113, h…	CAPZA2;hCG_37884;tcag7.31	P47755;A4D0V4;Q53GC7;Q53GE2;A8MW68;B4DE01	2	1	8.7	1	NaN	NaN	1	0	NaN	NaN	0	0	NaN	NaN	0	0	NaN	NaN	0	0	NaN	0	NaN
Extracellular glutathione peroxidase;Glutathione peroxidase 3;Plasma glutathione peroxidase;GPX3 protein	GPX3;GPXP	P22352;Q6NXQ3	7	7	31.9	0	NaN	NaN	0	0	NaN	NaN	0	0	NaN	NaN	0	5	0.2983	125.05	8	6	143.72	9	0.19711
Puromycin-sensitive aminopeptidase;cDNA FLJ38558 fis, clone HCHON2003327, highly similar to Puromycin-sensitive aminopeptidase;cDNA FLJ39390 fis, clone PLACE6004219, highly similar to Puromycin-sensitive aminopeptidase;cDNA FLJ56052, highly similar to Puromycin-sensitive aminopeptidase (EC 3.4.11.-);cDNA FLJ53310, highly similar to Puromycin-sensitive aminopeptidase (EC 3.4.11.-);cDNA FLJ53354, h…	NPEPPS;PSA	P55786;B3KTP2;B3KU93;B7Z1H4;B7Z1V9;B7Z463;B7Z4B2;B7Z6T6;B7Z899	8	8	10.1	8	0.94059	13.131	13	4	0.98989	53.414	3	0	NaN	NaN	0	1	NaN	NaN	0	0	NaN	0	NaN
Guanine nucleotide-binding protein G(I)/G(S)/G(T) subunit beta-1;Transducin beta chain 1;cDNA, FLJ92996, highly similar to Homo sapiens guanine nucleotide binding protein (G protein), beta polypeptide 1 (GNB1), mRNA;cDNA FLJ16663 fis, clone THYMU2005759, highly similar to Guanine nucleotide-binding proteinG(I)/G(S)/G(T) subunit beta 1;GNB1 protein;Beta-subunit signal transducing proteins GS/GI;Gu…	GNB1;RP1-283E3.7-007;RP1-283E3.7-005;RP1-283E3.7-006;GNB4;GNB2;hCG_20449;GNB3	P62873;B2R6K4;B3KVK2;Q1RMY8;Q71UM6;B1AKQ9;B1AKQ7;C9JI54;B1AKQ8;Q9HAV0;A8K3F6;P62879;Q6FHM2;P16520;Q59G26;Q8IWZ9;Q96B71;C9JXA5;C9JIS1;C9JZN1	2	2	5.3	1	0.98615	9.32	2	0	NaN	NaN	0	0	NaN	NaN	0	0	NaN	NaN	0	1	NaN	1	NaN
Histone H2A.x;Histone H2A type 1-A;Histone H2A/r;Histone H2A type 1;Histone H2A/p;Histone H2A;Histone H2A type 1-B/E;Histone H2A.2;Histone H2A/a;Histone H2A/m;Histone H2A type 1-D;Histone H2A.3;Histone H2A/g;Histone H2A type 1-C;Histone H2A/l;Histone H2A type 2-A;Histone H2A/o;Histone H2A type 2-B;Histone H2A type 3;Histone H2A type 2-C;Histone H2A/q;Histone H2A-GL101;Histone H2A.J;Histone H2A ty…	H2AFX;H2AX;H2AFR;HIST1H2AA;H2AFC;H2AFD;H2AFI;H2AFN;H2AFP;HIST1H2AG;HIST1H2AI;HIST1H2AK;HIST1H2AL;HIST1H2AM;hCG_1640463;hCG_1640467;hCG_1641458;hCG_1643754;hCG_1743060;H2AFA;H2AFM;HIST1H2AB;HIST1H2AE;hCG_1640984;hCG_1787383;H2AFG;HIST1H2AD;H2AFL;HIST1H2AC;H2AFO;HIST2H2AA;HIST2H2AA3;HIST2H2AA4;HIST2H2AB;HIST3H2A;H2AFQ;HIST2H2AC;H2AFJ;HIST1H2AH;hCG_1640359;H2AFE;HIST1H2AJ;H2AFZ;H2AZ;H2AFV;H2AV;hCG_1…	P16104;Q96QV6;P0C0S8;A4FTV9;P04908;B2R5B3;B2R5B6;Q08AJ9;P20671;Q93077;Q6FI13;Q8IUE6;Q7L7L0;Q16777;Q9BTM1-1;Q9BTM1;Q96KK5;A3KPC7;Q99878;A2RUU6;Q9BTM1-2;C9JE22;P0C0S5;Q71UI9;C9J0D1;A6NN01;B4E0B3;A8MQC5	2	2	19.6	1	0.8339	1.8771	2	2	1.718	4.0852	3	0	NaN	NaN	0	0	NaN	NaN	0	2	6.7679	6	0.36013
Endoplasmic reticulum resident protein 18;Endoplasmic reticulum resident protein 19;hTLP19;Thioredoxin domain-containing protein 12;Thioredoxin-like protein p19	TLP19;TXNDC12;UNQ713/PRO1376	O95881	2	2	13.4	2	0.90497	3.8734	2	1	NaN	NaN	1	1	NaN	NaN	1	1	NaN	NaN	1	1	NaN	1	NaN
Delangin;Nipped-B-like protein;SCC2 homolog;NIPBL protein;Transcriptional regulator;cDNA FLJ75519	IDN3;NIPBL	Q6KC79-1;Q6KC79;A2RRA7;Q6IEH8;Q6KC79-2;A6QL62;A8K2T2;Q6KC79-3	2	2	1.7	1	NaN	NaN	0	2	0.13723	33.101	6	1	NaN	NaN	0	1	NaN	NaN	0	1	NaN	1	NaN
21-glutamic acid-rich protein;SH3 domain-binding glutamic acid-rich protein;SH3 domain binding glutamic acid-rich protein	SH3BGR	P55822;Q53Y47;C9J8T9	1	1	5.4	1	NaN	NaN	1	0	NaN	NaN	0	0	NaN	NaN	0	0	NaN	NaN	0	0	NaN	0	NaN
MHC class I antigen;MHC Class I antigen;MHC class I antigen HLA-C;MHC class I protein HLA-C heavy chain;MHC class I antigen heavy chain;Leucocyte antigen Cw;Major histocompatibility complex, class I, C;HLA class I histocompatibility antigen, Cw-17 alpha chain;MHC class I antigen Cw*17;Major histocompatibility complex, class I, A;cDNA, FLJ93604, highly similar to Homo sapiens major histocompatibil…	HLA-C;HLA-Cw;HLC-C;HLA-CW;DAMA-387C9.3-004;DAMA-387C9.3-003;D6S204;HLAC;HLA-JY3;HLA-A;DADB-123D8.3-002;XXbac-BPG309N1.2-002;DAMC-190N15.1-002;HLAA;DAQB-90C11.16-002;Cw*08;DAMA-387C9.3-001;MHC class I;HLA;HLA-A*0226;HLA-A*0225;MHC class I HLA-A;HLA-A*02;HLA-B;DADB-123D8.3-001;HLA-A2;DAQB-90C11.16-001;HLA-A*0201V3;HLA-A*03;DAAP-388C10.1-001;XXbac-BCX67J3.5-001;HLA-ABC;DASS-101N5.7-001;HLA-A*33;HLA-…	A2BCW2;A2BCX0;A2BCY5;A7MA45;A7MAN2;B0BK81;B0FZC9;B1PC45;B1PL06;B1PMU8;B3W6H1;B5AFW1;B5AU43;B5B2D3;B8Y6A9;B9WPQ7;C0KJX2;C0KJY2;C0KK04;C0L3D7;C0M119;C5IZM6;C5IZV3;C5IZZ1;C5IZZ3;C5IZZ5;C5IZZ9;C5J012;C5J032;C6JSX2;C6JSY2;C6K4K6;C6K4L8;C6K4P3;C7C4Z6;C7C5G2;C7FDT7;C7FDU4;C7FDU7;C8CH99;C8CHA1;C8CHA2;C8CHA6;C8CHA8;C8CHB8;C8CJE1;C9E1I2;C9E1I6;C9WES0;C9WES2;C9WES4;C9WES5;C9WET5;C9WET9;C9WEU5;C9WEU9;C9WEV0;…	1	1	3.5	0	NaN	NaN	0	1	NaN	NaN	1	0	NaN	NaN	0	0	NaN	NaN	0	0	NaN	0	NaN
[Acyl-carrier-protein] S-acetyltransferase;[Acyl-carrier-protein] S-malonyltransferase;3-hydroxypalmitoyl-[acyl-carrier-protein] dehydratase;3-oxoacyl-[acyl-carrier-protein] reductase;3-oxoacyl-[acyl-carrier-protein] synthase;Enoyl-[acyl-carrier-protein] reductase;Fatty acid synthase;Oleoyl-[acyl-carrier-protein] hydrolase;FASN protein	FAS;FASN	P49327;Q13587;Q6PJJ3	3	3	1.9	3	0.98553	21.524	4	0	NaN	NaN	0	0	NaN	NaN	0	0	NaN	NaN	0	0	NaN	0	NaN
Scrapie-responsive gene 1 protein;Scrapie-responsive protein 1;cDNA, FLJ92430, Homo sapiens scrapie responsive protein 1 (SCRG1), mRNA;Scrapie responsive protein 1, isoform CRA_a;SCRG1 protein	SCRG1;UNQ390/PRO725;hCG_40511	O75711;Q6FGG5	3	3	35.7	0	NaN	NaN	0	0	NaN	NaN	0	0	NaN	NaN	0	2	NaN	NaN	1	3	10.428	4	1.2027
CAAX farnesyltransferase subunit alpha;FTase-alpha;Protein farnesyltransferase/geranylgeranyltransferase type-1 subunit alpha;Ras proteins prenyltransferase subunit alpha;Type I protein geranyl-geranyltransferase subunit alpha;Putative uncharacterized protein FNTA;cDNA FLJ16794 fis, clone TBAES2007504, highly similar to Protein farnesyltransferase/geranylgeranyltransferase type I alpha subunit (E…	FNTA;hCG_1993221	P49354-1;P49354;P49354-2;A8MVX8;B3KVN2	2	2	8.2	2	NaN	NaN	1	0	NaN	NaN	0	0	NaN	NaN	0	0	NaN	NaN	0	0	NaN	0	NaN
Putative secreted protein Zsig13;Serine protease 23;cDNA PSEC0048 fis, clone NT2RP2000028, highly similar to Serine protease 23;cDNA FLJ51190, highly similar to Serine protease 23 (EC 3.4.21.-)	PRSS23;UNQ270/PRO307;ZSIG13	O95084;B3KQQ9;B4E2J3	4	4	17.8	2	1.8493	3.6666	2	1	NaN	NaN	1	0	NaN	NaN	0	3	1.7136	171.46	5	3	10.986	4	1.007
Entactin;Nidogen-1	NID;NID1	P14543-1;P14543;P14543-2	7	7	7.2	0	NaN	NaN	0	1	NaN	NaN	1	0	NaN	NaN	0	6	1.161	77.82	5	1	NaN	1	NaN
Inositol polyphosphate 1-phosphatase;cDNA FLJ36241 fis, clone THYMU2001622, highly similar to Inositol polyphosphate 1-phosphatase (EC 3.1.3.57);Inositol polyphosphate-1-phosphatase;Inositol polyphosphate-1-phosphatase, isoform CRA_a;INPP1 protein;Putative uncharacterized protein INPP1	INPP1;hCG_24794	P49441;B3KSH8;B5BU62;Q6IBG4;B8ZZF6;C9J173;C9J986;C9J2Z6;C9JFN0;C9J128	1	1	3	1	NaN	NaN	1	0	NaN	NaN	0	0	NaN	NaN	0	0	NaN	NaN	0	0	NaN	0	NaN
Pyruvate kinase;Pyruvate kinase 1;Pyruvate kinase isozymes R/L;Red cell/liver pyruvate kinase;R-type/L-type pyruvate kinase	hCG_16134;PKLR;RP11-263K19.15-001;PK1;PKL;RP11-263K19.15-002	O75758;Q16715;Q16716;B1AVT2;P30613-1;P30613;P30613-2;B1AVT1;B4DPM0	2	1	6	1	NaN	NaN	0	0	NaN	NaN	0	0	NaN	NaN	0	0	NaN	NaN	0	0	NaN	0	NaN
CSC-21K;Metalloproteinase inhibitor 2;Tissue inhibitor of metalloproteinases 2;cDNA FLJ57920, highly similar to Metalloproteinase inhibitor 2;TIMP metallopeptidase inhibitor 2, isoform CRA_c	TIMP2;hCG_95573	P16035;B4DFW2	13	13	50.5	4	1.6216	83.958	4	8	1.3963	119.84	12	0	NaN	NaN	0	12	0.92438	139.29	19	11	113.81	18	1.087
22 kDa protein;CP-22;Sorcin;V19;Putative uncharacterized protein SRI;cDNA FLJ60640, highly similar to Sorcin;cDNA FLJ54267, moderately similar to Sorcin	SRI	P30626;A8MTH6;B4DKK2;C9J0K6;B4DHQ6;C9JVZ9	2	2	11.6	2	0.9534	4.172	3	1	NaN	NaN	1	1	NaN	NaN	1	1	NaN	NaN	1	0	NaN	0	NaN
cDNA, FLJ92537, highly similar to Homo sapiens procollagen-lysine, 2-oxoglutarate 5-dioxygenase (lysine hydroxylase, Ehlers-Danlos syndrome type VI) (PLOD), mRNA;cDNA FLJ59393, highly similar to Procollagen-lysine,2-oxoglutarate5-dioxygenase 1 (EC 1.14.11.4);cDNA, FLJ79184, highly similar to Procollagen-lysine, 2-oxoglutarate 5-dioxygenase 1 (EC 1.14.11.4);Procollagen-lysine 1, 2-oxoglutarate 5-d…	PLOD1;RP5-1077B9.2-005;LLH;PLOD	B2R5M9;B4DR87;Q5JXB8;Q02809	9	9	15.6	3	0.94122	39.285	3	1	NaN	NaN	1	0	NaN	NaN	0	9	0.99014	22.083	8	3	23.374	4	0.95686
Cytosolic NADP-isocitrate dehydrogenase;IDP;Isocitrate dehydrogenase [NADP] cytoplasmic;NADP(+)-specific ICDH;Oxalosuccinate decarboxylase;cDNA, FLJ92536, highly similar to Homo sapiens isocitrate dehydrogenase 1 (NADP+), soluble (IDH1), mRNA;Isocitrate dehydrogenase 1;Isocitrate dehydrogenase 1 (NADP+), soluble;IDH1 protein;Isocitrate dehydrogenase 1 (NADP+), soluble, isoform CRA_a;Putative unch…	IDH1;PICD;hCG_15937	O75874;B2R5M8;Q0QER2;Q567U4;Q6FHQ6;Q6FI37;Q6FIA4;Q7Z3V0;B4DXS4	11	11	30.4	11	1.0508	11.884	12	1	NaN	NaN	1	0	NaN	NaN	0	0	NaN	NaN	0	0	NaN	0	NaN
94 kDa glucose-regulated protein;Endoplasmin;gp96 homolog;Heat shock protein 90 kDa beta member 1;Tumor rejection antigen 1;Tumor rejection antigen (Gp96) 1 variant;Tumor rejection antigen (Gp96) 1;HSP90B1 protein;cDNA FLJ58927, highly similar to Endoplasmin (Heat shock protein 90 kDa beta member 1)	GRP94;HSP90B1;TRA1	P14625;Q59FC6;Q5CAQ5;Q96GW1;B4DQX3	6	5	11.5	2	1.0227	8.0266	2	0	NaN	NaN	0	4	1.1211	5.1579	4	0	NaN	NaN	0	0	NaN	0	NaN
Actin regulatory protein CAP-G;Macrophage-capping protein;cDNA, FLJ94534, highly similar to Homo sapiens capping protein (actin filament), gelsolin-like(CAPG), mRNA;cDNA FLJ51488, highly similar to Macrophage capping protein;Putative uncharacterized protein CAPG	AFCP;CAPG;MCP	P40121;B2R9S4;B4DU58;C9JA39;B8ZZS7	7	7	25.3	7	1.0809	11.92	14	2	0.69776	14.299	3	4	0.64503	7.2352	6	2	0.7915	5.9561	2	1	NaN	1	NaN
Natural killer cell-enhancing factor B;Peroxiredoxin-2;PRP;Thiol-specific antioxidant protein;Thioredoxin peroxidase 1;Thioredoxin-dependent peroxide reductase 1;cDNA FLJ60461, highly similar to Peroxiredoxin-2 (EC 1.11.1.15);Peroxiredoxin 2, isoform CRA_a;Putative uncharacterized protein PRDX2	NKEFB;PRDX2;TDPX1;hCG_172488	P32119;B4DF70;A6NIW5	5	4	27.8	4	0.98987	20.888	7	1	NaN	NaN	1	0	NaN	NaN	0	2	1.1295	8.5847	2	1	NaN	1	NaN
ACAN protein;Aggrecan epidermal growth factor-like domain-1;Aggrecan core protein;Aggrecan core protein 2;Cartilage-specific proteoglycan core protein;Chondroitin sulfate proteoglycan core protein 1;Aggrecan	ACAN;AGC1;CSPG1;MSK16	B9EK55;Q6LE94;P16112-1;P16112;P16112-2;P16112-3;Q6PID9	22	22	10.6	4	1.1376	21.079	3	11	0.39034	22.213	14	1	NaN	NaN	1	19	0.30183	45.629	31	8	85.198	8	0.31226
cDNA FLJ53622, highly similar to Hematological and neurological expressed1-like protein;cDNA FLJ52046, moderately similar to Hematological and neurological expressed1-like protein;cDNA FLJ60660, highly similar to Hematological and neurological expressed1-like protein;Hematological and neurological expressed 1-like protein;cDNA FLJ50401, highly similar to Hematological and neurological expressed1-…	C16orf34;HN1L;L11;hCG_1988476	B4DLH4;B4E1P3;B4DL85;Q9H910-1;Q9H910;B1AJY2;B4E1X8;Q9H910-2;A6NGP5	2	2	12.8	0	NaN	NaN	0	2	0.77941	11.528	2	0	NaN	NaN	0	0	NaN	NaN	0	0	NaN	0	NaN
cDNA FLJ61339, highly similar to Alanyl-tRNA synthetase (EC 6.1.1.7);Alanine--tRNA ligase;Alanyl-tRNA synthetase, cytoplasmic;Renal carcinoma antigen NY-REN-42	AARS	B4DR45;P49588	2	2	3	2	0.93422	42.121	2	0	NaN	NaN	0	0	NaN	NaN	0	0	NaN	NaN	0	0	NaN	0	NaN
cDNA FLJ54534, highly similar to Homo sapiens cysteinyl-tRNA synthetase (CARS), transcript variant 3, mRNA;cDNA FLJ54741, highly similar to Homo sapiens cysteinyl-tRNA synthetase (CARS), transcript variant 3, mRNA;Cysteinyl-tRNA synthetase, isoform CRA_e;Putative uncharacterized protein DKFZp686F1612;Cysteine--tRNA ligase;Cysteinyl-tRNA synthetase, cytoplasmic;cDNA FLJ59563, highly similar to Cys…	CARS;DKFZp686F1612;hCG_16441	B4DPV7;Q5HYE4;P49589-1;P49589;B4DKY1;Q53HG6;A8MVQ3;P49589-2;A8K067;B4DI19	7	7	10.1	7	1.0908	10.676	8	0	NaN	NaN	0	0	NaN	NaN	0	0	NaN	NaN	0	0	NaN	0	NaN
Leukocyte elastase inhibitor;Monocyte/neutrophil elastase inhibitor;Peptidase inhibitor 2;Serpin B1;cDNA FLJ57130, highly similar to Leukocyte elastase inhibitor;cDNA FLJ53963, highly similar to Leukocyte elastase inhibitor	ELANH2;MNEI;PI2;SERPINB1	P30740;A8K5L2;B4DNT0;B4E3A8	5	4	14.2	4	1.077	7.6558	10	3	0.96154	25.752	4	2	0.78049	12.637	2	0	NaN	NaN	0	0	NaN	0	NaN
Calgranulin-B;Calprotectin L1H subunit;Leukocyte L1 complex heavy chain;Migration inhibitory factor-related protein 14;Protein S100-A9;S100 calcium-binding protein A9;cDNA, FLJ92148, highly similar to Homo sapiens S100 calcium binding protein A9 (calgranulin B) (S100A9), mRNA;Putative uncharacterized protein S100A9	CAGB;CFAG;MRP14;S100A9	P06702;B2R4M6;C9J1H1	2	2	24.6	1	0.14867	40.718	2	1	0.50517	29.584	2	1	NaN	NaN	1	1	0.46188	11.073	2	0	NaN	0	NaN
Glucose-6-phosphate isomerase;Autocrine motility factor;Neuroleukin;Phosphoglucose isomerase;Phosphohexose isomerase;Sperm antigen 36	GPI	B4DE36;B4DG39;P06744;B4DVJ0	18	18	37.8	14	1.0492	13.167	26	12	0.91892	16.741	20	15	1.0354	55.932	25	0	NaN	NaN	0	2	42.005	2	0.75743
Dermcidin isoform 2;DCD-1;Dermcidin;Preproteolysin;Survival-promoting peptide;Proteolysis inducing factor	DCD;AIDD;DSEP;hCG_1820620;PIF	A5JHP3;P81605;Q53YJ2	2	2	18.2	2	0.89068	106.78	2	2	0.49844	18.742	4	2	0.49714	74.232	16	2	0.61565	59.937	6	2	56.965	10	0.28143
Acute morphine dependence-related protein 2;CCT-zeta-1;HTR3;T-complex protein 1 subunit zeta;Tcp20;Chaperonin subunit 6A;cDNA, FLJ94440, highly similar to Homo sapiens chaperonin containing TCP1, subunit 6A (zeta 1)(CCT6A), mRNA;cDNA FLJ52344, highly similar to T-complex protein 1 subunit zeta;cDNA, FLJ79129, highly similar to T-complex protein 1 subunit zeta;Chaperonin containing TCP1, subunit 6…	CCT6;CCT6A;CCTZ	P40227;A1JUI8;B2R9K8;B4DPJ8;Q59ET3;A6NCD2;B4DN39	1	1	3	1	NaN	NaN	1	0	NaN	NaN	0	0	NaN	NaN	0	0	NaN	NaN	0	0	NaN	0	NaN
Nicotinamide N-methyltransferase;Nicotinamide N-methyltransferase, isoform CRA_a;NNMT protein	NNMT;hCG_39357	P40261;Q6FH49	5	5	23.9	5	0.92085	25.909	9	0	NaN	NaN	0	0	NaN	NaN	0	0	NaN	NaN	0	2	2.5231	2	0.47483
Alpha-type platelet-derived growth factor receptor;CD140 antigen-like family member A;CD140a antigen;PDGFRA protein	PDGFRA	P16234-1;P16234;Q6P4H5	4	4	5.1	4	0.90955	11.063	4	0	NaN	NaN	0	0	NaN	NaN	0	1	NaN	NaN	1	0	NaN	0	NaN
72 kDa gelatinase;72 kDa type IV collagenase;Gelatinase A;Matrix metalloproteinase-2;PEX;TBE-1;cDNA FLJ59773, highly similar to 72 kDa type IV collagenase (EC 3.4.24.24);MMP2	CLG4A;MMP2	P08253;B4DWH3;Q2EF79	17	17	35.6	12	1.5064	111.72	13	16	1.4541	129.4	22	0	NaN	NaN	0	5	1.0056	39.63	4	1	14.202	2	1.2451
Matrix metalloproteinase-3;Stromelysin-1;Transin-1;Matrix metalloproteinase 3	MMP3;STMY1	P08254;A5GZ70	7	7	15.1	0	NaN	NaN	0	0	NaN	NaN	0	2	0.55854	13.051	2	7	0.74169	94.751	8	1	NaN	1	NaN
Proteasome chain 13;Proteasome component C10-II;Proteasome subunit beta type-3;Proteasome theta chain	PSMB3	P49720	2	2	11.2	2	0.98905	19.837	2	1	NaN	NaN	1	1	NaN	NaN	1	0	NaN	NaN	0	1	NaN	1	NaN
Macropain subunit C7-I;Multicatalytic endopeptidase complex subunit C7-I;Proteasome component C7-I;Proteasome subunit beta type-2;cDNA FLJ51890, highly similar to Proteasome subunit beta type 2 (EC 3.4.25.1);Proteasome (Prosome, macropain) subunit, beta type, 2, isoform CRA_b;Proteasome beta 2 subunit variant	PSMB2;hCG_1812781	P49721;B7Z478;Q59FJ0	2	2	10.4	2	1.0452	3.5548	2	0	NaN	NaN	0	1	NaN	NaN	1	0	NaN	NaN	0	1	10.732	2	0.83767
Cartilage oligomeric matrix protein;Thrombospondin-5;cDNA FLJ78437, highly similar to Homo sapiens cartilage oligomeric matrix protein (COMP), mRNA;cDNA FLJ53494, highly similar to Cartilage oligomeric matrix protein;Cartilage oligomeric matrix protein variant;cDNA FLJ60724, highly similar to Cartilage oligomeric matrix protein;cDNA FLJ59562, highly similar to Cartilage oligomeric matrix protein	COMP	P49747;A8K3I0;B4DN90;Q53FR6;B4DN75;B4DKJ3	19	11	37.4	4	1.2079	73.677	9	7	0.3064	115.13	24	0	NaN	NaN	0	11	0.50039	110.43	53	5	112.9	24	0.3406
Actin-like protein 3;Actin-related protein 3;cDNA FLJ51082, highly similar to Actin-like protein 3;cDNA FLJ52521, highly similar to Actin-like protein 3;cDNA FLJ51148, highly similar to Actin-like protein 3;cDNA FLJ52434, highly similar to Actin-like protein 3;cDNA, FLJ79112, highly similar to Actin-like protein 3;cDNA, FLJ79295, highly similar to Actin-like protein 3;ARP3 actin-related protein 3…	ACTR3;ARP3;hCG_26669	P61158;B4DT29;B4DTI0;B4DXW1;Q53QM2;Q59FV6	6	6	25.1	5	1.1167	8.3401	8	3	0.70144	12.795	3	0	NaN	NaN	0	0	NaN	NaN	0	0	NaN	0	NaN
GTP-binding protein 1;Guanine nucleotide-binding protein 1;Interferon-induced guanylate-binding protein 1;cDNA FLJ51601, highly similar to Interferon-induced guanylate-binding protein 1;Guanylate binding protein 1;cDNA FLJ51602, highly similar to Interferon-induced guanylate-binding protein 1	GBP1	P32455;B4E1L5;Q5D1D5;B4DNS2	1	1	2	0	NaN	NaN	0	1	NaN	NaN	0	1	0.26547	32.045	3	0	NaN	NaN	0	0	NaN	0	NaN
AU-rich element RNA-binding protein 1;Heterogeneous nuclear ribonucleoprotein D0;cDNA FLJ54150, highly similar to Heterogeneous nuclear ribonucleoprotein D0;cDNA FLJ61020, highly similar to Heterogeneous nuclear ribonucleoprotein D0;P37 AUF1;Putative uncharacterized protein HNRNPD	AUF1;HNRNPD;HNRPD	Q14103-1;Q14103;Q14103-2;B4DTC3;B4E0W4;Q14103-3;Q14103-4;Q12771;B9ZVU1	5	4	14.6	4	1.0085	7.5949	12	3	0.94445	23.617	6	0	NaN	NaN	0	1	NaN	NaN	1	0	NaN	0	NaN
Nidogen-2;Osteonidogen;cDNA FLJ58776, highly similar to Nidogen-2;Putative uncharacterized protein DKFZp686D12108;NID2 protein	NID2;DKFZp686D12108	Q14112;A8K6I7;B4DPX8;B4DU19;Q5CZI2;Q8IV28	1	1	1.2	1	NaN	NaN	1	1	NaN	NaN	1	0	NaN	NaN	0	1	NaN	NaN	1	1	43.558	2	0.61787
Alpha-dystroglycan;Beta-dystroglycan;Dystroglycan;Dystrophin-associated glycoprotein 1;Putative uncharacterized protein DAG1	DAG1	Q14118;C9JQL4;C9J196;C9JYS1	1	1	1.8	0	NaN	NaN	0	1	NaN	NaN	1	0	NaN	NaN	0	1	NaN	NaN	1	1	NaN	1	NaN
Selenoprotein P	SELP;SEPP1	P49908	1	1	2.4	0	NaN	NaN	0	0	NaN	NaN	0	0	NaN	NaN	0	1	NaN	NaN	1	1	NaN	1	NaN
Collapsin response mediator protein 4 long variant;DPYSL3 protein;Dihydropyrimidinase-like 3;Collapsin response mediator protein 4;Dihydropyrimidinase-related protein 3;Unc-33-like phosphoprotein 1;cDNA FLJ57528, highly similar to Dihydropyrimidinase-related protein 3	LCRMP;DPYSL3;CRMP4;DRP3;ULIP;ULIP1	B3SXQ8;Q6DEN2;Q8IXW6;Q14195;B4DLZ4	9	7	17.7	7	0.14183	130.99	32	0	0.088203	50.707	19	0	0.086716	45.453	23	0	0.11007	56.353	18	0	65.942	21	0.12721
Insulin-like growth factor-binding protein 6;Insulin-like growth factor binding protein 6	IBP6;IGFBP6	P24592;Q9H2B5	8	8	55.4	1	NaN	NaN	1	6	0.16557	122.33	5	0	NaN	NaN	0	8	0.14181	116.39	20	6	162.54	11	1.0172
Insulin-like growth factor-binding protein 5	IBP5;IGFBP5	P24593	11	11	43.8	4	1.4949	56.221	5	11	0.67768	103.72	22	3	0.22568	185.68	5	8	0.92825	98.388	27	5	67.872	14	1.6654
Actin-RPV;Alpha-centractin;ARP1;Centrosome-associated actin homolog;cDNA FLJ52695, highly similar to Alpha-centractin;cDNA FLJ52800, highly similar to Alpha-centractin;cDNA FLJ55002, highly similar to Alpha-centractin	ACTR1A;CTRN1	P61163;B4DMT4;B4DXP9;B4DM97	1	1	4.3	1	NaN	NaN	1	0	NaN	NaN	0	0	NaN	NaN	0	0	NaN	NaN	0	0	NaN	0	NaN
Pentaxin-related protein PTX3;Pentraxin-related protein PTX3;Tumor necrosis factor alpha-induced protein 5;Tumor necrosis factor-inducible gene 14 protein	PTX3;TNFAIP5;TSG14	P26022	8	8	28.6	0	NaN	NaN	0	5	0.46117	94.962	8	0	NaN	NaN	0	8	0.23086	87.966	29	6	133.92	14	0.19477
cDNA FLJ54828, highly similar to Src substrate cortactin;Cortactin, isoform CRA_a;CTTN protein;Amplaxin;Oncogene EMS1;Src substrate cortactin;Cortactin isoform a variant;Cortactin;cDNA FLJ34459 fis, clone HLUNG2002916, highly similar to SRC SUBSTRATE CORTACTIN;cDNA FLJ77423, highly similar to Homo sapiens cortactin (CTTN), transcript variant 2, mRNA;Cortactin, isoform CRA_c;Putative uncharacteriz…	CTTN;hCG_23463;EMS1	B4E358;Q8N707;Q14247;Q53HG7;Q76MU0;B3KRK4;Q96H99;A8MUA4;C9JLW4	2	2	4.3	2	1.5025	3.6492	2	0	NaN	NaN	0	0	NaN	NaN	0	0	NaN	NaN	0	0	NaN	0	NaN
27 kDa prosomal protein;Macropain iota chain;Multicatalytic endopeptidase complex iota chain;Proteasome iota chain;Proteasome subunit alpha type-6;cDNA FLJ52022, highly similar to Proteasome subunit alpha type 6 (EC 3.4.25.1);cDNA, FLJ79122, highly similar to Proteasome subunit alpha type 6 (EC 3.4.25.1);cDNA FLJ51729, highly similar to Proteasome subunit alpha type 6 (EC 3.4.25.1);Proteasome (Pr…	PROS27;PSMA6;hCG_21177	P60900;B4DQR4;B4DXJ9	2	2	7.7	2	0.98699	7.469	2	1	NaN	NaN	1	0	NaN	NaN	0	0	NaN	NaN	0	0	NaN	0	NaN
Calcium-binding protein ERC-55;E6-binding protein;Reticulocalbin-2;Putative uncharacterized protein RCN2	ERC55;RCN2	Q14257;A8MXP8	2	2	9.3	2	0.85738	10.578	2	1	NaN	NaN	1	1	NaN	NaN	1	1	NaN	NaN	1	0	NaN	0	NaN
Enhancer of rudimentary homolog	ERH	P84090;B2R5H2	2	2	26.9	2	0.97569	3.1098	4	1	NaN	NaN	1	1	NaN	NaN	1	1	NaN	NaN	1	2	6.2593	4	0.91009
EGF-containing fibulin-like extracellular matrix protein 1;Extracellular protein S1-5;Fibrillin-like protein;Fibulin-3;cDNA FLJ77823, highly similar to Homo sapiens EGF-containing fibulin-like extracellular matrix protein 1, transcript variant 3, mRNA;cDNA, FLJ93024, highly similar to Homo sapiens EGF-containing fibulin-like extracellular matrix protein 1 (EFEMP1), transcript variant 1, mRNA;EGF-…	EFEMP1;FBLN3;FBNL	Q12805-1;Q12805;A8KAJ3;B2R6M6;Q59G97;Q12805-4;Q12805-2;Q12805-3;Q53TA7;B3KS53	26	6	57.4	2	1.1036	74.365	25	5	0.23895	100.88	56	2	2.2981	107.64	3	5	0.30374	103.22	77	6	113.47	79	0.22886
Ribonuclease 4;cDNA FLJ35103 fis, clone PLACE6006549, highly similar to RIBONUCLEASE 4 (EC 3.1.27.-);Full-length cDNA clone CS0DF032YM23 of Fetal brain of Homo sapiens (human);Full-length cDNA clone CS0DM007YH13 of Fetal liver of Homo sapiens (human);HCG2044782, isoform CRA_a	RNASE4;RNS4;hCG_2044782	P34096;Q53XB4	3	3	19.7	3	0.78827	69.179	2	3	0.19971	278.33	2	0	NaN	NaN	0	3	0.29186	179.86	4	3	212.3	2	0.24926
Aldehyde oxidase;cDNA FLJ51005, highly similar to Aldehyde oxidase (EC 1.2.3.1);cDNA FLJ51111, highly similar to Aldehyde oxidase (EC 1.2.3.1);Aldehyde oxidase 1;Aldehyde oxidase 1, isoform CRA_b;Aldeyde oxidase	AO;AOX1;hAO;hCG_16558	Q06278;B4DNI5;B4DVF1;Q9BYF0	2	2	2.8	2	1.0328	9.6837	3	0	NaN	NaN	0	0	NaN	NaN	0	0	NaN	NaN	0	0	NaN	0	NaN
Follistatin-like protein 1;Follistatin-related protein 1;cDNA FLJ78447, highly similar to Homo sapiens follistatin-like 1 (FSTL1), mRNA;cDNA FLJ50214, highly similar to Follistatin-related protein 1;cDNA FLJ52277, highly similar to Follistatin-related protein 1;Follistatin-related protein	FRP;FSTL1	Q12841;A8K523;B4DTT5;B4DTZ8;Q9BZQ0	22	22	67.9	6	1.7105	13.17	9	15	1.1239	79.607	44	3	3.4944	34.022	7	13	1.1685	89.543	42	18	78.383	42	1.0447
20-alpha-hydroxysteroid dehydrogenase;Aldo-keto reductase family 1 member C1;Chlordecone reductase homolog HAKRC;Dihydrodiol dehydrogenase 1/2;High-affinity hepatic bile acid-binding protein;Indanol dehydrogenase;Trans-1,2-dihydrobenzene-1,2-diol dehydrogenase;Aldo-keto reductase family 1, member C1 (Dihydrodiol dehydrogenase 1; 20-alpha (3-alpha)-hydroxysteroid dehydrogenase);3-alpha-HSD3;Aldo-k…	AKR1C1;DDH;DDH1;RP11-69D4.1-003;AKR1C2;DDH2	Q04828;Q5SR14;P52895;B4DK69	5	1	18.6	1	0.46079	21.262	2	0	NaN	NaN	0	1	NaN	NaN	1	1	NaN	NaN	1	0	NaN	0	NaN
Complement factor H;H factor 1;cDNA FLJ75416, highly similar to Homo sapiens complement factor H (CFH), mRNA;HF protein	CFH;HF;HF1;HF2	P08603-1;P08603;A8K5T0;Q14006	25	25	27	4	1.6612	7.9297	3	10	0.83175	89.656	10	0	NaN	NaN	0	24	1.2301	91.377	27	4	12.84	4	0.98228
Elastin;Tropoelastin;cDNA FLJ56005, highly similar to Elastin;cDNA FLJ38671 fis, clone HSYRA2000332, highly similar to Elastin;Elastin (Supravalvular aortic stenosis, Williams-Beuren syndrome), isoform CRA_d;cDNA FLJ36819 fis, clone ASTRO2005575, highly similar to Elastin;cDNA FLJ43523 fis, clone PLACE5000282, weakly similar to Homo sapiens elastin (supravalvular aortic stenosis, Williams-Beuren …	ELN;hCG_18037	P15502-9;P15502;P15502-3;P15502-10;A7L3I8;P15502-4;P15502-1;P15502-2;P15502-5;B4E3S4;P15502-7;P15502-6;B3KTS6;B3KSR2;C9J0Q3;Q6ZUN2;P15502-8;Q8NBI4;B3KRT8	4	4	8.5	0	NaN	NaN	0	0	NaN	NaN	0	0	NaN	NaN	0	4	1.1406	58.787	6	4	52.639	9	1.9443
6-phosphogluconolactonase	PGLS	O95336	5	5	31.4	4	0.9308	5.516	7	3	0.93857	7.0888	5	2	0.85434	9.8979	2	3	1.0203	26.135	3	1	NaN	1	NaN
Lysyl hydroxylase 3;Procollagen-lysine,2-oxoglutarate 5-dioxygenase 3;cDNA PSEC0016 fis, clone NT2RM1001076, highly similar to Procollagen-lysine,2-oxoglutarate 5-dioxygenase 3 (EC 1.14.11.4);Putative uncharacterized protein DKFZp564O1822	PLOD3;DKFZp564O1822	O60568;B3KQQ3;Q9UG85;C9JU09	5	5	9.2	2	0.68363	70.083	2	0	NaN	NaN	0	0	NaN	NaN	0	3	1.021	1.9949	2	1	NaN	1	NaN
Signal transducer and activator of transcription 1-alpha/beta;Transcription factor ISGF-3 components p91/p84	STAT1	P42224-1;P42224;A8K989;Q68D00;P42224-2	8	8	12.4	8	1.2365	12.67	9	0	NaN	NaN	0	0	NaN	NaN	0	0	NaN	NaN	0	0	NaN	0	NaN
Cytotactin;Glioma-associated-extracellular matrix antigen;GMEM;GP 150-225;Hexabrachion;JI;Myotendinous antigen;Neuronectin;Tenascin;Tenascin-C;TNC variant protein;TNC protein	HXB;TNC;TNC variant protein	P24821-1;P24821;Q4LE33;Q5T7S3;P24821-4;C9J848;A7MBN2;P24821-3;C9J6D9;P24821-2;P24821-5;C9J575;P24821-6;C9IYT7	35	19	22.5	9	1.1603	50.672	25	11	1.6809	25.25	20	0	NaN	NaN	0	7	0.68921	22.779	19	15	28.52	53	0.415
Carboxypeptidase E;Carboxypeptidase H;Enkephalin convertase;Prohormone-processing carboxypeptidase;cDNA FLJ33643 fis, clone BRAMY2023786, highly similar to Carboxypeptidase E (EC 3.4.17.10);cDNA FLJ45230 fis, clone BRCAN2021325, highly similar to Carboxypeptidase E (EC 3.4.17.10);cDNA FLJ53369, highly similar to Carboxypeptidase E (EC 3.4.17.10)	CPE	P16870;B3KR42;B3KXD3;B4DFN4	1	1	3.7	0	NaN	NaN	0	0	NaN	NaN	0	0	NaN	NaN	0	0	NaN	NaN	0	1	NaN	1	NaN
UDP-glucose 6-dehydrogenase;cDNA FLJ60093, highly similar to UDP-glucose 6-dehydrogenase (EC 1.1.1.22);Uridine diphospho-glucose dehydrogenase;UDPglucose dehydrogenase;cDNA FLJ40611 fis, clone THYMU2012690, highly similar to UDP-GLUCOSE 6-DEHYDROGENASE (EC 1.1.1.22);UDP-glucose dehydrogenase, isoform CRA_b	UGDH;GDH;ugd;hCG_38554	O60701;B4DN25;Q9NQ81;Q9NQ82;Q9NQ83;Q9NY20;B3KUU2	15	15	39.5	15	1.1356	27.198	49	0	NaN	NaN	0	0	NaN	NaN	0	0	NaN	NaN	0	0	NaN	0	NaN
cDNA FLJ60299, highly similar to Rab GDP dissociation inhibitor beta;GDP dissociation inhibitor 2;Guanosine diphosphate dissociation inhibitor 2;Rab GDP dissociation inhibitor beta;cDNA, FLJ92845, Homo sapiens GDP dissociation inhibitor 2 (GDI2), mRNA;GDI2 protein;GDP dissociation inhibitor 2 isoform 1;GDP dissociation inhibitor 2, isoform CRA_b;cDNA FLJ16452 fis, clone BRAWH3002467, highly simil…	GDI2;RP11-318E3.2-007;RABGDIB;hCG_24071;RP11-318E3.2-001;RP11-318E3.2-002	B4DLV7;Q5SX90;P50395;Q6IAT1;B3KVE3;Q5SX88;Q8TB95	16	14	45.7	12	1.0065	10.101	37	11	1.0901	23.481	18	8	0.67188	21.57	11	2	0.97125	4.0984	2	1	NaN	1	NaN
Cytochrome c-releasing factor 21;Gamma-glutamylcyclotransferase;Putative uncharacterized protein GGCT;cDNA FLJ11717 fis, clone HEMBA1005241	C7orf24;CRF21;GGCT	O75223-1;O75223;B8ZZN4;B8ZZK2;B3KMN7	4	4	23.4	4	1.0083	21.184	3	4	0.8118	7.8042	4	3	0.731	9.0963	3	0	NaN	NaN	0	1	NaN	1	NaN
Beta-diketonase;Fumarylacetoacetase;Fumarylacetoacetate hydrolase;Putative uncharacterized protein DKFZp686F13224	FAH;DKFZp686F13224	P16930;Q53XA7	5	5	13.8	5	1.1547	18.615	5	2	NaN	NaN	1	2	1.0583	63.838	2	0	NaN	NaN	0	0	NaN	0	NaN
CCAAT-binding transcription factor I subunit A;DNA-binding protein B;Enhancer factor I subunit A;Nuclease-sensitive element-binding protein 1;Y-box transcription factor;Y-box-binding protein 1;YBX1 protein;Nuclease sensitive element binding protein-1	NSEP1;YB1;YBX1	P67809;A0JLU4;Q05D43;Q6PKI6;Q7KZ24	3	3	15	3	NaN	NaN	1	2	0.96135	8.3577	2	3	1.1967	34.673	2	0	NaN	NaN	0	0	NaN	0	NaN
Cytoplasmic antiproteinase 3;Peptidase inhibitor 9;Serpin B9;Putative uncharacterized protein DKFZp686O07189	PI9;SERPINB9;DKFZp686O07189	P50453;Q6N0A8	3	2	8.2	2	0.80565	13.511	2	1	NaN	NaN	1	0	NaN	NaN	0	0	NaN	NaN	0	0	NaN	0	NaN
47 kDa heat shock protein;Arsenic-transactivated protein 3;Cell proliferation-inducing gene 14 protein;Collagen-binding protein;Rheumatoid arthritis-related antigen RA-A47;Serpin H1;cDNA FLJ78501, highly similar to Homo sapiens serpin peptidase inhibitor, clade H (heat shock protein 47), member 1, (collagen binding protein 1) (SERPINH1), mRNA;Rheumatoid arthritis related antigen RA-A47;cDNA FLJ52…	CBP1;CBP2;HSP47;PIG14;SERPINH1;SERPINH2;ra-a47	P50454;A8K259;Q9NPA9;B4DN87	13	13	39.7	11	0.96306	10.448	27	6	1.3702	19.711	8	2	1.2998	7.6173	4	3	1.3678	18.422	3	1	NaN	1	NaN
Angiotensin I;Angiotensin II;Angiotensin III;Angiotensin-1;Angiotensin-2;Angiotensin-3;Angiotensinogen;Des-Asp[1]-angiotensin II;Serpin A8;Angiotensinogen (Serpin peptidase inhibitor, clade A, member 8);Angiotensinogen (Serpin peptidase inhibitor, clade A, member 8), isoform CRA_a;cDNA, FLJ92595, highly similar to Homo sapiens angiotensinogen (serine (or cysteine) proteinaseinhibitor, clade A (al…	AGT;SERPINA8;hCG_14741;RP11-505D24.1-001	P01019;A7L3A3;A7L3A4;A7L3A5;B0ZBE2;B2R5S1;B4E1B3;Q53GY3;Q53YY1;Q59EP2;Q86U78;B4DE80	8	8	22.1	0	NaN	NaN	0	8	0.33118	87.196	11	0	NaN	NaN	0	2	NaN	NaN	1	1	NaN	1	NaN
Complement component C4B (Childo blood group);Complement component C4B (Childo blood group) 2;C4A;C4A91;C4B1;Acidic complement C4;C3 and PZP-like alpha-2-macroglobulin domain-containing protein 2;C4a anaphylatoxin;C4b-A;C4d-A;Complement C4 beta chain;Complement C4 gamma chain;Complement C4-A;Complement C4-A alpha chain;Complement component 4A (Rodgers blood group);C4A variant protein;cDNA FLJ5440…	C4B-1;C4B-2;DASS-307J8.2-001;DASS-307J8.7-001;C4A;C4B;CO4;CPAMD2;C4A variant protein;XXbac-BCX116I9.7-001;XXbac-BPG116M5.7-001;C4B12;C4A13;DADB-112B14.11-001;DADB-112B14.9-001;DAMC-258G8.6-001;CPAMD3;DAQB-124C11.1-001	A2BHY4;Q6U2F8;Q6U2G0;Q6U2G1;P0C0L4;A7E2V2;B7ZVZ6;Q4LE82;Q6P4R1;B4E344;Q6U2E9;Q6U2L6;Q6U2M2;Q6U2M5;Q6VCV8;Q96SA7;Q96SA8;B0UZ85;Q6U2H4;Q6U2L1;Q6U2L7;B0UZ83;B0V2C8;B2RUT6;P0C0L5;Q5JNX2;Q6U2F6;A6H8M8;B4DDH0;B4DIE5;B7Z1F8;Q6U2E0;Q6U2E5;Q6U2E7;Q6U2E8;Q6U2F0;Q6U2F3;Q6U2F4;Q6U2I5;Q6U2K2;Q6U2L9;Q6XMI6;Q96EG2;Q9UM89;Q9UMV1;Q9UNU2	2	1	2.3	0	NaN	NaN	0	0	NaN	NaN	0	0	NaN	NaN	0	1	NaN	NaN	1	0	NaN	0	NaN
Erythroid-potentiating activity;Fibroblast collagenase inhibitor;Metalloproteinase inhibitor 1;Tissue inhibitor of metalloproteinases 1;cDNA FLJ90373 fis, clone NT2RP2004606, highly similar to Metalloproteinase inhibitor 1;Tissue inhibitor of metalloproteinase 1;cDNA, FLJ92204, Homo sapiens tissue inhibitor of metalloproteinase 1 (erythroidpotentiating activity, collagenase inhibitor) (TIMP1), mR…	CLGI;TIMP;TIMP1;hCG_29141;RP1-230G1.3-001;RP1-230G1.3-003;RP1-230G1.3-005	P01033;B3KQF4;Q58P21;Q6FGX5;Q5H9A7;Q5H9A8	8	8	53.6	6	1.5998	110.55	9	6	1.1847	133.9	24	3	1.3414	130.94	3	7	0.4638	121.89	32	8	146.78	42	0.83756
Cystatin-3;Cystatin-C;Gamma-trace;Neuroendocrine basic polypeptide;Post-gamma-globulin	CST3	P01034	6	6	44.5	2	1.5492	110.21	5	4	0.53192	128.93	6	1	NaN	NaN	1	6	0.98702	128.14	15	5	125.93	20	1.1611
Calvasculin;Metastasin;Placental calcium-binding protein;Protein Mts1;Protein S100-A4;S100 calcium-binding protein A4	CAPL;MTS1;S100A4	P26447	3	3	26.7	2	1.7574	15.051	6	2	2.0996	13.488	4	0	NaN	NaN	0	1	NaN	NaN	1	3	14.81	6	1.8792
Cystatin-A;Cystatin-AS;Stefin-A;cDNA FLJ76406, highly similar to Homo sapiens cystatin A (stefin A) (CSTA), mRNA;CSTA protein;Cystatin A (Stefin A);Putative uncharacterized protein CSTA	CSTA;STF1;STFA;hCG_1779987	P01040;Q6IB90;C9J0E4	4	4	61.2	0	NaN	NaN	0	0	NaN	NaN	0	4	0.042045	145.44	22	1	NaN	NaN	1	3	121.16	4	0.11157
Cyclophilin J;Cyclophilin-like protein PPIL3;Peptidyl-prolyl cis-trans isomerase-like 3;Rotamase PPIL3;Putative uncharacterized protein PPIL3;Peptidyl-prolyl cis-trans isomerase	PPIL3	C9J9R3;Q9H2H8-2;Q9H2H8;Q9H2H8-1;B8ZZ77;B4DN80	2	2	16.7	1	1.0074	11.152	3	2	NaN	NaN	1	0	NaN	NaN	0	0	NaN	NaN	0	2	NaN	1	NaN
Oligoribonuclease, mitochondrial;RNA exonuclease 2 homolog;Small fragment nuclease;cDNA, FLJ92319, highly similar to Homo sapiens REX2, RNA exonuclease 2 homolog (S. cerevisiae) (REXO2), mRNA;REX2, RNA exonuclease 2 homolog (S. cerevisiae);REX2, RNA exonuclease 2 homolog (S. cerevisiae), isoform CRA_b;REXO2 protein	CGI-114;REXO2;SFN;SMFN;hCG_38016	Q9Y3B8-1;Q9Y3B8;B2R532;Q9BTR4;Q9Y3B8-2	2	2	8.9	2	0.89855	6.3743	2	2	0.64153	14.543	2	1	NaN	NaN	1	1	NaN	NaN	0	1	NaN	1	NaN
Cytokine-like protein 1;Protein C17	C4orf4;CYTL1;UNQ1942/PRO4425	Q9NRR1	3	3	25	0	NaN	NaN	0	1	NaN	NaN	1	0	NaN	NaN	0	3	0.30654	76.144	4	3	80.277	8	0.1061
Ubiquitin carrier protein;p18;SUMO-conjugating enzyme UBC9;SUMO-protein ligase;Ubiquitin carrier protein 9;Ubiquitin carrier protein I;Ubiquitin-conjugating enzyme E2 I;Ubiquitin-protein ligase I	LA16c-358B7.1-006;UBE2I;hCG_42687;UBC9;UBCE9	B0QYN7;Q7KZS0;P63279;A8K503	3	3	24.5	3	0.95756	7.0095	3	2	0.60356	12.366	2	0	NaN	NaN	0	1	NaN	NaN	1	0	NaN	0	NaN
CDC10 protein homolog;Septin-7;cDNA FLJ75185;Predicted protein product of Nbla02942;CDC10 protein variant;Putative uncharacterized protein DKFZp686F17268;cDNA FLJ53636, highly similar to Septin-7;cDNA FLJ54551, highly similar to Septin-7;SEPT7 protein;Septin 7;cDNA FLJ52574, highly similar to Septin-7;Putative uncharacterized protein DKFZp586I031;Septin-14;Septin-13;Septin-7B;Novel protein	CDC10;SEPT7;Nbla02942;DKFZp686F17268;DKFZp586I031;SEPT14;SEPT13;SEPT7B;RP11-291L22.2-003	Q16181-1;Q16181;A8K3D0;Q3LIE9;Q59EY4;Q16181-2;A4GYY8;B4DPQ6;B4DUD6;Q3B7A3;Q8TC62;B4DNE4;Q5JXL7;Q6ZU15;A8MT51-1;A8MT51;Q5W161	2	2	4.3	2	NaN	NaN	1	0	NaN	NaN	0	0	NaN	NaN	0	0	NaN	NaN	0	0	NaN	0	NaN
C-type lectin domain family 11 member A;C-type lectin superfamily member 3;Lymphocyte secreted C-type lectin;p47;Stem cell growth factor;Stem cell growth factor; lymphocyte secreted C-type lectin;Aberrant LSLCL;C-type lectin domain family 11, member A, isoform CRA_c;Putative uncharacterized protein CLEC11A	CLEC11A;CLECSF3;LSLCL;SCGF;hCG_22930	Q9Y240;Q5U0B9;A0AUH1;C9JXV2	3	3	8.7	0	NaN	NaN	0	0	NaN	NaN	0	0	NaN	NaN	0	0	NaN	NaN	0	3	73.29	3	0.1638
Myosin regulatory light chain MRCL3 variant;MLC-2A;Myosin regulatory light chain 12B;Myosin regulatory light chain 20 kDa;Myosin regulatory light chain 2-B, smooth muscle isoform;Myosin regulatory light chain MRLC2;SHUJUN-1;MLC-2B;Myosin regulatory light chain 12A;Myosin regulatory light chain 2, nonsarcomeric;Myosin regulatory light chain MRLC3;Myosin RLC;Myosin regulatory light chain;cDNA FLJ76…	MRLC2;MYL12B;MYLC2B;MLCB;MRLC3;MYL12A;RLC;hCG_2045956;MRCL3;MLC2;MRLC1;MYL9;MYRL2;hCG_1645602;RP5-977B1.9-002	Q53HL1;O14950;P19105;Q2F834;Q53X45;P24844;Q6IBG1;Q71U02;C9JKZ0;Q9BUF9	2	2	15.8	1	1.1531	6.1464	3	1	NaN	NaN	0	0	NaN	NaN	0	0	NaN	NaN	0	1	NaN	1	NaN
SERPINB12 protein;Serpin B12	SERPINB12	Q3SYB4;Q96P63;Q3SYB5	3	3	9.9	0	NaN	NaN	0	1	NaN	NaN	1	1	NaN	NaN	1	0	NaN	NaN	0	0	NaN	0	NaN
Acetylcholinesterase-associated protein;Brain acetylcholinesterase putative membrane anchor;Protein CutA;Putative uncharacterized protein CUTA	ACHAP;C6orf82;CUTA	O60888-2;O60888;O60888-1;O60888-3;C9IZQ5;C9IZG4	1	1	9.1	1	1.1425	0.22724	2	0	NaN	NaN	0	0	NaN	NaN	0	0	NaN	NaN	0	0	NaN	0	NaN
2,3-diketo-5-methylthio-1-phosphopentane phosphatase;Enolase-phosphatase E1;MASA homolog;MasA	ENOPH1;MASA;MSTP145	Q9UHY7-1;Q9UHY7;Q7Z508	1	1	4.6	1	NaN	NaN	1	0	NaN	NaN	0	0	NaN	NaN	0	0	NaN	NaN	0	0	NaN	0	NaN
Small nuclear ribonucleoprotein Sm D2;snRNP core protein D2	SNRPD1;SNRPD2	P62316	3	3	18.8	3	1.3285	15.969	3	0	NaN	NaN	0	0	NaN	NaN	0	0	NaN	NaN	0	2	4.1715	3	0.85597
Calumenin;Crocalbin;IEF SSP 9302;cDNA FLJ14554 fis, clone NT2RM2001839, highly similar to Calumenin;cDNA FLJ90608 fis, clone PLACE1001777, highly similar to Calumenin	CALU	O43852-2;O43852;B3KNG6;B3KQK3	11	1	44.1	1	0.98489	6.8347	2	0	NaN	NaN	0	1	NaN	NaN	1	0	NaN	NaN	0	0	NaN	0	NaN
Hyaluronan and proteoglycan link protein 3;cDNA FLJ77776, highly similar to Homo sapiens hyaluronan and proteoglycan link protein 3 (HAPLN3), mRNA	EXLD1;HAPLN3;UNQ238/PRO271	Q96S86;A8K7T8	4	4	15.6	1	1.2938	11.429	2	2	0.87187	27.904	4	0	NaN	NaN	0	3	0.75852	48.54	6	3	15.18	4	0.39346
Growth suppressor 1;Leucine- and proline-enriched proteoglycan 1;Prolyl 3-hydroxylase 1;cDNA FLJ54152, highly similar to Prolyl 3-hydroxylase 1 (EC 1.14.11.7);cDNA FLJ53395, highly similar to Prolyl 3-hydroxylase 1 (EC 1.14.11.7);Putative uncharacterized protein DKFZp547C166	GROS1;LEPRE1;P3H1;PSEC0109;DKFZp547C166	Q32P28-3;Q32P28;B4DTG8;Q32P28-1;B4DNM8;Q68CW0;Q32P28-2	4	4	5.5	1	NaN	NaN	1	1	NaN	NaN	1	0	NaN	NaN	0	3	0.52929	19.502	3	0	NaN	0	NaN
Interleukin-25;Stromal cell-derived growth factor SF20;UPF0556 protein C19orf10	C19orf10;IL25	Q969H8	5	5	27.2	4	1.0381	3.5729	9	5	1.224	16.079	12	4	1.0607	13.856	6	2	1.0973	15.784	3	4	5.2685	11	1.0526
EF-hand domain-containing protein D2;Swiprosin-1;Putative uncharacterized protein EFHD2;EF-hand domain family, member D2	EFHD2;SWS1;RP3-467K16.3-002	Q96C19;C9JTI6;Q5JYW8	4	4	19.2	4	1.2812	14.778	3	0	NaN	NaN	0	0	NaN	NaN	0	0	NaN	NaN	0	1	NaN	1	NaN
Aldose 1-epimerase;Galactose mutarotase;cDNA FLJ75695, highly similar to Homo sapiens galactose mutarotase (aldose 1-epimerase) (GALM), mRNA;Galactose mutarotase (Aldose 1-epimerase);Putative uncharacterized protein LOC130589;Ibd1 protein	BLOCK25;GALM;hCG_15876;LOC130589;Ibd1	Q96C23;Q53RY1;C9JGU2;A6NFR8;C9JLF6;C9JUM9;Q12915	3	3	12	3	0.78923	22.506	3	0	NaN	NaN	0	0	NaN	NaN	0	0	NaN	NaN	0	0	NaN	0	NaN
Glycoprotein p43;Heterogeneous nuclear ribonucleoprotein G;Heterogeneous nuclear ribonucleoprotein G, N-terminally processed;RNA-binding motif protein, X chromosome;cDNA FLJ54953, highly similar to Heterogeneous nuclear ribonucleoprotein G;RBM1;RNA-binding motif protein X-linked-like 1 (Kynurenine aminotransferase III) (Protein RBM1).;cDNA FLJ59107, moderately similar to Heterogeneous nuclear rib…	HNRPG;RBMX;RBMXP1;CCBL2;DKFZp547N1117;hCG_23341;RBMXL1;RP4-531M19.2-001;RP11-1114A5.1-003;RP4-531M19.2-002;CXorf55;RBMXL3;HNRNPGT;RBMXL2	P38159;B4E352;Q2VIN3;Q96E39;B4E3U4;Q5JQ65;Q5T9T9;Q8N7X1;O75526;A8K8A6;B3KRG5;Q8N8Y7	2	2	6.9	2	1.2332	16.951	7	2	1.2806	28.154	3	1	NaN	NaN	1	0	NaN	NaN	0	0	NaN	0	NaN
Ester hydrolase C11orf54;cDNA FLJ77502	C11orf54;LP4947;PTD012	Q9H0W9-1;Q9H0W9;A8K718;Q9H0W9-2;Q9H0W9-3	1	1	5.4	1	0.97331	2.2555	2	1	0.86852	18.848	2	1	NaN	NaN	1	0	NaN	NaN	0	1	NaN	1	NaN
Glucosamine 6-phosphate N-acetyltransferase;Phosphoglucosamine acetylase;Phosphoglucosamine transacetylase	GNA1;GNPNAT1	Q96EK6	2	2	13.6	2	0.92837	4.6295	2	0	NaN	NaN	0	0	NaN	NaN	0	0	NaN	NaN	0	0	NaN	0	NaN
8 kDa dynein light chain b;Dynein light chain 2, cytoplasmic;Dynein light chain LC8-type 2	DLC2;DYNLL2	Q96FJ2	2	2	14.6	2	1.0718	29.58	2	0	NaN	NaN	0	0	NaN	NaN	0	0	NaN	NaN	0	0	NaN	0	NaN
Aging-associated gene 13 protein;Protein S100-A16;Protein S100-F;S100 calcium-binding protein A16	AAG13;S100A16;S100F	Q96FQ6	1	1	10.7	1	NaN	NaN	0	0	NaN	NaN	0	0	NaN	NaN	0	0	NaN	NaN	0	1	NaN	0	NaN
Abhydrolase domain-containing protein 14B;CCG1-interacting factor B;Putative uncharacterized protein ABHD14B;cDNA FLJ52710, highly similar to Abhydrolase domain-containing protein 14B;cDNA FLJ52723, highly similar to Abhydrolase domain-containing protein 14B;cDNA FLJ52511, highly similar to Abhydrolase domain-containing protein 14B	ABHD14B;CIB	Q96IU4-1;Q96IU4;A6NGU1;B4DNR3;B4DQI4;Q96IU4-2;B4DKK0	3	3	20	3	1.0269	11.718	3	1	NaN	NaN	1	0	NaN	NaN	0	1	NaN	NaN	1	0	NaN	0	NaN
Anion exchange transporter;Solute carrier family 26 member 8;Testis anion transporter 1	SLC26A8;TAT1	Q96RN1-1;Q96RN1;Q96RN1-2;Q96RN1-4;Q96RN1-3;C9J9P0	2	2	3	1	NaN	NaN	1	1	1.2735	21.021	6	0	NaN	NaN	0	2	0.74725	25.339	8	1	13.11	7	1.1024
Apoptosis regulator BAX;Bcl-2-like protein 4;Bax protein;Bax epsilon;BCL2-associated X protein	BAX;BCL2L4	Q07812-2;Q07812;Q5ZPJ1;Q07812-1;Q07812-8;Q07812-5;O95074;Q07812-7;Q07812-4;Q8WXU1;Q9UEI8	3	3	16.5	3	1.2845	3.8714	5	1	NaN	NaN	0	0	NaN	NaN	0	0	NaN	NaN	0	1	NaN	1	NaN
Band 6 protein;Plakophilin-1;cDNA FLJ56941, highly similar to Plakophilin-1;cDNA, FLJ79030, highly similar to Plakophilin-1;PKP1 protein	PKP1	Q13835-1;Q13835;Q13835-2;B4DRX5;Q14BN3	3	3	5.6	3	0.38973	32.435	3	1	NaN	NaN	0	1	0.299	115.03	3	3	0.42989	74.915	5	0	NaN	0	NaN
HLA-DR-associated protein II;Inhibitor of granzyme A-activated DNase;PHAPII;Phosphatase 2A inhibitor I2PP2A;Protein SET;Template-activating factor I;cDNA FLJ51749, highly similar to Protein SET;SET nuclear oncogene;SET translocation (Myeloid leukemia-associated), isoform CRA_a;cDNA, FLJ96345, Homo sapiens SET translocation (myeloid leukemia-associated) (SET),mRNA;cDNA FLJ59759, highly similar to …	SET;hCG_40357;RP11-216B9.3-001;RP11-216B9.3-003;RP11-216B9.3-010	Q01105-1;Q01105;Q5VXV3;Q01105-2;B2RCX0;B4DUE2;Q5VXV2;A6NGV1;B2REB8	3	3	12.1	2	NaN	NaN	1	0	NaN	NaN	0	3	1.2882	6.6568	3	0	NaN	NaN	0	2	12.753	2	0.81653
D-fructose-1,6-bisphosphate 1-phosphohydrolase 1;Fructose-1,6-bisphosphatase 1;Fructose 1,6-bisphosphatase;cDNA, FLJ94876, highly similar to Homo sapiens fructose-1,6-bisphosphatase 1 (FBP1), mRNA;cDNA FLJ75786, highly similar to Homo sapiens fructose-1,6-bisphosphatase 1 (FBP1), mRNA;Growth-inhibiting protein 17	FBP;FBP1;hCG_1640493	P09467;A8QID0;B2RE74;Q2TU34	1	1	4.7	1	NaN	NaN	1	0	NaN	NaN	0	0	NaN	NaN	0	0	NaN	NaN	0	0	NaN	0	NaN
CB1 cannabinoid receptor-interacting protein 1;Putative uncharacterized protein CNRIP1	C2orf32;CNRIP1	Q96F85-1;Q96F85;B8ZZB8;Q96F85-2	2	2	23.8	2	0.98985	0.93291	2	0	NaN	NaN	0	0	NaN	NaN	0	0	NaN	NaN	0	1	NaN	1	NaN
cDNA FLJ75174, highly similar to Homo sapiens calmodulin 1 (phosphorylase kinase, delta), mRNA;cDNA, FLJ96792, highly similar to Homo sapiens calmodulin 2 (phosphorylase kinase, delta) (CALM2), mRNA;Calmodulin;Calmodulin 1 (Phosphorylase kinase, delta), isoform CRA_a;Calmodulin 3 (Phosphorylase kinase, delta), isoform CRA_b;cDNA FLJ61744, highly similar to Calmodulin;CALM3 protein;CALM1 protein;C…	CALM;CALM1;CALM2;CALM3;CALML2;CAM;CAM1;CAM2;CAM3;CAMB;CAMC;CAMIII;hCG_20313;hCG_21749;hCG_17033	A8K1M2;B2RDW0;P62158;B4DJ51;Q9BRL5;Q96HY3;C9J9P9	6	6	41.2	6	1.1433	17.672	22	4	1.1271	11.521	11	3	1.388	13.503	4	4	0.93605	17.081	7	3	7.8683	8	1.1553
Parathion hydrolase-related protein;Phosphotriesterase-related protein	PTER	Q96BW5-1;Q96BW5;Q96BW5-2	2	2	6.6	2	NaN	NaN	1	0	NaN	NaN	0	0	NaN	NaN	0	0	NaN	NaN	0	0	NaN	0	NaN
EF-hand calcium-binding protein RLP49;Reticulocalbin-3	RCN3;UNQ239/PRO272	Q96D15	3	3	6.7	1	1.4178	48.277	3	2	1.4776	13.262	2	0	NaN	NaN	0	0	NaN	NaN	0	0	NaN	0	NaN
Premature ovarian failure protein 1B;Protein POF1B;cDNA FLJ78065, highly similar to Homo sapiens premature ovarian failure 1B protein (POF1B) mRNA;cDNA, FLJ95052, highly similar to Homo sapiens premature ovarian failure, 1B (POF1B), mRNA;Premature ovarian failure, 1B, isoform CRA_b	POF1B;hCG_18178	Q8WVV4-1;Q8WVV4;A8K2U5;Q8WVV4-2	1	1	1.7	0	NaN	NaN	0	0	NaN	NaN	0	0	NaN	NaN	0	1	NaN	NaN	1	0	NaN	0	NaN
Selenoprotein M	SELM;SEPM	Q8WWX9	3	3	40	3	0.804	51.865	4	0	NaN	NaN	0	0	NaN	NaN	0	0	NaN	NaN	0	0	NaN	0	NaN
45 kDa calcium-binding protein;Cab45;Stromal cell-derived factor 4;Stromal cell derived factor 4;Stromal cell derived factor 4, isoform CRA_b	CAB45;PSEC0034;SDF4;hCG_19193;RP5-902P8.6-007;RP5-902P8.6-006	Q9BRK5-1;Q9BRK5;Q9BRK5-4;B1AME6;Q9BRK5-3;B1AME7;Q9BRK5-2	4	4	11.3	0	NaN	NaN	0	3	1.3535	15.884	4	0	NaN	NaN	0	3	1.8217	173.74	3	2	6.854	2	0.97167
Endogenous carboxypeptidase inhibitor;Latexin;MUM;Tissue carboxypeptidase inhibitor	LXN	Q9BS40	2	2	12.2	1	NaN	NaN	1	2	0.6758	5.796	3	0	NaN	NaN	0	1	NaN	NaN	1	1	29.006	2	0.5899
Profilin;Profilin II;Profilin-2;Putative uncharacterized protein PFN2	PFN2	B4DNH1;P35080-1;P35080;P35080-2;C9JUG0;C9JQ45;C9J712;C9J0J7;C9J2N0	2	2	14.9	2	NaN	NaN	1	0	NaN	NaN	0	0	NaN	NaN	0	1	NaN	NaN	1	1	NaN	1	NaN
100 kDa coactivator;EBNA2 coactivator p100;p100 co-activator;Staphylococcal nuclease domain-containing protein 1;Tudor domain-containing protein 11;cDNA, FLJ92620, highly similar to Homo sapiens staphylococcal nuclease domain containing 1 (SND1),mRNA;cDNA FLJ39264 fis, clone OCBBF2009603, highly similar to Staphylococcal nuclease domain-containing protein 1;EBNA-2 co-activator variant;cDNA FLJ545…	SND1;TDRD11	Q7KZF4;B2R5U1;B3KU67;Q59FF0;B4E299;Q86UF7	8	8	11.6	8	0.87176	11.507	13	0	NaN	NaN	0	0	NaN	NaN	0	0	NaN	NaN	0	0	NaN	0	NaN
HSMT3;Sentrin-2;Small ubiquitin-related modifier 2;SMT3 homolog 2;SUMO-3;Ubiquitin-like protein SMT3B;Putative uncharacterized protein ENSP00000391266;Small ubiquitin-like protein 4;Small ubiquitin-related modifier 4	SMT3B;SMT3H2;SUMO2;SMT3H4;SUMO4	P61956;B2R4I2;C9J3L3;A1L3W5;Q6EEV6	2	1	23.2	1	1.1177	2.5527	5	1	1.102	6.8372	6	1	1.3449	15.644	4	0	NaN	NaN	1	1	9.6519	6	1.0185
KDEL motif-containing protein 2;cDNA, FLJ94092	KDELC2;UNQ1904/PRO4350	Q7Z4H8-1;Q7Z4H8;Q7Z4H8-2;B2R8W4;Q7Z4H8-3	1	1	3	1	NaN	NaN	1	0	NaN	NaN	0	0	NaN	NaN	0	0	NaN	NaN	0	0	NaN	0	NaN
N-acetylneuraminate synthase;N-acetylneuraminate-9-phosphate synthase;N-acetylneuraminic acid phosphate synthase;N-acetylneuraminic acid synthase;Sialic acid synthase	NANS;SAS	Q9NR45	4	4	11.4	4	0.94601	74.674	4	0	NaN	NaN	0	0	NaN	NaN	0	0	NaN	NaN	0	0	NaN	0	NaN
150 kDa TGF-beta-1-binding protein;C3 and PZP-like alpha-2-macroglobulin domain-containing protein 7;CD109 antigen;p180;Platelet-specific Gov antigen;r150;CD109	CD109;CPAMD7	Q6YHK3-1;Q6YHK3;Q6YHK3-4;Q6YHK3-2;Q5XUM6;Q6YHK3-3;Q5XUM8;Q5XUN0;Q5XUN1	8	8	8.2	7	0.96986	11.401	14	5	1.0453	9.6683	6	0	NaN	NaN	0	5	0.65547	15.169	6	3	4.2973	5	0.7372
Ig lambda-1 chain C regions;IGL@ protein;Putative uncharacterized protein DKFZp667J0810;Light chain Fab;Cyclosporin A transporter 1;V1-16 protein;V1-2 protein;V1-17 protein;Putative uncharacterized protein;Anti-streptococcal/anti-myosin immunoglobulin lambda light chain variable region;V1-3 protein;V1-13 protein;V1-19 protein;Lambda-chain (AA -20 to 215);Precursor (AA -19 to 108)	IGLC1;IGL@;DKFZp667J0810;CyAT1;IGLV1-44;V1-16;V1-2;V1-17;IGLV2-11;V1-3;IGLV1-40;V1-13;V1-19	P01842;Q6PJR7;Q8N355;Q8TCJ5;A2NYV5;C6KXN3;Q567P1;Q5NV81;A2MYD6;Q6IPQ0;Q6PIK1;A2MYD0;Q8NEJ1;Q96SB0;Q5NV84;Q6PIQ7;Q5NV69;Q6GMX3;Q6GMX4;A0A5E4;A2MYD2;A2NUT2;A2NV54;Q6IN99;Q6GMW3;Q8N5F4;A6NKU1;Q5FWF9	5	5	32.1	0	NaN	NaN	0	0	NaN	NaN	0	0	NaN	NaN	0	4	0.16558	106.49	22	5	149.33	7	0.15704
Autotaxin;Ectonucleotide pyrophosphatase/phosphodiesterase family member 2;Extracellular lysophospholipase D;cDNA FLJ55077, highly similar to Ectonucleotidepyrophosphatase/phosphodiesterase 2	ATX;ENPP2;PDNP2	Q13822-3;Q13822;B4DJD3;Q13822-1	24	1	37	0	NaN	NaN	0	0	NaN	NaN	0	0	NaN	NaN	0	1	NaN	NaN	1	1	NaN	1	NaN
Synaptic vesicle membrane protein VAT-1 homolog;cDNA, FLJ79487, highly similar to Synaptic vesicle membrane protein VAT-1homolog;cDNA FLJ39753 fis, clone SMINT2018343, highly similar to Synaptic vesicle membrane protein VAT-1homolog (EC 1.-.-.-);cDNA FLJ54106, moderately similar to Synaptic vesicle membrane protein VAT-1 homolog (EC 1.-.-.-)	VAT1	Q99536;B0AZP7;B3KUF8;B4DPX4	6	6	21.6	6	1.0644	11.292	7	1	NaN	NaN	1	0	NaN	NaN	0	0	NaN	NaN	0	0	NaN	0	NaN
FSCN1 protein;55 kDa actin-bundling protein;Fascin;p55;Singed-like protein;cDNA FLJ37935 fis, clone CTONG2005290, highly similar to FASCIN;cDNA FLJ38511 fis, clone HCHON2000417, highly similar to FASCIN	FSCN1;FAN1;HSN;SNL	Q96IH1;Q16658;B3KTA3;B3KTM9	9	9	22.8	8	0.7897	29.428	11	5	0.97055	60.258	6	4	1.1712	9.4768	3	1	17.512	189.31	2	1	NaN	1	NaN
Adipocyte-derived leucine aminopeptidase;Aminopeptidase PILS;ARTS-1;Endoplasmic reticulum aminopeptidase 1;Puromycin-insensitive leucyl-specific aminopeptidase;Type 1 tumor necrosis factor receptor shedding aminopeptidase regulator;cDNA FLJ76662, highly similar to Homo sapiens type 1 tumor necrosis factor receptor shedding aminopeptidase regulator, mRNA;Adipocyte-derived leucine aminopeptidase va…	APPILS;ARTS1;ERAP1;KIAA0525;UNQ584/PRO1154	Q9NZ08-2;Q9NZ08;A8K6H1;Q9NZ08-1;Q53GQ8	5	5	8.1	4	0.90403	10.392	3	3	1.2874	5.9814	3	0	NaN	NaN	0	0	NaN	NaN	0	0	NaN	0	NaN
cDNA FLJ56357, highly similar to Homo sapiens apolipoprotein A-I binding protein (APOA1BP), mRNA;Apolipoprotein A-I-binding protein;YjeF N-terminal domain-containing protein 1	AIBP;APOA1BP;YJEFN1	B4DP80;Q8NCW5-1;Q8NCW5;Q8NCW5-2	2	2	12.1	2	0.9895	6.4025	6	1	0.88209	12.82	2	2	1.0298	3.2668	2	0	NaN	NaN	0	1	NaN	1	NaN
76 kDa protein;LAMA-like protein 2;Lamina ancestor homolog 2;Phospholipase B domain-containing protein 2;Putative phospholipase B-like 2;Putative phospholipase B-like 2 32 kDa form;Putative phospholipase B-like 2 45 kDa form	PLBD2	Q8NHP8	2	2	4.2	2	1.098	4.6423	2	0	NaN	NaN	0	0	NaN	NaN	0	0	NaN	NaN	0	0	NaN	0	NaN
Cell migration-inducing gene 10 protein;Phosphoglycerate kinase 1;Primer recognition protein 2;Phosphoglycerate kinase	MIG10;OK/SW-cl.110;PGK1;PGKA;hCG_20034	P00558;A8K4W6;B7Z7A9;B4DHM5;B4E1H9;B4DHB3	20	16	55.9	16	0.7056	39.516	44	15	0.89411	47.531	26	9	1.0995	11.89	12	2	0.98027	5.3825	2	2	2.4105	2	0.93742
PEP11 homolog;Vacuolar protein sorting-associated protein 29;Vesicle protein sorting 29;Putative uncharacterized protein DKFZp667O202	DC15;DC7;MDS007;VPS29;DKFZp667O202	Q9UBQ0-2;Q9UBQ0;Q9UBQ0-1;Q5JPE4	1	1	5.8	1	NaN	NaN	1	0	NaN	NaN	0	0	NaN	NaN	0	0	NaN	NaN	0	0	NaN	0	NaN
Golgi membrane protein 1;Golgi membrane protein GP73;Golgi phosphoprotein 2;cDNA FLJ14811 fis, clone NT2RP4001975, highly similar to Golgi phosphoprotein 2;cDNA PSEC0257 fis, clone NT2RP3003642, highly similar to golgi phosphoprotein 2;Golgi phosphoprotein 2, isoform CRA_a	GOLM1;RP11-379P1.2-001;C9orf155;GOLPH2;PSEC0242;UNQ686/PRO1326;hCG_29469	Q5VZE3;Q8NBJ4-1;Q8NBJ4;B3KNK9;Q8NBJ4-2	3	3	8.5	0	NaN	NaN	0	0	NaN	NaN	0	0	NaN	NaN	0	3	0.42265	61.5	3	2	78.616	2	0.19556
C-alpha-formylglycine-generating enzyme 2;Sulfatase-modifying factor 2;Putative uncharacterized protein SUMF2;Putative uncharacterized protein DKFZP566I1024;cDNA FLJ59949, highly similar to Homo sapiens sulfatase modifying factor 2 (SUMF2), transcript variant 4, mRNA;cDNA FLJ54105, highly similar to Sulfatase-modifying factor 2;cDNA FLJ54722, highly similar to Sulfatase-modifying factor 2;cDNA FL…	PSEC0171;SUMF2;UNQ1968/PRO4500;DKFZP566I1024	Q8NBJ7-3;Q8NBJ7;C9J660;C9JL30;Q75LP3;C9JA78;Q8NBJ7-1;B4DQ27;B4DN71;C9JZ12;Q8NBJ7-4;A8MXB9;B4DLK7;A8MTN9;B4DWQ0;Q8NBJ7-2;C9JVN6;C9JY25	2	2	7.5	0	NaN	NaN	0	2	1.3822	11.162	2	2	0.99717	14.394	2	1	NaN	NaN	1	0	NaN	0	NaN
Endoplasmic reticulum resident protein 46;Thioredoxin domain-containing protein 5;Thioredoxin-like protein p46;Putative uncharacterized protein DKFZp666I134;Putative uncharacterized protein STRF8;TXNDC5 protein;cDNA, FLJ96678, Homo sapiens thioredoxin domain containing 5 (TXNDC5), mRNA;HCG1811539, isoform CRA_b	TLP46;TXNDC5;UNQ364/PRO700;DKFZp666I134;STRF8;hCG_1811539	Q8NBS9;Q658S9;Q6EHZ3;Q86UY0;B2RDM2	11	11	28	10	0.87629	11.342	10	7	0.94133	36.197	8	3	0.84256	4.9735	3	3	0.77398	17.958	4	4	40.887	4	0.67893
F-spondin;Spondin-1;Vascular smooth muscle cell growth-promoting factor;cDNA FLJ10722 fis, clone NT2RP3001140, highly similar to Spondin-1;SPON1 protein	KIAA0762;SPON1;VSGP	Q9HCB6;A8K6W5;B3KMD1;Q3ZCT3	2	2	3.6	0	NaN	NaN	0	0	NaN	NaN	0	0	NaN	NaN	0	2	1.2035	2.7415	2	0	NaN	0	NaN
MAPK-interacting and spindle-stabilizing protein-like;Mitogen-activated protein kinase 1-interacting protein 1-like	C14orf32;MAPK1IP1L	Q8NDC0;B2RDD8	1	1	6.9	1	NaN	NaN	1	0	NaN	NaN	0	0	NaN	NaN	0	0	NaN	NaN	0	0	NaN	0	NaN
cDNA FLJ55335, highly similar to Tyrosine-protein kinase-like 7;Colon carcinoma kinase 4;Protein-tyrosine kinase 7;Tyrosine-protein kinase-like 7;PTK7 protein tyrosine kinase 7 isoform a variant	CCK4;PTK7	B7Z477;Q13308-1;Q13308;Q13308-5;Q59FV9;Q13308-2;Q13308-4;Q13308-3	4	4	5.4	2	0.83893	31.144	2	3	1.1399	5.3884	3	2	1.3085	7.7	2	0	NaN	NaN	0	0	NaN	0	NaN
Collagen alpha-1(XIV) chain;Undulin;cDNA FLJ77224, highly similar to Homo sapiens collagen, type XIV, alpha 1 (undulin) (COL14A1), mRNA;COL14A1 protein	COL14A1;UND	Q05707-1;Q05707;Q05707-2;A8KAL5;C9JSX8;Q4G0W3;Q05707-3	17	17	13	5	0.91037	24.379	3	8	0.69274	16.64	11	0	NaN	NaN	0	16	0.82902	29.756	28	6	17.374	8	0.9614
IgLON family member 4;Neuronal growth regulator 1	IGLON4;NEGR1;UNQ2433/PRO4993	Q7Z3B1	4	4	11.3	1	NaN	NaN	0	3	1.2429	10.277	5	4	1.1373	5.9894	4	1	NaN	NaN	1	1	NaN	1	NaN
ABP-280-like protein;ABP-L;Actin-binding-like protein;Filamin-2;Filamin-C;Gamma-filamin;Gamma filamin variant;cDNA FLJ10186 fis, clone HEMBA1004534, highly similar to Filamin-C;Filamin C	ABPL;FLN2;FLNC	Q14315-1;Q14315;Q59H94;Q14315-2;B3KM41;B5AGT3	8	2	4.3	2	0.93944	12.888	3	0	NaN	NaN	0	0	NaN	NaN	0	0	NaN	NaN	0	0	NaN	0	NaN
Elongation factor 1-beta;HCG19809;Similar to eukaryotic translation elongation factor 1 beta 2; eukaryotic translation elongation factor 1 beta 1	EEF1B;EEF1B2;EF1B;hCG_19809;LOC392793;tcag7.1190	P24534;A4D1M6	3	3	20.4	3	0.87912	10.73	9	2	0.82248	4.2908	3	1	NaN	NaN	1	1	NaN	NaN	1	1	NaN	1	NaN
cDNA FLJ75516, highly similar to Xenopus tropicalis ubiquitin C, mRNA;Ubiquitin C variant;Ubiquitin C splice variant;Putative uncharacterized protein;UBC protein;cDNA FLJ32377 fis, clone SKMUS1000014, highly similar to Polyubiquitin 9;Putative uncharacterized protein DKFZp434K0435;Ubiquitin B;Ubiquitin B, isoform CRA_a;40S ribosomal protein S27a;cDNA, FLJ96793, Homo sapiens ribosomal protein S27a…	UBC;DKFZp434K0435;hCG_1998947;UBB;RPS27A;UBA80;UBCEP1;hCG_1987923;UBA52;UBCEP2;hCG_37048	A8K674;Q59EM9;Q5PY61;Q66K58;Q96H31;Q96MH4;Q9UFQ0;Q96C32;Q5U5U6;P62979;B2RDW1;Q5RKT7;Q8WYN9;B4DV12;Q5UGI3;P62987;Q3MIH3;P62988;Q49A90;A8CGI2	6	6	65.1	6	0.91303	64.352	42	4	0.80915	28.267	25	2	0.62335	171.46	24	4	0.60496	53.016	13	3	227.51	23	0.82494
Myotrophin;Protein V-1;cDNA FLJ31663 fis, clone NT2RI2004504, highly similar to MYOTROPHIN;Myotrophin, isoform CRA_a;Putative uncharacterized protein DKFZp761E1322;V-1 protein;Putative uncharacterized protein MTPN	MTPN;DKFZp761E1322;hCG_16971;tcag7.994	P58546;Q69YG1;C9JL85	4	4	33.1	4	0.99116	7.3401	11	3	0.90437	10.689	4	1	NaN	NaN	1	1	NaN	NaN	1	2	7.289	3	0.98081
Polypyrimidine tract binding protein 1;Polypyrimidine tract binding protein 1, isoform CRA_c;57 kDa RNA-binding protein PPTB-1;Heterogeneous nuclear ribonucleoprotein I;Polypyrimidine tract-binding protein 1	hCG_20560;PTBP1;PTB	Q9BUQ0;P26599-2;P26599;P26599-1	3	3	12.6	3	1.2277	11.558	4	0	NaN	NaN	0	0	NaN	NaN	0	0	NaN	NaN	0	0	NaN	0	NaN
TMSB4X protein;Thymosin beta-4-like protein 3;Fx;Hematopoietic system regulatory peptide;Seraspenide;Thymosin beta-4;cDNA, FLJ92006, Homo sapiens thymosin, beta 4, X chromosome (TMSB4X), mRNA;Thymosin beta 4, X-linked;Thymosin, beta 4, X-linked, isoform CRA_a;Putative thymosin beta-4-like protein 6;Putative thymosin beta-4-like protein 1;Putative thymosin beta-4-like protein 2	TMSB4X;TMSL3;TB4X;THYB4;TMSB4;hCG_1646598;TMSB4L;TMSL6;TMSL1;TMSL2	Q0P5N8;Q0P5P4;Q0P5Q0;Q0P5T0;Q0P5U7;A8MW06;P62328;A2VCK8;A9Z1Y9;Q08EQ4;Q2KHM7	8	8	55.7	8	0.84048	15.851	28	7	0.86164	12.711	12	5	1.1372	17.142	11	7	0.76058	13.895	8	7	8.1758	20	1.0905
Alpha-tubulin 3;Tubulin alpha-1A chain;Tubulin alpha-3 chain;Tubulin B-alpha-1;Alpha-tubulin;Alpha-tubulin 2;Alpha-tubulin 3C/D;Tubulin alpha-2 chain;Tubulin alpha-3C/D chain;cDNA FLJ77591, highly similar to Homo sapiens tubulin, alpha 2 (TUBA2), transcript variant 1, mRNA;Tubulin, alpha 2;Tubulin, alpha 2, isoform CRA_b;Alpha-tubulin 3E;Tubulin alpha-3E chain;cDNA FLJ53743, highly similar to Tub…	TUBA1A;TUBA3;TUBA2;TUBA3C;TUBA3D;hCG_19100;TUBA3E;TUBA1C	Q71U36;A8K0B8;Q9UQM3;Q13748-1;Q13748;Q1ZYQ1;Q6PEY2;Q13748-2;B4DQK4;Q8N532	12	0	38.8	0	1.07	33.367	6	0	NaN	NaN	0	0	NaN	NaN	0	0	NaN	NaN	0	0	NaN	0	NaN
A18 hnRNP;Cold-inducible RNA-binding protein;Glycine-rich RNA-binding protein CIRP;Cold inducible RNA binding protein;Cold inducible RNA binding protein, isoform CRA_a;cDNA FLJ37462 fis, clone BRAWH2011343, highly similar to COLD-INDUCIBLE RNA-BINDING PROTEIN;cDNA FLJ52850, moderately similar to Cold-inducible RNA-binding protein;cDNA FLJ52834, moderately similar to Cold-inducible RNA-binding pro…	A18HNRNP;CIRBP;CIRP;hCG_21575	Q14011;Q53XX5;B3KT17;B4E2X2;B4E2A3;Q6ZR81	4	4	33.1	4	0.9638	6.3358	5	2	NaN	NaN	1	1	NaN	NaN	1	1	NaN	NaN	0	2	6.895	4	0.93196
Meteorin-like protein;cDNA FLJ36429 fis, clone THYMU2011573, highly similar to Homo sapiens meteorin, glial cell differentiation regulator-like (METRNL), mRNA	METRNL	Q641Q3;B3KSJ5	5	5	18.3	0	NaN	NaN	0	0	NaN	NaN	0	0	NaN	NaN	0	3	0.61965	44.946	2	3	168.02	3	0.077219
cDNA FLJ51089, highly similar to FK506-binding protein 9 (EC 5.2.1.8);63 kDa FK506-binding protein;FK506-binding protein 9;Peptidyl-prolyl cis-trans isomerase FKBP9;Rotamase;FKBP9 protein;cDNA PSEC0007 fis, clone NT2RM1000634, highly similar to FK506-binding protein 9 (EC 5.2.1.8);cDNA FLJ55188, highly similar to FK506-binding protein 9 (EC 5.2.1.8);cDNA FLJ53831, highly similar to FK506-binding …	FKBP60;FKBP63;FKBP9	B7Z6H3;O95302;A7YQ73;B3KQQ0;B7Z1G9;B7Z1U8;B7Z230;B7Z994;B7ZAH5	3	3	6.3	1	NaN	NaN	1	2	0.91103	0.67329	2	2	0.68845	2.1828	2	0	NaN	NaN	0	0	NaN	0	NaN
Calpactin I light chain;Calpactin-1 light chain;Cellular ligand of annexin II;p10 protein;p11;Protein S100-A10;S100 calcium-binding protein A10;S100A10 protein	ANX2LG;CAL1L;CLP11;S100A10	P60903;Q6FGE5	3	3	33	3	1.5152	17.482	7	1	NaN	NaN	1	1	NaN	NaN	1	1	NaN	NaN	1	2	5.222	4	1.0247
Importin-9;Ran-binding protein 9	HSPC273;IMP9;IPO9;KIAA1192;RANBP9	Q96P70	2	2	3.3	2	0.80092	26.088	2	0	NaN	NaN	0	0	NaN	NaN	0	0	NaN	NaN	0	0	NaN	0	NaN
Elongation factor 2;cDNA FLJ60696, highly similar to Elongation factor 2;cDNA FLJ58164, highly similar to Elongation factor 2;EEF2 protein;Similar to Elongation factor 2b;cDNA FLJ56548, highly similar to Elongation factor 2	EEF2;EF2	P13639;B4DMC6;B4DRE8;Q6PK56;Q8TA90;B4DPU3	21	21	29.5	21	0.95776	11.115	73	2	NaN	NaN	1	2	1.0428	0.077585	2	0	NaN	NaN	0	0	NaN	0	NaN
p180/ribosome receptor;180 kDa ribosome receptor homolog;ES/130-related protein;Ribosome receptor protein;Ribosome-binding protein 1;RRBP1 protein;Ribosome binding protein 1 homolog 180kDa (Dog);cDNA FLJ36146 fis, clone TESTI2025117, highly similar to Ribosome-binding protein 1	RRBP1;KIAA1398;RP11-462D18.3-003	A7BI36;Q9P2E9-1;Q9P2E9;Q9P2E9-2;A1A5C4;A2A2S5;Q05DK7;Q32NB1;Q9P2E9-3;A1A5C5;B3KSG1	7	7	5.9	5	0.67561	13.484	7	0	NaN	NaN	0	1	NaN	NaN	1	0	NaN	NaN	0	1	NaN	0	NaN
Beta-1,4-galactosyltransferase 1;Beta-N-acetylglucosaminyl-glycolipid beta-1,4-galactosyltransferase;Beta-N-acetylglucosaminylglycopeptide beta-1,4-galactosyltransferase;Lactose synthase A protein;N-acetyllactosamine synthase;Nal synthase;Processed beta-1,4-galactosyltransferase 1;UDP-Gal:beta-GlcNAc beta-1,4-galactosyltransferase 1;UDP-galactose:beta-N-acetylglucosamine beta-1,4-galactosyltransf…	B4GALT1;GGTB2	P15291-1;P15291;B4DLB8;B4DMM8;B7ZAH9;Q86XA6;P15291-2	1	1	4.8	0	NaN	NaN	0	0	NaN	NaN	0	0	NaN	NaN	0	0	NaN	NaN	0	1	NaN	1	NaN
40S ribosomal protein S19;cDNA, FLJ92047, Homo sapiens ribosomal protein S19 (RPS19), mRNA;Ribosomal protein S19, isoform CRA_a;Ribosomal protein S19	RPS19;hCG_1995572	P39019;B0ZBD0;Q8WVX7	3	3	19.3	3	1.4466	47.585	3	0	NaN	NaN	0	0	NaN	NaN	0	1	NaN	NaN	0	1	NaN	1	NaN
Heme oxygenase 1;cDNA, FLJ93605, highly similar to Homo sapiens heme oxygenase (decycling) 1 (HMOX1), mRNA;Heme oxygenase (Decycling) 1;HMOX1 protein	HMOX1;HO;HO1;hCG_40033;CTA-286B10.6-002	P09601;B2R7U4;Q6FH11;Q96DI8;B1AHA8	1	1	8.3	1	NaN	NaN	1	0	NaN	NaN	0	0	NaN	NaN	0	0	NaN	NaN	0	0	NaN	0	NaN
Adenylate kinase 2, mitochondrial;ATP-AMP transphosphorylase 2;cDNA FLJ55097, highly similar to Adenylate kinase isoenzyme 2, mitochondrial (EC 2.7.4.3)	ADK2;AK2	P54819-1;P54819;P54819-2;P54819-5;P54819-3;B4DLK2;P54819-6	3	3	20.1	1	NaN	NaN	1	2	1.3015	26.491	2	0	NaN	NaN	0	0	NaN	NaN	0	0	NaN	0	NaN
APEX nuclease;Apurinic-apyrimidinic endonuclease 1;DNA-(apurinic or apyrimidinic site) lyase;Protein REF-1;APEX nuclease (Multifunctional DNA repair enzyme) 1;APEX nuclease (Multifunctional DNA repair enzyme) 1, isoform CRA_a;cDNA FLJ76713, highly similar to Homo sapiens APEX nuclease (multifunctional DNA repair enzyme) 1 (APEX1), transcript variant 2, mRNA;Full-length cDNA clone CS0DI036YP02 of …	APE;APEX;APEX1;APX;HAP1;REF1;hCG_40473	P27695;Q5TZP7;C9JG79	8	8	39.9	8	0.87639	24.747	14	5	0.822	21.59	4	4	1.1184	26.464	3	1	NaN	NaN	1	0	NaN	0	NaN
ADP-ribosylation factor 1;ADP-ribosylation factor 3;cDNA FLJ51902, highly similar to ADP-ribosylation factor 1;cDNA FLJ61099, highly similar to ADP-ribosylation factor 1;cDNA FLJ51215, highly similar to ADP-ribosylation factor 1;cDNA FLJ57770, moderately similar to ADP-ribosylation factor 3;cDNA, FLJ79427, highly similar to ADP-ribosylation factor 3	ARF1;ARF3	P84077;P61204;B4DN70;B4DEB9;B4DJC8;B4E190;B7ZB63	3	2	22.1	2	0.95374	10.404	3	0	NaN	NaN	0	0	NaN	NaN	0	0	NaN	NaN	0	0	NaN	0	NaN
ADP-ribosylation factor 4;Putative uncharacterized protein ARF4	ARF2;ARF4	P18085;C9JPM4;C9JAK5	2	1	11.7	1	NaN	NaN	0	0	NaN	NaN	0	0	NaN	NaN	0	0	NaN	NaN	0	0	NaN	0	NaN
Helix-destabilizing protein;Heterogeneous nuclear ribonucleoprotein A1;hnRNP core protein A1;Single-strand RNA-binding protein;HNRPA1 protein;Putative uncharacterized protein;hnRNP core protein A1-like 3;Putative heterogeneous nuclear ribonucleoprotein A1-like 3;Putative uncharacterized protein ENSP00000383298;Heterogeneous nuclear ribonucleoprotein A1-like 2;hnRNP core protein A1-like 2;cDNA FLJ…	HNRNPA1;HNRPA1;HNRPA1L3;HNRNPA1L;HNRNPA1L2	P09651-1;P09651;P09651-2;Q3MI39;Q6IPF2;Q9BSM5;P09651-3;P0C7M2;C9JCD7;Q32P51;Q0VAC0;B4E0B5;A6NCA2	6	6	21	3	0.95894	9.9874	5	2	0.94866	16.473	3	2	0.88102	6.8844	2	4	0.54063	27.738	6	1	9.8187	2	0.77492
Glucose-6-phosphate 1-dehydrogenase;Glucose-6-phosphate dehydrogenase;Glucose-6-phosphate dehydrogenase variant	G6PD	P11413-2;P11413;P11413-3;A8K8D9;P11413-1;Q0PHS4;Q2Q9B7;Q2Q9H2;Q2VF42;B4DYA7;Q0PHS1;A2IBT6;A7IZZ3;B6ZHS6;Q0PHS2;Q0PHS3;Q0PHS5;Q0PHS6	1	1	2.9	1	0.8536	15.922	4	0	NaN	NaN	0	0	NaN	NaN	0	0	NaN	NaN	0	0	NaN	0	NaN
Phosphatidylinositol transfer protein alpha isoform;cDNA FLJ52181, highly similar to Phosphatidylinositol transfer protein alpha isoform;PITPNA protein	PITPN;PITPNA	Q00169;B4E1U1;Q6NUL6	1	1	8.5	1	NaN	NaN	1	0	NaN	NaN	0	0	NaN	NaN	0	0	NaN	NaN	0	0	NaN	0	NaN
Heterogeneous nuclear ribonucleoprotein K;Transformation up-regulated nuclear protein;cDNA FLJ53312, highly similar to Heterogeneous nuclear ribonucleoprotein K;Heterogeneous nuclear ribonucleoprotein K transcript variant;cDNA FLJ77137, highly similar to Homo sapiens heterogeneous nuclear ribonucleoprotein K (HNRPK), transcript variant 1, mRNA;Heterogeneous nuclear ribonucleoprotein K isoform a;H…	HNRNPK;HNRPK;hCG_1985922;RP11-575L7.1-003;RP11-575L7.1-005;RP11-575L7.1-001	P61978-2;P61978;B4DFF1;Q5EC54;Q6IBN1;P61978-1;P61978-3;B4DUQ1;Q5T6W2;B3KU16;Q5T6W5	5	5	17.2	5	1.2007	33.378	15	0	NaN	NaN	0	0	NaN	NaN	0	0	NaN	NaN	0	2	18.857	4	0.83246
Cadherin family member 1;Desmocollin-1;Desmosomal glycoprotein 2/3;Desmocollin 1, isoform CRA_b;Desmocollin 1b	CDHF1;DSC1;hCG_25474	Q08554-1;Q08554;Q08554-2;Q9HB00	4	4	5.4	1	NaN	NaN	1	1	NaN	NaN	1	3	0.85697	229.97	7	1	NaN	NaN	1	0	NaN	0	NaN
cDNA FLJ55130, highly similar to Rattus norvegicus tropomyosin 1, alpha (Tpm1), transcript variant 8, mRNA;Alpha-tropomyosin;cDNA FLJ54760, highly similar to Rattus norvegicus tropomyosin 1, alpha (Tpm1), transcript variant 7, mRNA;Tropomyosin 1 (Alpha), isoform CRA_i;Tropomyosin alpha-1 chain;Tropomyosin-1;Tropomyosin;Tropomyosin 1 alpha variant 6;TPM1 protein variant	hCG_33495;TPM1;C15orf13;TMSA	B7Z596;O15513;B7Z722;P09493-5;P09493;Q07413;Q1ZYL5;Q59GR8	4	1	10.9	1	NaN	NaN	1	0	NaN	NaN	0	0	NaN	NaN	0	0	NaN	NaN	0	0	NaN	0	NaN
Cancer/testis antigen 8;Synaptonemal complex protein 1;CTCL tumor antigen se2-1;SYCP1 protein	SCP1;SYCP1;RP11-109G4.1-003	Q15431;B7ZLS9;Q9H2G7;Q3MHC4;Q5VXJ5	1	1	1.3	1	NaN	NaN	1	1	0.2908	97.898	7	1	0.039427	186.11	4	1	0.25217	116.46	4	1	75.782	4	0.016641
22 kDa actin-binding protein;Protein WS3-10;Smooth muscle protein 22-alpha;Transgelin;Transgelin variant;cDNA, FLJ94704, highly similar to Homo sapiens transgelin (TAGLN), mRNA;Putative uncharacterized protein DKFZp686P11128;TAGLN protein;Transgelin variant 2;Transgelin, isoform CRA_b	SM22;TAGLN;WS3-10;DKFZp686P11128;hCG_2032895	Q01995;Q53GC9;Q5U0D2;Q6FI52;Q59FA5	16	16	80.6	10	0.99531	11.176	28	14	0.52462	22.113	38	10	0.51655	32.784	26	11	0.90377	9.6225	14	12	12.122	44	1.317
2-phospho-D-glycerate hydro-lyase;Enolase 2;Gamma-enolase;Neural enolase;Neuron-specific enolase;Enolase	ENO2;hCG_25937	P09104;A8K3B0;Q6FHV6;B7Z2X9	5	2	24.4	2	0.95131	6.8148	2	0	NaN	NaN	0	0	NaN	NaN	0	0	NaN	NaN	0	0	NaN	0	NaN
cDNA FLJ75056, highly similar to Homo sapiens phosphatidylinositol binding clathrin assembly protein (PICALM), mRNA;Putative uncharacterized protein PICALM;PICALM variant protein;Clathrin assembly lymphoid myeloid leukemia protein;Phosphatidylinositol-binding clathrin assembly protein;cDNA FLJ52661, highly similar to Homo sapiens phosphatidylinositol binding clathrin assembly protein, transcript …	PICALM;PICALM variant protein;CALM;KIAA0656;SNAP91	A8K5U9;A8MX97;Q4LE54;A8MW24;Q13492-1;Q13492;C9JDZ4;Q13492-2;Q13492-3;B4DLM1;B4DTM3;B5BU72;O60641-1;O60641;B7Z2C2;B7Z2N2;O60641-2;O60641-3	2	2	4.8	2	1.3013	20.047	3	0	NaN	NaN	0	0	NaN	NaN	0	0	NaN	NaN	0	0	NaN	0	NaN
ATL-derived factor;Surface-associated sulphydryl protein;Thioredoxin;Thioredoxin, isoform CRA_b;Thioredoxin delta 3	TRDX;TRX;TRX1;TXN;hCG_28763;RP11-427L11.1-002;TXN delta 3	P10599;Q9UDG5;B1ALW1;O60744	10	10	66.7	9	1.1579	25.004	24	7	0.81689	10.949	9	8	0.96053	68.196	13	7	0.92567	14.47	8	7	13.189	12	0.90972
14-3-3 protein beta/alpha;14-3-3 protein beta/alpha, N-terminally processed;Protein 1054;Protein kinase C inhibitor protein 1	YWHAB	P31946-1;P31946;B5BU24	12	1	62.2	0	NaN	NaN	0	1	0.95938	16.463	2	0	NaN	NaN	0	0	NaN	NaN	0	0	NaN	0	NaN
14-3-3 protein eta;Protein AS1;cDNA, FLJ93036, highly similar to Homo sapiens tyrosine 3-monooxygenase/tryptophan 5-monooxygenaseactivation protein, eta polypeptide (YWHAH), mRNA;Tyrosine 3-monooxygenase/tryptophan 5-monooxygenase activation protein, eta polypeptide;Homo sapiens clone CDABP0046 mRNA sequence	YWHA1;YWHAH;LL22NC03-44A4.1-004	Q04917;B2R6N6;A2IDB2;Q9H4N8	9	7	43.5	6	0.97324	9.4832	13	5	0.71077	126.92	4	0	NaN	NaN	0	2	0.77263	46.239	2	2	33.792	3	0.91824
Heterogeneous nuclear ribonucleoproteins C1/C2;cDNA FLJ75154, highly similar to Homo sapiens heterogeneous nuclear ribonucleoprotein C (C1/C2), mRNA;cDNA, FLJ92712, highly similar to Homo sapiens heterogeneous nuclear ribonucleoprotein C (C1/C2) (HNRPC), transcript variant 1, mRNA;cDNA, FLJ92657, highly similar to Homo sapiens heterogeneous nuclear ribonucleoprotein C (C1/C2) (HNRPC), transcript …	HNRNPC;HNRPC;HNRNPCL1;HNRPCL1;LOC440563;LOC649330	P07910-1;P07910;A8K9A4;B2R603;P07910-2;B2R5W2;B3KX96;B4DY08;P07910-4;B4DSU6;B4DMJ1;O60812;B2RP44;B7ZW41;Q6PKD2;B2RXH8;B7ZW38;P07910-3;Q569J8	2	2	9.2	1	NaN	NaN	1	0	NaN	NaN	0	0	NaN	NaN	0	0	NaN	NaN	0	2	9.211	2	0.77377
LAG1 longevity assurance homolog 3	LASS3	Q8IU89	1	1	2.5	1	NaN	NaN	0	0	NaN	NaN	0	0	NaN	NaN	0	0	NaN	NaN	0	0	NaN	0	NaN
Calponin, acidic isoform;Calponin-3;cDNA FLJ50126, highly similar to Calponin-3;cDNA, FLJ79297, highly similar to Calponin-3;Calponin 3, acidic;cDNA, FLJ92692, Homo sapiens calponin 3, acidic (CNN3), mRNA;CNN3 protein;cDNA FLJ53072, highly similar to Calponin-3;DJ639P13.2.2 (Acidic calponin 3)	CNN3;hCG_31913	Q15417;B4DFK6;Q6FHA7;B4DP09;Q9BWY6	4	3	15.8	3	1.1	19.017	6	1	NaN	NaN	0	0	NaN	NaN	0	0	NaN	NaN	0	0	NaN	1	NaN
Profilin I;Profilin-1;Profilin	PFN1;hCG_32691	P07737;Q53Y44	12	12	88.6	11	1.0302	10.288	57	7	0.87453	24.608	21	8	0.80384	80.181	27	6	0.92448	14.1	12	7	9.6935	28	1.0736
Plastin-3;T-plastin;cDNA FLJ78707, highly similar to Homo sapiens plastin 3 (T isoform) (PLS3), mRNA;cDNA, FLJ92722, Homo sapiens plastin 3 (T isoform) (PLS3), mRNA;Plastin 3 (T isoform);cDNA FLJ51929, highly similar to Plastin-3;cDNA FLJ50683, highly similar to Plastin-3;Plastin 3 variant;Similar to plastin 3 (T isoform);PLS3 protein;cDNA FLJ61108, highly similar to Plastin-3;cDNA FLJ59681, high…	PLS3;hCG_18485	P13797;A8K579;B4DPW9;B7Z6M1;Q53GY0;Q96HI1;A7E2S2;B4DG31;B4DGB4;B4DI60	16	16	35.7	16	1.0394	11.93	25	5	0.53914	54.574	6	1	NaN	NaN	1	0	NaN	NaN	0	0	NaN	0	NaN
High sulfur keratin-associated protein 11.1;Keratin-associated protein 11-1;Keratin associated protein	KAP11.1;KRTAP11.1;KRTAP11-1	Q8IUC1;Q3LI55	3	3	24.5	0	NaN	NaN	0	0	NaN	NaN	0	0	NaN	NaN	0	0	NaN	NaN	0	1	NaN	1	NaN
Vitelline membrane outer layer protein 1 homolog;VMO1 protein	UNQ6350/PRO21055;VMO1	Q7Z5L0;Q3SXP2	1	1	5.9	0	NaN	NaN	0	0	NaN	NaN	0	0	NaN	NaN	0	1	NaN	NaN	1	0	NaN	0	NaN
AIR carboxylase;Multifunctional protein ADE2;Phosphoribosylaminoimidazole carboxylase;Phosphoribosylaminoimidazole-succinocarboxamide synthase;SAICAR synthetase;Putative uncharacterized protein DKFZp781N1372	ADE2;AIRC;PAICS;PAIS;DKFZp781N1372	P22234;B4DGX3;Q68CQ5	2	2	5.8	2	0.9044	50.091	5	0	NaN	NaN	0	0	NaN	NaN	0	0	NaN	NaN	0	0	NaN	0	NaN
TCP1-chaperonin cofactor A;Tubulin-folding cofactor A;Tubulin-specific chaperone A;cDNA, FLJ92496, Homo sapiens tubulin-specific chaperone a (TBCA), mRNA;TBCA protein;Tubulin folding cofactor A;Tubulin-specific chaperone a;cDNA FLJ57496, moderately similar to Tubulin-specific chaperone A	TBCA;hCG_2016016	O75347;Q6FGD7;B4DT30	4	4	43.5	4	1.0281	6.4995	6	2	0.89661	4.0478	3	3	1.275	9.5057	4	1	NaN	NaN	1	1	NaN	1	NaN
cDNA FLJ54705, highly similar to Serine/threonine-protein phosphatase 2A regulatory subunit B';Protein phosphatase 2A activator, regulatory subunit 4;Phosphotyrosyl phosphatase activator;PP2A, subunit B', PR53 isoform;Serine/threonine-protein phosphatase 2A activator;Serine/threonine-protein phosphatase 2A regulatory subunit 4;Serine/threonine-protein phosphatase 2A regulatory subunit B';Putative…	PPP2R4;RP11-247A12.4-024;PTPA;RP11-247A12.4-013;RP11-247A12.4-020;RP11-247A12.4-012;RP11-247A12.4-001;RP11-247A12.4-017;RP11-247A12.4-021;RP11-247A12.4-018;DKFZp781M17165;RP11-247A12.4-015;RP11-247A12.4-019	B4DZF8;B7ZBP7;Q15257-2;Q15257;Q15257-1;Q5T948;A6PVN5;Q15257-3;C9IZ76;Q5T949;B4DLX5;B7ZBP6;Q15257-4;A6PVN9;A6PVN6;A6PVN8;Q68CR8;A6PVN7	2	2	8.3	1	NaN	NaN	1	1	NaN	NaN	1	0	NaN	NaN	0	1	NaN	NaN	0	0	NaN	0	NaN
Histone H1.4;Histone H1b;Liver histone H1e;Histone 1, H1e;Histone H1e;cDNA, FLJ94268, highly similar to Homo sapiens histone 1, H1e (HIST1H1E), mRNA;Histone cluster 1, H1e;Histone H1t;Testicular H1 histone;Histone cluster 1, H1t;Histone H1.3;Histone H1c;Histone H1.1;Histone H1.2;Histone H1d;cDNA FLJ76039, highly similar to Homo sapiens histone 1, H1c (HIST1H1C), mRNA;Histone 1, H1c	H1F4;HIST1H1E;hCG_1645742;H1FT;H1T;HIST1H1T;H1F3;HIST1H1D;H1F1;HIST1H1A;H1F2;HIST1H1C;hCG_1640485	P10412;A3R0T7;A3R0T8;B2R984;Q4VB24;P22492;A1L407;P16402;B2R751;Q02539;P16403;A8K4I2	2	2	12.3	0	NaN	NaN	0	1	NaN	NaN	0	2	0.69481	35.256	2	0	NaN	NaN	0	0	NaN	0	NaN
Histone H1.5;Histone H1a;Histone H1 gene.	H1F5;HIST1H1B	P16401;Q14463	1	1	7.1	0	NaN	NaN	0	0	NaN	NaN	0	1	NaN	NaN	1	0	NaN	NaN	0	0	NaN	0	NaN
Glucose phosphomutase 1;Phosphoglucomutase-1;cDNA FLJ50663, highly similar to Phosphoglucomutase-1 (EC 5.4.2.2);Phosphoglucomutase 1;cDNA FLJ50439, highly similar to Phosphoglucomutase-1 (EC 5.4.2.2);cDNA FLJ51818, highly similar to Phosphoglucomutase-1 (EC 5.4.2.2);cDNA FLJ50606, highly similar to Phosphoglucomutase-1 (EC 5.4.2.2)	PGM1;phosphoglucomutase 1/ PGM1	P36871-2;P36871;B7Z6C2;Q16106;P36871-1;B4DDQ8;B4DFP1;B4DPV0;Q9H1D2	5	5	11.4	4	0.71696	18.636	5	4	0.74282	114.07	4	1	NaN	NaN	1	0	NaN	NaN	0	1	NaN	1	NaN
High mobility group nucleosome-binding domain-containing protein 2;Non-histone chromosomal protein HMG-17;High mobility group nucleosome-binding domain-containing protein 3;Thyroid receptor-interacting protein 7;Putative uncharacterized protein DKFZp686E20226	HMG17;HMGN2;HMGN3;PNAS-24;TRIP7;DKFZp686E20226	P05204;Q15651-1;Q15651;Q5HYD3;C9J0K7;Q15651-2	3	3	14.6	2	0.8767	9.3907	3	1	1.0346	1.1252	2	0	NaN	NaN	0	1	NaN	NaN	1	2	6.2584	2	0.85215
cAMP-dependent protein kinase catalytic subunit alpha;cDNA FLJ77368, highly similar to Homo sapiens protein kinase, cAMP-dependent, catalytic, alpha (PRKACA), transcript variant 2, mRNA;Protein kinase A-alpha;cDNA FLJ58698, highly similar to cAMP-dependent protein kinase, alpha-catalytic subunit (EC 2.7.11.11)	PKACA;PRKACA;KIN27	P17612-1;P17612;A8K8B9;P17612-2;Q15136;B7Z708	1	1	3.4	1	NaN	NaN	1	1	NaN	NaN	1	0	NaN	NaN	0	0	NaN	NaN	0	0	NaN	0	NaN
L-lactate dehydrogenase;Cell proliferation-inducing gene 19 protein;LDH muscle subunit;L-lactate dehydrogenase A chain;Renal carcinoma antigen NY-REN-59;cDNA FLJ52549, highly similar to L-lactate dehydrogenase A chain (EC 1.1.1.27)	LDHA;PIG19;hCG_96677	B7Z5E3;P00338-1;P00338;P00338-2;C9J4M5;B4DJI1;A8MXQ4;B4DKQ2	22	21	54.8	21	0.965	16.379	126	12	0.9092	29.128	22	10	1.0149	29.678	16	6	0.94277	52.504	11	4	46.376	9	0.97197
Lamin-B1;cDNA FLJ50934, highly similar to Lamin-B1;LMNB1 protein	LMN2;LMNB;LMNB1	P20700;B4DZT3;Q6DC98	2	1	3.2	1	NaN	NaN	1	0	NaN	NaN	0	0	NaN	NaN	0	0	NaN	NaN	0	0	NaN	0	NaN
Inter-alpha (Globulin) inhibitor H4 (Plasma Kallikrein-sensitive glycoprotein);ITIH4 protein;35 kDa inter-alpha-trypsin inhibitor heavy chain H4;70 kDa inter-alpha-trypsin inhibitor heavy chain H4;Inter-alpha-trypsin inhibitor family heavy chain-related protein;Inter-alpha-trypsin inhibitor heavy chain H4;Plasma kallikrein sensitive glycoprotein 120;cDNA FLJ60068, highly similar to Inter-alpha-tr…	ITIH4;IHRP;ITIHL1;PK120;PRO1851;DKFZp686G21125	B2RMS9;B7ZKJ8;Q14624-1;Q14624;B7Z545;B7Z551;Q68DH2;Q14624-2;B7Z544	12	10	16.1	0	NaN	NaN	0	0	NaN	NaN	0	0	NaN	NaN	0	10	0.13589	128.59	81	6	153.94	44	0.05905
Protein transport protein Sec24D;SEC24-related protein D;Putative uncharacterized protein SEC24D;cDNA FLJ78676, highly similar to Homo sapiens SEC24 related gene family, member D (SEC24D), mRNA;cDNA FLJ10528 fis, clone NT2RP2000943, highly similar to Protein transport protein Sec24D;cDNA FLJ43974 fis, clone TESTI4018101, highly similar to Protein transport protein Sec24D;SEC24D protein	KIAA0755;SEC24D	O94855-2;O94855;Q4W5D3;O94855-1;A8K6V0;B3KM89;B3KWV9;Q49AI3	2	2	2.7	2	1.0366	6.7013	2	0	NaN	NaN	0	0	NaN	NaN	0	0	NaN	NaN	0	0	NaN	0	NaN
Gamma-tropomyosin;Tropomyosin alpha-3 chain;Tropomyosin-3;Tropomyosin-5;cDNA, FLJ96568, highly similar to Homo sapiens tropomyosin 3 (TPM3), mRNA;Tropomyosin 3;Putative uncharacterized protein DKFZp686J1372;Tropomyosin 3, isoform CRA_b;TPMsk3;cDNA FLJ50612, highly similar to Rattus norvegicus tropomyosin 3, gamma (Tpm3), transcript variant 2, mRNA;Cytoskeletal tropomyosin isoform (2.5 kb);Cytoske…	TPM3;RP11-205M9.1-009;DKFZp686J1372;RP11-205M9.1-003;hCG_1997142;RP11-205M9.1-006;RP11-205M9.1-005;OK/SW-cl.5;RP11-205M9.1-010	P06753-2;P06753;B2RDE1;Q5VU66;Q5HYB6;Q5VU59;Q5VU58;Q8TCG3;P06753-3;B4DQ80;Q5VU61;Q6LDX7;Q8NI98;Q5VU72;P06753-1;B4DWT5;Q8NAG3	7	4	23	4	1.2202	13.579	5	1	NaN	NaN	0	0	NaN	NaN	0	0	NaN	NaN	0	0	NaN	0	NaN
Carbonate dehydratase II;Carbonic anhydrase 2;Carbonic anhydrase C;Carbonic anhydrase II	CA2;carbonic anhydrase II/ CA II	P00918;Q6LD99	6	6	30.8	6	0.78999	9.7112	14	6	0.89251	14.642	7	5	1.3874	50.936	6	4	0.96964	7.5028	4	3	7.925	4	0.55558
2-phospho-D-glycerate hydro-lyase;Beta-enolase;Enolase 3;Muscle-specific enolase;Skeletal muscle enolase;Enolase	ENO3	P13929-1;P13929;P13929-2;Q9NPL4;P13929-3	4	1	15.9	1	NaN	NaN	1	1	12.527	48.825	5	1	NaN	NaN	1	1	10.851	13.869	3	1	2.8281	3	11.405
Putative uncharacterized protein HPRT1;Hypoxanthine-guanine phosphoribosyltransferase;HPRT1 protein	HPRT1;HPRT	A8MSU4;P00492;Q6LET3	2	2	10.6	2	0.93466	2.2412	2	0	NaN	NaN	0	0	NaN	NaN	0	0	NaN	NaN	0	0	NaN	0	NaN
Collagen alpha-1(XI) chain;Putative uncharacterized protein COL11A1;cDNA FLJ57066, highly similar to Collagen alpha-1(XI) chain;COL11A1 protein;Collagen XI alpha 1;Alpha 1 type XI collagen isoform C preproprotein variant;Mutant collagen XI alpha 1 variant isoform A	COL11A1;COLL6;CO11A1	P12107-2;P12107;C9JMN2;P12107-1;P12107-3;B4DQZ0;Q149N0;Q4FAC4;Q59HB5;Q5IKE9;Q5XNW0;C9JEL9	7	6	6	0	NaN	NaN	0	3	0.45102	40.531	2	0	NaN	NaN	0	4	0.49129	33.052	5	6	32.91	14	0.59143
Osteoblast-specific factor 2;Periostin;cDNA FLJ50589, highly similar to Periostin;Periostin isoform thy4	OSF2;POSTN	Q15063-2;Q15063;B7Z4V4;C0IMJ2	29	0	52.1	0	NaN	NaN	0	0	NaN	NaN	0	0	NaN	NaN	0	0	NaN	NaN	0	0	25.403	3	0.77457
Stathmin-2;Superior cervical ganglion-10 protein;Stathmin	SCG10;SCGN10;STMN2	Q93045;B7Z4N6	2	1	10.6	1	0.96033	4.0842	3	1	NaN	NaN	1	1	NaN	NaN	1	0	NaN	NaN	0	1	9.891	3	0.86141
Putative uncharacterized protein LAMA2;Laminin M chain;Laminin subunit alpha-2;Laminin-12 subunit alpha;Laminin-2 subunit alpha;Laminin-4 subunit alpha;Merosin heavy chain;Laminin alpha 2 subunit variant	LAMA2;LAMM	A6NF00;A6NGS5;P24043;Q59H37;C9J2T2	2	2	1	0	NaN	NaN	0	0	NaN	NaN	0	0	NaN	NaN	0	2	0.24165	49.168	2	0	NaN	0	NaN
Superoxide dismutase [Cu-Zn]	SOD1	P00441;A8MST3	4	4	34.4	2	1.0007	16.475	10	4	1.0309	10.007	11	2	1.3817	10.525	7	1	0.91425	9.8953	2	1	10.321	3	1.0964
Capping protein (Actin filament) muscle Z-line, beta;Capping protein (Actin filament) muscle Z-line, beta, isoform CRA_d;cDNA, FLJ93598, highly similar to Homo sapiens capping protein (actin filament) muscle Z-line, beta (CAPZB), mRNA;cDNA FLJ60094, highly similar to F-actin capping protein subunit beta;CapZ beta;F-actin-capping protein subunit beta;Capping protein (Actin filament) muscle Z-line,…	CAPZB;hCG_41078;RP4-657E11.7-008;RP4-657E11.7-001	B1AK88;B2R7T8;B4DWA6;P47756-2;P47756;B1AK87;Q32Q68;Q7L4N0;P47756-1	3	3	9.6	3	1.014	16.178	4	0	NaN	NaN	0	0	NaN	NaN	0	2	0.84681	7.8326	2	1	NaN	1	NaN
Adipocyte acid phosphatase;Low molecular weight cytosolic acid phosphatase;Low molecular weight phosphotyrosine protein phosphatase;Red cell acid phosphatase 1;Acid phosphatase 1 isoform c variant;Putative uncharacterized protein ACP1;Protein-tyrosine-phosphatase, isoform 3	ACP1	P24666-2;P24666;P24666-1;Q59EH3;C9JNS5;P24666-3;B5MCC7;C9J4E5;O75702	2	2	14.6	2	0.89444	7.3264	2	0	NaN	NaN	0	0	NaN	NaN	0	0	NaN	NaN	0	0	NaN	0	NaN
Annexin A1;Annexin I;Annexin-1;Calpactin II;Calpactin-2;Chromobindin-9;Lipocortin I;p35;Phospholipase A2 inhibitory protein;ANXA1 protein;Annexin A1, isoform CRA_a	ANX1;ANXA1;LPC1;hCG_17305;RP11-71A24.1-002;RP11-71A24.1-004	P04083;B5BU38;Q05BR2;Q5TZZ9;Q5T3N1	14	14	51.2	11	1.8046	16.628	19	4	0.82608	10.393	4	5	1.1868	12.109	7	1	NaN	NaN	0	2	83.47	2	1.2625
cDNA FLJ52364, highly similar to Heat-shock protein 105 kDa;Heat shock 105kDa/110kDa protein 1, isoform CRA_b;Antigen NY-CO-25;Heat shock 110 kDa protein;Heat shock protein 105 kDa;cDNA FLJ55325, highly similar to Heat-shock protein 105 kDa;cDNA FLJ52360, highly similar to Heat-shock protein 105 kDa;cDNA FLJ51707, highly similar to Heat-shock protein 105 kDa	hCG_32198;HSPH1;HSP105;HSP110;KIAA0201	B4DYH1;Q92598-1;Q92598;B4DF68;Q92598-3;Q92598-2;B4DY72;B4DZB4	2	1	3.4	1	0.67446	2.9579	2	0	NaN	NaN	0	0	NaN	NaN	0	0	NaN	NaN	0	0	NaN	0	NaN
Collagen alpha-1(VIII) chain;Endothelial collagen;Vastatin;Cell proliferation-inducing protein 41	C3orf7;COL8A1	P27658;A1KY36	3	3	5.6	0	NaN	NaN	0	2	0.67161	8.6021	2	0	NaN	NaN	0	0	NaN	NaN	0	2	8.9347	4	2.0236
Glyceraldehyde-3-phosphate dehydrogenase;Glyceraldehyde 3-phosphate dehydrogenase	CDABP0047;GAPD;GAPDH;OK/SW-cl.12	P04406;A4UCT1;Q16768;Q2TSD0;Q5ZEY3;Q0QET7	9	9	45.4	9	0.94803	18.772	90	4	0.43421	49.087	14	5	0.62763	78.902	16	2	0.23547	8.4309	2	2	51.476	4	0.37102
Glutaredoxin-1;Thioltransferase-1	GLRX;GRX	P35754	3	3	25.5	3	1.1793	13.827	5	1	NaN	NaN	1	1	NaN	NaN	1	1	NaN	NaN	0	1	NaN	1	NaN
Aspartate aminotransferase, cytoplasmic;Glutamate oxaloacetate transaminase 1;Transaminase A;cDNA FLJ51134, highly similar to Aspartate aminotransferase, cytoplasmic (EC 2.6.1.1);Growth-inhibiting protein 18;cDNA FLJ53826, highly similar to Aspartate aminotransferase, cytoplasmic (EC 2.6.1.1)	GOT1;GIG18	P17174;B7Z7E9;Q2TU84;B7Z1I2	11	11	40	9	1.1165	7.9243	20	8	1.0518	27.203	15	9	1.0585	11.579	14	0	NaN	NaN	0	0	NaN	0	NaN
Glutathione S-transferase Mu 2;GST class-mu 2;GSTM2-2;Glutathione S-transferase mu 2 (Muscle);Glutathione S-transferase M2 (Muscle);cDNA FLJ60842, highly similar to Glutathione S-transferase Mu 2 (EC 2.5.1.18);Glutathione transferase;Putative uncharacterized protein GSTM2;Glutathione S-transferase Mu 1;GST class-mu 1;GST HB subunit 4;GSTM1-1;GSTM1a-1a;GSTM1b-1b;GTH4;GSTM1 protein;Glutathione S-tr…	GST4;GSTM2;GSTmu3;GST1;GSTM1;GSTM4	P28161;Q0D2I8;A8HT81;B4DRY4;Q9UE37;A6NGW8;P09488-1;P09488;Q16041;Q03013-1;Q03013;Q03013-2;P09488-2;Q4JNT8;B9ZVX7	2	2	13.6	2	0.74656	35.663	2	0	NaN	NaN	0	0	NaN	NaN	0	0	NaN	NaN	0	0	NaN	0	NaN
Leukotriene A(4) hydrolase;Leukotriene A-4 hydrolase;cDNA FLJ52432, highly similar to Leukotriene A-4 hydrolase (EC 3.3.2.6);cDNA FLJ51009, highly similar to Leukotriene A-4 hydrolase (EC 3.3.2.6)	LTA4;LTA4H	P09960-1;P09960;B4DVZ8;P09960-2;B4DNQ9	1	1	3.4	1	NaN	NaN	1	0	NaN	NaN	0	0	NaN	NaN	0	0	NaN	NaN	0	0	NaN	0	NaN
NRH dehydrogenase [quinone] 2;NRH:quinone oxidoreductase 2;Quinone reductase 2;Ribosyldihydronicotinamide dehydrogenase [quinone];cDNA FLJ32419 fis, clone SKMUS2000894, highly similar to Ribosyldihydronicotinamide dehydrogenase;NAD(P)H dehydrogenase, quinone 2	NMOR2;NQO2;RP1-90J20.3-003;RP1-90J20.3-004	P16083;B2R492;B3KPX6;Q5TD07;Q5TD05	3	3	16.9	1	NaN	NaN	1	0	NaN	NaN	0	3	1.1314	5.3744	4	0	NaN	NaN	0	0	NaN	0	NaN
LDH heart subunit;L-lactate dehydrogenase B chain;Renal carcinoma antigen NY-REN-46;L-lactate dehydrogenase;Putative uncharacterized protein LDHB	LDHB;hCG_24788	P07195;Q5U077;A8MW50;C9J7H8	13	12	43.4	12	0.99107	13.024	44	8	0.72941	17.707	12	2	0.74028	41.795	3	6	0.82339	11.354	11	6	12.009	8	0.80158
14 kDa laminin-binding protein;14 kDa lectin;Beta-galactoside-binding lectin L-14-I;Galaptin;Galectin-1;HBL;HPL;Lactose-binding lectin 1;Lectin galactoside-binding soluble 1;Putative MAPK-activating protein PM12;S-Lac lectin 1;HL14 protein	LGALS1;HL14	P09382;B2R5E8;Q15954	7	7	58.5	7	1.0127	18.994	40	3	1.0989	9.8139	6	5	0.9278	17.826	9	4	0.83386	16.465	8	6	6.8295	26	1.0123
Myristoylated alanine-rich C-kinase substrate;Protein kinase C substrate, 80 kDa protein, light chain;MARCKS protein	MACS;MARCKS;PRKCSL	P29966;Q05C82;Q6NVI1	4	4	24.7	4	0.969	22.293	11	2	0.75678	18.544	5	3	0.88109	15.01	5	0	NaN	NaN	0	0	NaN	0	NaN
Membrane-organizing extension spike protein;Moesin;MSN protein	MSN	P26038;Q6PJT4;A8MZ70	22	14	43	9	0.99622	15.781	35	5	0.57333	30.931	13	5	0.78838	11.025	9	5	0.87033	11.726	6	2	16.939	4	0.95877
HCNPpp;Hippocampal cholinergic neurostimulating peptide;Neuropolypeptide h3;Phosphatidylethanolamine-binding protein 1;Prostatic-binding protein;Raf kinase inhibitor protein;cDNA FLJ51535, highly similar to Phosphatidylethanolamine-binding protein 1	PBP;PEBP;PEBP1	P30086;B4DRT4	8	8	66.3	6	0.95306	10.147	12	5	0.88542	8.9896	10	7	0.97525	34.608	13	6	1.0622	21.353	7	5	19.628	10	0.97779
6-phosphogluconate dehydrogenase, decarboxylating	PGD;PGDH;hCG_2006054;RP4-736L20.2-001	P52209;A8K2Y9;B4DQJ8;B4DV68;B4E2U0;B4DL86	7	7	21.5	6	1.1552	49.007	12	1	0.76409	21.984	2	1	NaN	NaN	1	0	NaN	NaN	0	0	NaN	0	NaN
Phosphoglycerate kinase 2;Phosphoglycerate kinase, testis specific	PGK2;PGKB	P07205	5	1	13.4	1	NaN	NaN	1	0	NaN	NaN	0	0	NaN	NaN	0	0	NaN	NaN	0	0	NaN	0	NaN
Bleomycin hydrolase;cDNA FLJ57650, highly similar to Bleomycin hydrolase (EC 3.4.22.40)	BLMH	Q13867;B4DXF3	2	2	5.3	2	0.84328	55.239	2	1	0.53536	21.613	2	0	NaN	NaN	0	0	NaN	NaN	0	0	NaN	0	NaN
Macropain subunit C3;Multicatalytic endopeptidase complex subunit C3;Proteasome component C3;Proteasome subunit alpha type-2;Proteasome subunit alpha type;Proteasome (Prosome, macropain) subunit, alpha type, 2, isoform CRA_a;Putative uncharacterized protein DKFZp686D09174	HC3;PSC3;PSMA2;DKFZp686D09174;hCG_19883	P25787;Q53GF5;Q6MZI6	3	3	19.7	3	1.0012	9.3227	3	0	NaN	NaN	0	1	NaN	NaN	1	0	NaN	NaN	0	1	NaN	1	NaN
Eukaryotic translation initiation factor 2 subunit 1;Eukaryotic translation initiation factor 2 subunit alpha;cDNA, FLJ92791, Homo sapiens eukaryotic translation initiation factor 2, subunit 1 alpha, 35kDa (EIF2S1), mRNA;Eukaryotic translation initiation factor 2, subunit 1 alpha, 35kDa, isoform CRA_a;Full-length cDNA clone CS0DL010YH08 of B cells (Ramos cell line) of Homo sapiens (human)	EIF2A;EIF2S1;hCG_21909	P05198;Q53XC0	1	1	4.8	1	NaN	NaN	1	0	NaN	NaN	0	0	NaN	NaN	0	0	NaN	NaN	0	0	NaN	0	NaN
Erythrocyte band 7 integral membrane protein;Protein 7.2b;Stomatin;cDNA FLJ61192, highly similar to Erythrocyte band 7 integral membrane protein;cDNA FLJ52062, highly similar to Erythrocyte band 7 integral membrane protein;cDNA FLJ53133, highly similar to Erythrocyte band 7 integral membrane protein	BND7;EPB72;STOM;RP11-342H3.1-002	P27105;B4DZK8;B4E2V5;B1AM77;B4E310	2	2	11.1	2	0.81644	26.459	2	0	NaN	NaN	0	0	NaN	NaN	0	0	NaN	NaN	0	0	NaN	0	NaN
Glutathione S-transferase P;GST class-pi;GSTP1-1;Glutathione S-transferase pi;Putative uncharacterized protein GSTP1	FAEES3;GST3;GSTP1	P09211;C7DJS1;C7DJS2;A8MX94;B2C310	11	11	61	11	1.0084	19.924	21	4	0.74804	17.049	7	6	0.57668	10.459	14	4	0.9627	18.929	5	4	10.634	12	0.94456
Biliverdin reductase B;Biliverdin-IX beta-reductase;Flavin reductase;Green heme-binding protein;NADPH-dependent diaphorase;NADPH-flavin reductase	BLVRB;FLR	P30043	3	3	24.6	3	0.90246	1.5947	2	0	NaN	NaN	0	0	NaN	NaN	0	0	NaN	NaN	0	0	NaN	0	NaN
Cytidine monophosphate kinase;Cytidylate kinase;Deoxycytidylate kinase;UMP-CMP kinase;Uridine monophosphate kinase;Uridine monophosphate/cytidine monophosphate kinase;cDNA, FLJ93091, Homo sapiens UMP-CMP kinase (UMP-CMPK), mRNA;Cytidylate kinase, isoform CRA_a;cDNA FLJ53966, moderately similar to Homo sapiens cytidylate kinase (CMPK), mRNA;cDNA FLJ53623, moderately similar to Homo sapiens cytidyl…	CMK;CMPK;CMPK1;UCK;UMK;UMPK;hCG_1780368;RP11-511I2.1-004;RP11-511I2.1-003	P30085;B2R6S5;B4DDL4;B4DPU7;B4DFW6;Q5T0D2;Q5T0D3	4	4	26.8	4	1.0494	10.392	4	0	NaN	NaN	0	0	NaN	NaN	0	0	NaN	NaN	0	0	NaN	0	NaN
Beta'-coat protein;Coatomer subunit beta';p102;cDNA FLJ56271, highly similar to Coatomer subunit beta;Coatomer protein complex, subunit beta 2 (Beta prime), isoform CRA_b;cDNA FLJ61545, highly similar to Coatomer subunit beta	COPB2;hCG_17220	P35606;B4DZI8;B4E2C9	2	2	3.1	2	1.0753	13.766	3	0	NaN	NaN	0	0	NaN	NaN	0	0	NaN	NaN	0	0	NaN	0	NaN
Alcohol dehydrogenase [NADP+];Aldehyde reductase;Aldo-keto reductase family 1 member A1	AKR1A1;ALDR1;ALR	P14550	7	7	26.2	5	0.81874	19.173	11	3	1.0659	15.735	7	4	0.96512	14.682	5	1	NaN	NaN	1	2	31.052	2	0.74009
1-Cys peroxiredoxin;24 kDa protein;Acidic calcium-independent phospholipase A2;Antioxidant protein 2;Liver 2D page spot 40;Non-selenium glutathione peroxidase;Peroxiredoxin-6;Red blood cells page spot 12;Peroxiredoxin 6	AOP2;KIAA0106;PRDX6	P30041;A4UCS6	11	11	54	10	0.70244	12.799	32	8	0.705	40.225	11	2	0.49775	17.366	3	7	0.91272	11.389	7	7	7.8025	9	0.90014
DDAHI;Dimethylargininase-1;N(G),N(G)-dimethylarginine dimethylaminohydrolase 1;cDNA, FLJ92778, Homo sapiens dimethylarginine dimethylaminohydrolase 1 (DDAH1), mRNA;Dimethylarginine dimethylaminohydrolase 1;Dimethylarginine dimethylaminohydrolase 1, isoform CRA_b;cDNA FLJ54083, highly similar to NG,NG-dimethylarginine dimethylaminohydrolase 1 (EC 3.5.3.18);cDNA FLJ54119, highly similar to NG,NG-di…	DDAH;DDAH1;hCG_2040048;RP4-621F18.1-001;DKFZp686N2176	O94760;B1AKK2;B4DGT0;B4DYP1;B4E3V1;Q5HYC8	6	5	29.8	5	0.97492	13.784	8	3	0.98476	11.754	3	1	NaN	NaN	1	1	NaN	NaN	1	0	NaN	0	NaN
10 kDa chaperonin;10 kDa heat shock protein, mitochondrial;Chaperonin 10;Early-pregnancy factor;Chaperonin 10-related protein;Heat shock 10kDa protein 1 (Chaperonin 10), isoform CRA_b;Putative uncharacterized protein HSPE1;Heat shock 10kDa protein 1 (Chaperonin 10), isoform CRA_h	HSPE1;EPFP1;hCG_21429	P61604;Q53X54;Q9UNM1;B8ZZL8;B8ZZ54	3	3	33.3	2	0.7656	0.67122	3	2	1.4541	4.907	2	2	0.88651	5.3153	2	3	0.58421	2.9789	3	3	11.034	5	1.0383
Abeta-degrading protease;Insulin protease;Insulin-degrading enzyme;Insulysin;cDNA, FLJ93240, highly similar to Homo sapiens insulin-degrading enzyme (IDE), mRNA;cDNA FLJ35968 fis, clone TESTI2013053, highly similar to INSULIN-DEGRADING ENZYME (EC 3.4.24.56);cDNA FLJ53247, highly similar to Insulin-degrading enzyme (EC 3.4.24.56);Insulysin variant	IDE	P14735;B2R721;B3KSB8;B7Z7W6;Q59GA5	1	1	1.5	1	NaN	NaN	1	0	NaN	NaN	0	0	NaN	NaN	0	0	NaN	NaN	0	0	NaN	0	NaN
U6 snRNA-associated Sm-like protein LSm5;Putative uncharacterized protein LSM5	LSM5	Q9Y4Y9;B8ZZF8	1	1	20.9	1	0.90711	6.377	3	0	NaN	NaN	0	0	NaN	NaN	0	0	NaN	NaN	0	0	NaN	0	NaN
50 kDa dynein-associated polypeptide;Dynactin complex 50 kDa subunit;Dynactin subunit 2;p50 dynamitin;cDNA, FLJ95559, Homo sapiens dynactin 2 (p50) (DCTN2), mRNA;cDNA FLJ38923 fis, clone NT2NE2011823, highly similar to Dynactin subunit 2;Dynactin 2 variant;cDNA FLJ31120 fis, clone IMR322000730, highly similar to Dynactin subunit 2;cDNA FLJ77785;Dynactin 2 (P50), isoform CRA_b	DCTN2;DCTN50;hCG_2016464	Q13561;B2RBK5;B3KTX4;Q53H88;A8K8J9	1	1	4.7	1	1.0682	13.668	2	0	NaN	NaN	0	0	NaN	NaN	0	0	NaN	NaN	0	0	NaN	0	NaN
Collagen alpha-2(VI) chain	COL6A2	P12110-2;P12110;P12110-3	18	1	29.1	0	NaN	NaN	0	0	NaN	NaN	0	0	NaN	NaN	0	1	NaN	NaN	0	1	NaN	0	NaN
14-3-3 protein gamma;14-3-3 protein gamma, N-terminally processed;Protein kinase C inhibitor protein 1;cDNA FLJ14168 fis, clone NT2RP2001440, highly similar to 14-3-3 protein gamma;cDNA FLJ51843, highly similar to 14-3-3 protein gamma;cDNA FLJ52141, highly similar to 14-3-3 protein gamma	YWHAG	P61981;B3KNB4;B4DHC4;B4DE78	10	7	52.2	5	1.1082	4.5897	8	4	0.93939	16.596	5	2	0.96816	18.564	2	3	1.0125	41.347	3	3	8.8986	3	0.79756
Cytosolic thyroid hormone-binding protein;Opa-interacting protein 3;p58;Pyruvate kinase 2/3;Pyruvate kinase isozymes M1/M2;Pyruvate kinase muscle isozyme;Thyroid hormone-binding protein 1;Tumor M2-PK;Pyruvate kinase	OIP3;PK2;PK3;PKM;PKM2	P14618-2;P14618;B4DRT3;Q504U3	23	1	43.3	1	NaN	NaN	0	0	NaN	NaN	0	0	NaN	NaN	0	0	NaN	NaN	0	0	NaN	0	NaN
Aldoketomutase;Glyoxalase I;Ketone-aldehyde mutase;Lactoylglutathione lyase;Methylglyoxalase;S-D-lactoylglutathione methylglyoxal lyase;cDNA FLJ51791, highly similar to Lactoylglutathione lyase (EC 4.4.1.5);Glyoxalase I variant	GLO1	Q04760;B4DDV0;Q59EL0	3	3	28.8	3	1.1535	13.16	6	2	0.87019	6.3466	3	0	NaN	NaN	0	0	NaN	NaN	0	1	NaN	1	NaN
RPS16 protein;cDNA FLJ56786, moderately similar to 40S ribosomal protein S16;40S ribosomal protein S16	RPS16	Q6IPX4;B4DP32;P62249	2	2	13.8	2	0.93988	1.7718	2	0	NaN	NaN	0	0	NaN	NaN	0	0	NaN	NaN	0	1	26.207	2	0.72282
40S ribosomal protein S17	RPS17	P08708	1	1	16.3	1	NaN	NaN	1	0	NaN	NaN	0	0	NaN	NaN	0	0	NaN	NaN	0	0	NaN	0	NaN
Tumor protein D52-like 2;Tumor protein D52-like 2, isoform CRA_e;Tumor protein D52-like 2, isoform CRA_d;Tumor protein D54;cDNA FLJ52530, highly similar to Tumor protein D54;Tumor protein D52-like 2 isoform e variant;cDNA, FLJ95317, highly similar to Homo sapiens tumor protein D52-like 2 (TPD52L2), mRNA;TPD52L2 protein;Tumor protein D52-like 2, isoform CRA_a;cDNA FLJ53635, highly similar to Homo …	hCG_22755;RP4-591C20.2-003;TPD52L2;RP4-591C20.2-007;DKFZp686A1765;RP4-591C20.2-005	Q5JWU6;Q5U0E0;O43399-3;O43399;O43399-1;B4DDV4;Q53GA0;Q6FGS1;O43399-4;O43399-2;B4DPJ6;Q5J908;Q68E05;A6NG42	2	2	10.9	2	1.2657	4.2584	2	0	NaN	NaN	0	0	NaN	NaN	0	0	NaN	NaN	0	0	NaN	0	NaN
Alanyl aminopeptidase;Aminopeptidase M;Aminopeptidase N;gp150;Microsomal aminopeptidase;Myeloid plasma membrane glycoprotein CD13;cDNA FLJ56120, highly similar to Aminopeptidase N (EC 3.4.11.2);cDNA FLJ51269, highly similar to Aminopeptidase N (EC 3.4.11.2);cDNA FLJ55496, highly similar to Aminopeptidase N (EC 3.4.11.2);cDNA FLJ56158, highly similar to Aminopeptidase N (EC 3.4.11.2);Membrane alan…	ANPEP;APN;CD13;PEPN	P15144;B4DP01;B4DP96;B4DPH5;B4DV63;Q59E93;Q71E46;Q8IVL7	4	4	5.7	4	1.258	9.8947	4	1	NaN	NaN	1	0	NaN	NaN	0	0	NaN	NaN	0	0	NaN	0	NaN
Bis(5'-nucleosyl)-tetraphosphatase [asymmetrical];Diadenosine 5',5'''-P1,P4-tetraphosphate asymmetrical hydrolase;Nucleoside diphosphate-linked moiety X motif 2	APAH1;NUDT2	P50583	2	2	15	2	NaN	NaN	1	0	NaN	NaN	0	0	NaN	NaN	0	0	NaN	NaN	0	0	NaN	0	NaN
Guanine nucleotide-binding protein G(I)/G(S)/G(O) subunit gamma-12;G-protein gamma-12 subunit variant;cDNA FLJ76584, highly similar to Homo sapiens guanine nucleotide binding protein (G protein), gamma 12 (GNG12), mRNA;G-protein gamma-12 subunit;Guanine nucleotide binding protein (G protein), gamma 12;Guanine nucleotide binding protein (G protein), gamma 12, isoform CRA_a;Putative uncharacterized…	GNG12;DKFZp762E193;hCG_1640926;RP5-975D15.2-001	Q9UBI6;Q53GD1;Q69YP5	1	1	22.2	1	0.8999	10.72	2	0	NaN	NaN	0	0	NaN	NaN	0	0	NaN	NaN	0	0	NaN	0	NaN
75 kDa DNA-pairing protein;Oncogene FUS;Oncogene TLS;POMp75;RNA-binding protein FUS;Translocated in liposarcoma protein;Fus-like protein;cDNA FLJ58049, highly similar to RNA-binding protein FUS;BBF2H7/FUS protein;Putative uncharacterized protein FUS	FUS;TLS	P35637-1;P35637;Q13344;P35637-2;B4DR70;Q70T18;A6NMX6	3	3	6.2	3	1.2838	14.696	3	0	NaN	NaN	0	0	NaN	NaN	0	0	NaN	NaN	0	0	NaN	0	NaN
Adenosine 5'-monophosphoramidase;Histidine triad nucleotide-binding protein 1;Protein kinase C inhibitor 1;Protein kinase C-interacting protein 1;Similar to Histidine triad nucleotide-binding protein 1 (Adenosine 5-monophosphoramidase) (Protein kinase C inhibitor 1) (Protein kinase C-interacting protein 1) (PKCI-1)	HINT;HINT1;PKCI1;PRKCNH1;LOC346521;tcag7.1217	P49773;A4D2H4	2	2	23	2	0.96887	27.643	4	0	NaN	NaN	0	0	NaN	NaN	0	0	NaN	NaN	0	0	NaN	0	NaN
cDNA FLJ55458, highly similar to Programmed cell death 6-interacting protein;cDNA FLJ56126, highly similar to Programmed cell death 6-interacting protein;Dopamine receptor interacting protein 4;PDCD6IP protein;ALG-2-interacting protein 1;Hp95;Programmed cell death 6-interacting protein	DRIP4;PDCD6IP;AIP1;ALIX;KIAA1375	B4DHD2;B7Z5C1;Q4W4Y1;Q6NUS1;Q8WUM4	1	1	1.8	1	1.1359	5.3258	2	0	NaN	NaN	0	0	NaN	NaN	0	0	NaN	NaN	0	0	NaN	0	NaN
Glutathione S-transferase Mu 3;GST class-mu 3;GSTM3-3;cDNA FLJ51755, highly similar to Glutathione S-transferase Mu 3 (EC 2.5.1.18);Glutathione S-transferase M3 variant;cDNA, FLJ93985, Homo sapiens glutathione S-transferase M3 (brain) (GSTM3), mRNA;Glutathione S-transferase M3 (Brain);GSTM3 protein	GST5;GSTM3;hCG_40244;RP4-735C1.2-001	P21266;B4E2J2;Q59EJ5;Q6FGJ9	5	5	25.8	5	0.94542	3.3631	5	0	NaN	NaN	0	0	NaN	NaN	0	0	NaN	NaN	0	0	NaN	0	NaN
Dipeptidyl aminopeptidase-like protein 6;Dipeptidyl aminopeptidase-related protein;Dipeptidyl peptidase 6;Dipeptidyl peptidase IV-like protein;Dipeptidyl peptidase VI;DPPX;Dipeptidyl-peptidase 6;Putative uncharacterized protein DPP6;cDNA FLJ55680, highly similar to Dipeptidyl aminopeptidase-like protein 6	DPP6	P42658-1;P42658;P42658-2;A7E2E4;Q75MI8;B7Z299;Q75MF0	2	2	2.8	1	NaN	NaN	1	0	NaN	NaN	0	1	NaN	NaN	1	0	NaN	NaN	0	0	NaN	0	NaN
Collapsin response mediator protein 2;Dihydropyrimidinase-related protein 2;N2A3;Unc-33-like phosphoprotein 2;Dihydropyrimidinase-like 2 short form;cDNA FLJ53166, highly similar to Dihydropyrimidinase-related protein 2;Dihydropyrimidinase-like 2 variant;cDNA FLJ35058 fis, clone OCBBF2018707, highly similar to DIHYDROPYRIMIDINASE RELATED PROTEIN-2;PWP1-interacting protein 8;Stromal cell-derived fa…	CRMP2;DPYSL2;ULIP2;SDF2L1;UNQ1941/PRO4424	Q16555;A8K5H2;A9CQZ2;B4DR31;Q53ET2;Q59GB4;Q8NAN9;Q9HCN8;A2RUD3;Q86U75	9	7	20.8	7	1.2035	8.2394	20	0	NaN	NaN	0	0	NaN	NaN	0	0	NaN	NaN	0	0	NaN	0	NaN
Imidodipeptidase;Peptidase D;Proline dipeptidase;Xaa-Pro dipeptidase;cDNA FLJ75447, highly similar to Homo sapiens peptidase D, mRNA;cDNA FLJ78212, highly similar to Human prolidase (imidodipeptidase) mRNA;cDNA FLJ78243, highly similar to Homo sapiens peptidase D, mRNA;cDNA FLJ57945, highly similar to Xaa-Pro dipeptidase (EC 3.4.13.9);cDNA FLJ58179, highly similar to Xaa-Pro dipeptidase (EC 3.4.1…	PEPD;PRD	P12955;A8K3Z1;A8K416;A8K696;B4DDB7;A8MX47	5	5	11	3	0.95547	9.4327	4	4	0.86452	11.799	5	2	1.4371	13.392	3	0	NaN	NaN	0	0	NaN	0	NaN
Sorting nexin-6;TRAF4-associated factor 2;cDNA FLJ77179, highly similar to Homo sapiens sorting nexin 6 (SNX6) mRNA;cDNA FLJ58001, highly similar to Sorting nexin-6;Sorting nexin 6, isoform CRA_e;SNX6 protein;Sorting nexin 6, isoform CRA_a;cDNA FLJ11394 fis, clone HEMBA1000592, highly similar to Sorting nexin-6;MSTP010	SNX6;hCG_2013610	Q9UNH7;A8K885;B4DJS7;C0H5W9;Q5QTQ6	2	2	6.7	2	NaN	NaN	1	0	NaN	NaN	0	0	NaN	NaN	0	0	NaN	NaN	0	0	NaN	0	NaN
Coiled-coil domain-containing protein 80;Down-regulated by oncogenes protein 1;Up-regulated in BRS-3 deficient mouse homolog;Nuclear envelope protein okuribin;cDNA FLJ77243, highly similar to Homo sapiens steroid sensitive gene 1 (URB), transcript variant 1, mRNA;Putative uncharacterized protein CCDC80;cDNA FLJ54405, highly similar to Homo sapiens steroid sensitive gene 1 (URB), transcript varian…	CCDC80;DRO1;HBE245;URB;okuribin	Q76M96-2;Q76M96;A3KC71;A8KA16;Q76M96-1;C9JDY9;Q76M96-3;B4E342	6	6	8.5	0	NaN	NaN	0	1	NaN	NaN	0	0	NaN	NaN	0	4	0.89784	107.39	2	4	60.742	3	0.95012
Putative uncharacterized protein KRTAP9-9;Keratin-associated protein 9.5;Keratin-associated protein 9.9;Keratin-associated protein 9-5;Keratin-associated protein 9-9;Ultrahigh sulfur keratin-associated protein 9.9;Keratin-associated protein 9.2;Keratin-associated protein 9-2;Ultrahigh sulfur keratin-associated protein 9.2;KRTAP9-2 protein;Putative uncharacterized protein KRTAP9-2;Keratin-associat…	KRTAP9-9;KAP9.5;KAP9.9;KRTAP9.5;KRTAP9.9;KRTAP9-5;KAP9.2;KRTAP9.2;KRTAP9-2;KAP9.7;KRTAP9.7;KRTAP9-7;KAP9.3;KRTAP9.3;KRTAP9-3;KAP9.8;KRTAP9.8;KRTAP9-8	B5MDD6;C9JDV2;Q9BYP9-2;Q9BYP9;Q9BYQ4;Q6ISF6;C9IYU4;Q9BYP9-1;A8MTY7;Q9BYQ3;Q9BYQ0	3	3	24	0	NaN	NaN	0	0	NaN	NaN	0	1	NaN	NaN	1	0	NaN	NaN	0	1	NaN	1	NaN
Keratin-associated protein 4.7;Keratin-associated protein 4-7;Ultrahigh sulfur keratin-associated protein 4.7;Keratin-associated protein 4.8;Keratin-associated protein 4-8;Ultrahigh sulfur keratin-associated protein 4.8;Keratin-associated protein 4.5;Keratin-associated protein 4-5;Ultrahigh sulfur keratin-associated protein 4.5	KAP4.7;KRTAP4.7;KRTAP4-7;KAP4.8;KRTAP4.8;KRTAP4-8;KAP4.5;KRTAP4.5;KRTAP4-5	Q9BYR0;Q9BYQ9;Q9BYR2	3	0	20	0	NaN	NaN	0	0	NaN	NaN	0	0	NaN	NaN	1	0	NaN	NaN	0	0	NaN	0	NaN
Filamin B;ABP-278;ABP-280 homolog;Actin-binding-like protein;Beta-filamin;Filamin homolog 1;Filamin-3;Filamin-B;Thyroid autoantigen;Truncated actin-binding protein;Putative uncharacterized protein FLNB;Putative uncharacterized protein DKFZp686A1668	FLNB;FLN1L;FLN3;TABP;TAP;DKFZp686A1668	B2ZZ83;O75369-1;O75369;B2ZZ85;O75369-2;Q60FE7;O75369-6;C9JMC4;O75369-3;C9JKE6;Q68CT4;O75369-7;O75369-4;O75369-5	35	32	17.9	32	0.90687	16.601	44	0	NaN	NaN	0	0	NaN	NaN	0	1	NaN	NaN	1	0	NaN	0	NaN
5-aminoimidazole-4-carboxamide ribonucleotide formyltransferase;AICAR transformylase;ATIC;Bifunctional purine biosynthesis protein PURH;IMP cyclohydrolase;IMP synthase;Inosinicase;Phosphoribosylaminoimidazolecarboxamide formyltransferase;cDNA, FLJ93545, highly similar to Homo sapiens 5-aminoimidazole-4-carboxamide ribonucleotide formyltransferase/IMP cyclohydrolase (ATIC), mRNA;5-aminoimidazole-4…	ATIC;OK/SW-cl.86;PURH;hCG_16691	P31939;B2R7P8;A8K202;B4DP06	8	8	19.8	8	1.0839	10.191	10	0	NaN	NaN	0	0	NaN	NaN	0	0	NaN	NaN	0	0	NaN	0	NaN
cDNA FLJ59687, highly similar to Secernin-1;Secernin-1;cDNA FLJ59884, highly similar to Secernin-1;cDNA FLJ59539, highly similar to Secernin-1;Secernin 1, isoform CRA_a;cDNA FLJ51971, highly similar to Secernin-1	KIAA0193;SCRN1;hCG_37324	B4DHM0;Q12765;B4DH22;B4DIP5;B4DIV7	2	2	5.5	1	0.61927	2.7485	2	1	NaN	NaN	1	0	NaN	NaN	0	0	NaN	NaN	0	0	NaN	0	NaN
GTP-binding protein 9;Obg-like ATPase 1;cDNA FLJ58890, highly similar to GTP-binding protein PTD004;Putative uncharacterized protein OLA1;Putative uncharacterized protein PTD004	GTPBP9;OLA1;PRO2455;PTD004	Q9NTK5-1;Q9NTK5;Q9NTK5-3;B4DK14;C9JTK6;Q53SW9	3	3	8.2	3	1.0569	7.3847	5	0	NaN	NaN	0	0	NaN	NaN	0	0	NaN	NaN	0	0	NaN	0	NaN
CCT-gamma;hTRiC5;T-complex protein 1 subunit gamma;cDNA FLJ57603, highly similar to T-complex protein 1 subunit gamma;cDNA, FLJ78822, highly similar to T-complex protein 1 subunit gamma;cDNA, FLJ79286, highly similar to T-complex protein 1 subunit gamma;PIG48;Chaperonin containing TCP1, subunit 3 (Gamma) variant;cDNA FLJ44436 fis, clone UTERU2019706, highly similar to T-complex protein 1 subunit …	CCT3;CCTG;TRIC5;RP11-443G18.6-002;RP11-443G18.6-014	P49368;B4DUR8;Q2TU64;Q59H77;B3KX11;Q5SZY0;A6NE14;Q5SZX6	2	2	6.8	2	1.1054	4.4959	2	0	NaN	NaN	0	0	NaN	NaN	0	0	NaN	NaN	0	0	NaN	0	NaN
Malate dehydrogenase, mitochondrial;Malate dehydrogenase;cDNA FLJ52880, highly similar to Malate dehydrogenase, mitochondrial (EC 1.1.1.37)	MDH2	P40926;Q0QF37;Q6FHZ0;Q75MT9;B4DE44;B3KTM1	12	12	47.3	7	0.65407	13.689	10	11	1.8269	11.829	15	6	0.94785	13.136	6	10	0.6355	17.604	10	8	7.5796	11	0.90478
Collagen alpha-1(VI) chain;cDNA FLJ61362, highly similar to Collagen alpha-1(VI) chain;COL6A1 protein;Putative uncharacterized protein	COL6A1	P12109;B4DRR8;Q05BT9;Q8TBN2	44	44	52.4	18	1.1075	33.879	50	29	1.0954	60.797	77	0	NaN	NaN	0	36	0.9453	54.505	132	32	56.269	118	1.0361
Metavinculin;Vinculin;cDNA FLJ59659, highly similar to Vinculin;cDNA FLJ45031 fis, clone BRAWH3018548, highly similar to Vinculin	VCL;RP11-178G16.3-002	P18206-1;P18206;B4E3Q9;Q5JQ13;P18206-2;B3KXA2	33	33	38.4	30	1.009	13.672	48	21	0.71677	14.741	23	13	0.62694	24.265	14	7	0.82209	7.8637	5	7	95.418	9	1.0715
Aging-associated gene 4 protein;ApoJalpha;ApoJbeta;Apolipoprotein J;Clusterin;Clusterin alpha chain;Clusterin beta chain;Complement cytolysis inhibitor;Complement cytolysis inhibitor a chain;Complement cytolysis inhibitor b chain;Complement-associated protein SP-40,40;Ku70-binding protein 1;NA1/NA2;Testosterone-repressed prostate message 2;cDNA FLJ36080 fis, clone TESTI2019872, highly similar to …	AAG4;APOJ;CLI;CLU;KUB1	P10909-2;P10909;P10909-1;B3KSE6;B4DW11;Q6LDQ3;Q8IWL5;Q8IWM0	8	8	21.4	6	1.8996	123.84	6	8	0.96743	148.18	11	2	2.6354	8.1155	2	6	0.98482	89.87	6	1	NaN	1	NaN
17-beta-hydroxysteroid dehydrogenase type 5;3-alpha-HSD type II, brain;3-alpha-hydroxysteroid dehydrogenase type 2;Aldo-keto reductase family 1 member C3;Chlordecone reductase homolog HAKRb;Dihydrodiol dehydrogenase 3;Dihydrodiol dehydrogenase type I;HA1753;Indanol dehydrogenase;Prostaglandin F synthase;Testosterone 17-beta-dehydrogenase 5;Trans-1,2-dihydrobenzene-1,2-diol dehydrogenase;Aldo-keto…	AKR1C3;DDH1;HSD17B5;KIAA0119;PGFS;hCG_19343;AKR1C4;CHDR;AKR1C1	P42330;B4DL37;Q2XPP3;P17516;A6NHU4	5	1	17.6	1	0.97133	35.006	4	1	0.48405	32.587	6	1	0.6647	28.341	4	0	NaN	NaN	0	1	NaN	1	NaN
Arginase-1;Liver-type arginase;Type I arginase	ARG1	P05089-2;P05089;P05089-1;P05089-3	3	3	12.1	1	NaN	NaN	1	2	0.1249	71.423	3	1	NaN	NaN	1	2	0.59829	4.1989	2	0	NaN	0	NaN
Neutral alpha-glucosidase C;Glucosidase, alpha; neutral C;cDNA FLJ58291, moderately similar to Neutral alpha-glucosidase C (EC 3.2.1.20)	GANC	Q8TET4;Q2M2A3;B4DWC5	2	2	1.9	2	0.39933	172.64	2	1	NaN	NaN	1	1	NaN	NaN	1	1	NaN	NaN	0	1	NaN	1	NaN
C1 esterase inhibitor;C1-inhibiting factor;Plasma protease C1 inhibitor;Serpin G1;cDNA FLJ58564, highly similar to Plasma protease C1 inhibitor;Serine/cysteine proteinase inhibitor clade G member 1 splice variant 2;cDNA FLJ58826, highly similar to Plasma protease C1 inhibitor	C1IN;C1NH;SERPING1	P05155;B4E1H2;Q5UGI6;B4E1F0	11	10	25	2	0.89055	81.589	4	8	0.96764	118.53	12	0	NaN	NaN	0	8	1.3102	110.09	10	6	106.07	6	0.96256
C3B/C4B inactivator;Complement factor I;Complement factor I heavy chain;Complement factor I light chain;Light chain of factor I;Heavy chain of factor I;cDNA FLJ76262, highly similar to Homo sapiens I factor (complement) (IF), mRNA;cDNA FLJ58124, highly similar to Complement factor I (EC 3.4.21.45);CFI protein	CFI;IF	P05156;Q6LAM0;Q6LAM1;A8K3L0;B4DRF2;Q8WW88	15	15	33.6	0	NaN	NaN	0	1	NaN	NaN	1	0	NaN	NaN	0	14	0.23739	86.094	45	12	91.263	29	0.11617
Macropain zeta chain;Multicatalytic endopeptidase complex zeta chain;Proteasome subunit alpha type-5;Proteasome zeta chain;cDNA FLJ52182, highly similar to Proteasome subunit alpha type 5 (EC 3.4.25.1);Proteasome (Prosome, macropain) subunit, alpha type, 5, isoform CRA_c;Proteasome subunit alpha type	PSMA5;hCG_39916	P28066;B4E2V4;Q5U0A0	3	3	17	2	1.0521	2.6922	2	2	1.0208	1.2711	2	0	NaN	NaN	0	0	NaN	NaN	0	2	6.1522	2	0.88796
Putrescine aminopropyltransferase;Spermidine synthase	SPS1;SRM;SRML1	P19623	2	2	14.9	2	0.94342	6.0443	2	0	NaN	NaN	0	0	NaN	NaN	0	0	NaN	NaN	0	0	NaN	0	NaN
Dermatopontin;Tyrosine-rich acidic matrix protein	DPT	Q07507	3	3	14.9	0	NaN	NaN	0	1	NaN	NaN	1	0	NaN	NaN	0	2	NaN	NaN	1	3	47.203	2	0.076153
Latent-transforming growth factor beta-binding protein 2;Latent transforming growth factor beta binding protein 2 variant;Latent transforming growth factor beta binding protein 2	C14orf141;LTBP2;LTBP3	Q14767;Q59EE6;Q6AZ94	14	14	11.8	0	NaN	NaN	0	9	0.46355	76.786	9	0	NaN	NaN	0	14	0.51692	64.542	17	4	96.579	7	0.20788
15-oxoprostaglandin 13-reductase;NADP-dependent leukotriene B4 12-hydroxydehydrogenase;Prostaglandin reductase 1;cDNA FLJ59730, highly similar to NADP-dependent leukotriene B412-hydroxydehydrogenase (EC 1.3.1.74);Leukotriene B4 12-hydroxydehydrogenase, isoform CRA_d	LTB4DH;PTGR1;hCG_28760;RP11-16L21.1-004	Q14914;B4DPK3;Q5JVP3	6	6	25.5	5	0.99999	6.9866	8	0	NaN	NaN	0	0	NaN	NaN	0	0	NaN	NaN	0	1	NaN	1	NaN
Extracellular sulfatase Sulf-1;SULF1 protein;Putative uncharacterized protein DKFZp686F13142	KIAA1077;SULF1;DKFZp686F13142	Q8IWU6;Q6NUJ9;Q7Z2W2;Q96E28	3	3	4.6	0	NaN	NaN	0	0	NaN	NaN	0	0	NaN	NaN	0	3	1.5949	73.997	3	0	NaN	0	NaN
Glycosylation-inhibiting factor;L-dopachrome isomerase;L-dopachrome tautomerase;Macrophage migration inhibitory factor;Phenylpyruvate tautomerase	GLIF;MIF;MMIF	P14174;A6MUU8	4	4	37.4	3	1.0865	19.886	2	2	NaN	NaN	1	1	NaN	NaN	0	1	NaN	NaN	1	1	98.785	2	2.2405
18 kDa Alu RNA-binding protein;Signal recognition particle 14 kDa protein;Putative uncharacterized protein ENSP00000397549;Putative uncharacterized protein ENSP00000416419	SRP14	P37108;C9J8B3;C9JG78	1	1	10.3	1	5.7562	102.18	2	0	NaN	NaN	0	0	NaN	NaN	0	0	NaN	NaN	0	0	NaN	0	NaN
Damage-specific DNA-binding protein 1;DDB p127 subunit;DNA damage-binding protein 1;DNA damage-binding protein a;HBV X-associated protein 1;UV-damaged DNA-binding factor;UV-damaged DNA-binding protein 1;Xeroderma pigmentosum group E-complementing protein;XPE-binding factor;cDNA FLJ56068, highly similar to DNA damage-binding protein 1;cDNA FLJ51067, highly similar to DNA damage-binding protein 1;c…	DDB1;XAP1	Q16531;B7Z2A1;B4DSA8;B4DZP5	8	8	8.9	7	1.051	12.293	8	3	1.0757	35.345	3	0	NaN	NaN	0	0	NaN	NaN	0	0	NaN	0	NaN
Cytokeratin-6B;Keratin, type II cytoskeletal 6B;Keratin-6B;Type-II keratin Kb10	K6B;KRT6B;KRTL1	P04259	52	1	65.2	0	NaN	NaN	0	1	NaN	NaN	1	0	NaN	NaN	0	0	NaN	NaN	0	0	NaN	0	NaN
D-dopachrome decarboxylase;D-dopachrome tautomerase;Phenylpyruvate tautomerase II;cDNA FLJ76419, highly similar to Homo sapiens D-dopachrome tautomerase (DDT), mRNA;D-dopachrome tautomerase, isoform CRA_b;cDNA FLJ59607, moderately similar to D-dopachrome decarboxylase (EC 4.1.1.84);cDNA, FLJ78842, moderately similar to D-dopachrome decarboxylase (EC 4.1.1.84);Putative uncharacterized protein DDT;…	DDT;hCG_41098;DDTL	P30046;Q53Y51;B4E259;B5MC82;A6NHG4;B4DJQ7;B7Z522;C9JSY3	4	4	31.8	3	1.0132	2.9639	3	1	NaN	NaN	1	3	1.09	10.576	3	1	NaN	NaN	1	1	NaN	1	NaN
Biliverdin reductase A;Biliverdin-IX alpha-reductase	BLVR;BLVRA;BVR	P53004	3	3	12.5	3	0.70656	23.692	3	0	NaN	NaN	0	0	NaN	NaN	0	0	NaN	NaN	0	0	NaN	0	NaN
Developmental arteries and neural crest EGF-like protein;Fibulin-5;Urine p50 protein;cDNA FLJ90059 fis, clone HEMBA1003230, highly similar to Fibulin-5;cDNA FLJ90666 fis, clone PLACE1005383, highly similar to Fibulin-5;FBLN5 protein;Fibulin 5, isoform CRA_b;Full-length cDNA clone CS0DI085YI08 of Placenta of Homo sapiens (human)	DANCE;FBLN5;UNQ184/PRO210;hCG_21251	Q9UBX5;B3KQA8;Q6IAL4;Q86TV4	4	4	9.6	0	NaN	NaN	0	2	NaN	NaN	1	0	NaN	NaN	0	2	0.38058	10.573	2	2	201.43	2	0.28225
Lysyl oxidase homolog 2;Lysyl oxidase-like protein 2;Lysyl oxidase-related protein 2;Lysyl oxidase-related protein WS9-14;cDNA, FLJ92562, highly similar to Homo sapiens lysyl oxidase-like 2 (LOXL2), mRNA;Lysyl oxidase-like 2 variant	LOXL2	Q9Y4K0;B2R5Q0;Q53HV3	7	7	12.8	1	NaN	NaN	1	6	0.67008	89.842	6	0	NaN	NaN	0	6	1.3664	83.758	8	3	11.975	5	1.8141
Glycine-rich protein;U6 snRNA-associated Sm-like protein LSm4	LSM4	Q9Y4Z0	2	2	16.5	2	1.1266	13.253	3	0	NaN	NaN	0	0	NaN	NaN	0	0	NaN	NaN	0	0	NaN	0	NaN
15-hydroxyprostaglandin dehydrogenase [NADP+];Carbonyl reductase [NADPH] 1;NADPH-dependent carbonyl reductase 1;Prostaglandin 9-ketoreductase;Prostaglandin-E(2) 9-reductase	CBR;CBR1;CRN	P16152	6	6	35.7	5	1.0284	7.1424	5	2	1.0908	1.487	2	0	NaN	NaN	0	0	NaN	NaN	0	0	NaN	0	NaN
Interferon-induced protein 53;T1-TrpRS;T2-TrpRS;Tryptophan--tRNA ligase;Tryptophanyl-tRNA synthetase, cytoplasmic;cDNA FLJ58878, highly similar to Tryptophanyl-tRNA synthetase (EC 6.1.1.2);Tryptophanyl-tRNA synthetase	IFI53;WARS;WRS	P23381-1;P23381;B4DTK8;P78534;P23381-2	7	7	21.9	7	1.21	19.922	14	3	0.82022	40.382	4	0	NaN	NaN	0	0	NaN	NaN	0	0	NaN	0	NaN
Collagen alpha-1(XV) chain;Endostatin;Endostatin-XV;Related to endostatin;Restin;cDNA FLJ38566 fis, clone HCHON2005118, highly similar to Collagen alpha-1(XV) chain	COL15A1	P39059;B3KTP7	8	8	7.8	0	NaN	NaN	0	7	0.5973	39.545	10	0	NaN	NaN	0	7	1.079	25.372	15	0	NaN	0	NaN
CALNUC;Nucleobindin-1;cDNA FLJ77770, highly similar to Homo sapiens nucleobindin 1 (NUCB1), mRNA;cDNA FLJ40471 fis, clone TESTI2042508, highly similar to Nucleobindin-1;Nucleobindin 1 variant;NUCB1 protein;cDNA FLJ52898, highly similar to Nucleobindin-1;Putative uncharacterized protein NUCB1	NUC;NUCB1	Q02818;A8K7Q1;B3KUR6;Q53GX6;Q96BA4;B4DZX0;C9JKZ2	8	8	19.3	0	NaN	NaN	0	8	0.85522	36.562	6	3	0.51814	70.698	2	0	NaN	NaN	0	3	61.567	2	0.64851
APP secretase;Cathepsin B;Cathepsin B heavy chain;Cathepsin B light chain;Cathepsin B1;cDNA FLJ78235;cDNA FLJ59133, highly similar to Cathepsin B (EC 3.4.22.1);cDNA FLJ58073, moderately similar to Cathepsin B (EC 3.4.22.1);Putative uncharacterized protein DKFZp686N0152;cDNA FLJ40065 fis, clone TESOP2000400, highly similar to CATHEPSIN B (EC 3.4.22.1)	CPSB;CTSB;DKFZp686N0152	P07858;A8K2H4;B4DMY4;Q6LAF9;B4DL49;Q5HYG5;B3KUJ8;Q8TAC7	6	6	18.6	3	0.89725	52.165	4	4	1.7551	72	3	0	NaN	NaN	0	3	0.8085	71.731	3	4	109.72	5	0.78465
Alpha-coat protein;Coatomer subunit alpha;HEP-COP;Proxenin;Xenin;Xenopsin-related peptide	COPA	P53621-2;P53621;P53621-1	2	2	1.9	2	1.3157	4.6617	2	0	NaN	NaN	0	0	NaN	NaN	0	0	NaN	NaN	0	0	NaN	0	NaN
EGF-containing fibulin-like extracellular matrix protein 2;Fibulin-4;Protein UPH1;cDNA FLJ78052, highly similar to Homo sapiens EGF-containing fibulin-like extracellular matrix protein 2, mRNA;cDNA, FLJ96160, highly similar to Homo sapiens EGF-containing fibulin-like extracellular matrix protein 2 (EFEMP2), mRNA;cDNA FLJ10118 fis, clone HEMBA1002818, highly similar to EGF-containing fibulin-like …	EFEMP2;FBLN4;UNQ200/PRO226;MBP1	O95967;A8K7R4;B2RCM5;B3KM31;Q6FH22;Q96TF5;Q9H3D5;Q59GI8	7	7	24.6	0	NaN	NaN	0	2	0.55329	29.149	2	0	NaN	NaN	0	5	0.47461	18.751	6	1	NaN	1	NaN
Complement C1r subcomponent;Complement C1r subcomponent heavy chain;Complement C1r subcomponent light chain;Complement component 1 subcomponent r;cDNA FLJ75066, highly similar to Homo sapiens complement component 1, r subcomponent (C1R), mRNA;cDNA FLJ54471, highly similar to Complement C1r subcomponent (EC 3.4.21.41);Complement component 1, r subcomponent variant;cDNA FLJ54318, highly similar to …	C1R	P00736;A8K5J8;B4DPQ0;Q53HT9;Q53HU9;B4E1B0	27	27	48	17	1.7877	74.378	25	25	1.2573	118.67	53	1	NaN	NaN	1	24	1.0352	125.72	37	21	117.79	28	1.0009
cDNA FLJ56394, highly similar to N-acetylglucosamine kinase (EC 2.7.1.59);N-acetylglucosamine kinase;GlcNAc kinase;N-acetyl-D-glucosamine kinase;Putative uncharacterized protein NAGK	hCG_41008;NAGK	B4DLZ5;Q9UJ70;C9J4G1;C9JEV6	4	4	16.4	4	0.84644	36.585	4	0	NaN	NaN	0	0	NaN	NaN	0	0	NaN	NaN	0	0	NaN	0	NaN
Fibulin-1;cDNA PSEC0266 fis, clone NT2RP3003649, highly similar to Homo sapiens fibulin-1D mRNA;Fibulin 1	FBLN1;PP213;CTA-941F9.7-010	P23142-1;P23142;Q8NBH6;P23142-3;B0QY43;P23142-2;B1AHM7	24	3	42.8	1	0.17447	84.743	23	2	0.15476	80.877	27	0	NaN	NaN	1	2	0.15684	132.86	32	2	118.66	24	0.095122
Fibulin-1;cDNA FLJ53207, highly similar to Homo sapiens fibulin 1 (FBLN1), transcript variant C, mRNA;cDNA, FLJ79190, highly similar to Homo sapiens fibulin 1 (FBLN1), transcript variant C, mRNA	FBLN1;PP213	B0QY41;P23142-4;P23142;B0QY42;B4DUV1	18	2	31.3	0	NaN	NaN	0	1	NaN	NaN	1	0	NaN	NaN	0	2	0.14288	65.623	2	1	49.258	2	0.39648
1,4-alpha-glucan-branching enzyme;Brancher enzyme;Glycogen-branching enzyme;cDNA FLJ43930 fis, clone TESTI4013441, highly similar to 1,4-alpha-glucan branching enzyme (EC 2.4.1.18);Glucan , branching enzyme 1 variant;cDNA FLJ57129, highly similar to 1,4-alpha-glucan branching enzyme (EC 2.4.1.18);cDNA FLJ59760, highly similar to 1,4-alpha-glucan branching enzyme (EC 2.4.1.18)	GBE1	Q04446;B3KWV3;Q59ET0;B4DNJ3;B4DUF1	6	6	12.3	5	0.99171	7.388	5	2	NaN	NaN	1	0	NaN	NaN	0	0	NaN	NaN	0	0	NaN	0	NaN
dCMP deaminase;Deoxycytidylate deaminase;cDNA FLJ52248, highly similar to Deoxycytidylate deaminase (EC 3.5.4.12)	DCTD	P32321-2;P32321;P32321-1;B4DDC2	2	2	15.3	2	1.0672	10.13	2	0	NaN	NaN	0	0	NaN	NaN	0	0	NaN	NaN	0	0	NaN	0	NaN
Putative uncharacterized protein NUDT5;ADP-sugar pyrophosphatase;Nucleoside diphosphate-linked moiety X motif 5;YSA1H	NUDT5;HSPC115	A6NFX8;Q9UKK9;A6NHE8;A6NJU6;A6NCQ0;C9JYY9	4	4	22	3	0.87969	24.749	3	1	NaN	NaN	1	1	NaN	NaN	1	0	NaN	NaN	0	0	NaN	0	NaN
Laminin B1s chain;Laminin subunit beta-2;Laminin-11 subunit beta;Laminin-14 subunit beta;Laminin-15 subunit beta;Laminin-3 subunit beta;Laminin-4 subunit beta;Laminin-7 subunit beta;Laminin-9 subunit beta;S-laminin subunit beta;S-laminin;cDNA FLJ36731 fis, clone UTERU2012703, highly similar to LAMININ BETA-2 CHAIN	LAMB2;LAMS	P55268;Q15483;Q8N9Q8	5	5	4.4	0	NaN	NaN	0	3	0.81178	16.96	5	0	NaN	NaN	0	4	0.66419	30.909	5	0	NaN	0	NaN
Insulin-like growth factor-binding protein 2;Putative uncharacterized protein IGFBP2;Insulin-like growth factor binding protein 2 variant	BP2;IBP2;IGFBP2	P18065;C9JMY1;Q59FF1	14	14	51.5	0	NaN	NaN	0	12	0.54924	118.77	25	0	NaN	NaN	0	12	0.73162	130.99	25	11	172.57	22	0.98248
Chromobox protein homolog 3;HECH;Heterochromatin protein 1 homolog gamma;Modifier 2 protein;Chromobox homolog 3 (HP1 gamma homolog, Drosophila);Chromobox homolog 3 (HP1 gamma homolog, Drosophila), isoform CRA_a;Coiled-coil domain containing 32, isoform CRA_c	CBX3;CCDC32;hCG_1745364;hCG_1999239;tcag7.173	Q13185;A4D177	3	3	22.4	2	NaN	NaN	0	0	NaN	NaN	0	0	NaN	NaN	0	0	NaN	NaN	0	1	NaN	1	NaN
Alpha-1 type I collagen;Collagen alpha-1(I) chain;Type II procollagen gene;Collagen type I alpha 1;Type I collagen alpha 1 chain	COL1A1	P02452;Q14042;Q6LAN8;Q9UMA6	68	65	72.3	31	0.9983	55.421	117	52	1.0441	70.064	228	7	0.98745	43.653	27	46	0.99237	73.412	241	57	95.65	327	1.0064
Eukaryotic translation initiation factor 2 subunit 3;Eukaryotic translation initiation factor 2 subunit gamma X;cDNA FLJ78120, highly similar to Homo sapiens eukaryotic translation initiation factor 2, subunit 3 gamma, 52kDa (EIF2S3), mRNA;cDNA, FLJ92541, highly similar to Homo sapiens eukaryotic translation initiation factor 2, subunit 3 gamma, 52kDa (EIF2S3), mRNA;Eukaryotic translation initiat…	EIF2G;EIF2S3;EIF2S3L	P41091;A8K2Y2;B2R5N2;B5BTZ4;Q53HK3;Q2VIR3-1;Q2VIR3	1	1	3	1	NaN	NaN	1	0	NaN	NaN	0	0	NaN	NaN	0	0	NaN	NaN	0	0	NaN	0	NaN
Laminin B2 chain;Laminin subunit gamma-1;Laminin-1 subunit gamma;Laminin-10 subunit gamma;Laminin-11 subunit gamma;Laminin-2 subunit gamma;Laminin-3 subunit gamma;Laminin-4 subunit gamma;Laminin-6 subunit gamma;Laminin-7 subunit gamma;Laminin-8 subunit gamma;Laminin-9 subunit gamma;S-laminin subunit gamma;LAMC1 protein	LAMB2;LAMC1	P11047;Q6NVY8	13	13	12.4	1	NaN	NaN	0	9	0.80059	41.769	9	1	NaN	NaN	1	7	0.62148	49.736	7	4	45.746	4	0.6985
Cell proliferation-inducing gene 2 protein;Cysteine knot superfamily 1, BMP antagonist 1;DAN domain family member 2;Down-regulated in Mos-transformed cells protein;Gremlin-1;Increased in high glucose protein 2;cDNA, FLJ92561, Homo sapiens cysteine knot superfamily 1, BMP antagonist 1 (CKTSF1B1), mRNA;Gremlin 1, cysteine knot superfamily, homolog (Xenopus laevis), isoform CRA_b;Gremlin 1-like prot…	CKTSF1B1;DAND2;DRM;GREM1;PIG2;hCG_1811964	O60565-1;O60565;A6XAA7;O60565-2;B3KTR9	1	1	8.2	0	NaN	NaN	0	0	NaN	NaN	0	0	NaN	NaN	0	0	NaN	NaN	0	1	NaN	1	NaN
Archain 1, isoform CRA_a;Coatomer subunit delta variant 2;Putative uncharacterized protein DKFZp686M09245;Archain;Coatomer subunit delta;Delta-coat protein;Archain 1, isoform CRA_b;cDNA, FLJ92603, Homo sapiens archain 1 (ARCN1), mRNA;Coatomer subunit delta variant 1;cDNA FLJ51620, highly similar to Coatomer subunit delta	ARCN1;hCG_40220;DKFZp686M09245;COPD	B0YIW6;Q6MZV5;P48444;B0YIW5;B4E1X2	3	3	6.5	3	0.84618	35.525	3	1	NaN	NaN	1	0	NaN	NaN	0	0	NaN	NaN	0	0	NaN	0	NaN
Oncogene DJ1;Parkinson disease protein 7;Protein DJ-1	PARK7	Q99497	10	10	56.6	6	0.96418	10.979	11	6	1.0036	10.455	14	4	0.89951	11.305	7	2	1.0848	8.3145	3	8	10.681	15	1.0455
Talin-1;Talin 1	KIAA1027;TLN;TLN1;RP11-112J3.1-001	Q9Y490;Q5TCU6	37	37	22.3	37	1.1252	34.066	68	0	NaN	NaN	0	1	0.88385	8.8892	3	1	NaN	NaN	1	0	NaN	0	NaN
PA2G4 protein;Cell cycle protein p38-2G4 homolog;ErbB3-binding protein 1;Proliferation-associated protein 2G4;cDNA FLJ75526, highly similar to Homo sapiens proliferation-associated 2G4, 38kDa (PA2G4), mRNA	PA2G4;EBP1	Q05D08;Q9UQ80;A8K6Y1;Q6PIN5	3	3	10.1	3	0.77984	23.087	4	1	NaN	NaN	0	0	NaN	NaN	0	0	NaN	NaN	0	0	NaN	0	NaN
22 kDa neuronal tissue-enriched acidic protein;Brain acid soluble protein 1;Neuronal axonal membrane protein NAP-22	BASP1;NAP22	P80723-1;P80723;P80723-2	8	8	69.2	7	0.8116	22.896	13	7	0.67764	17.386	10	8	0.64482	21.098	10	1	NaN	NaN	1	0	NaN	0	NaN
Putative uncharacterized protein SUMO3;cDNA FLJ57440, moderately similar to Small ubiquitin-related modifier 3;SMT3 suppressor of mif two 3 homolog 3 (Yeast), isoform CRA_d;Small ubiquitin-related modifier 3;SMT3 homolog 1;SUMO-2;Ubiquitin-like protein SMT3A	SUMO3;hCG_401304;SMT3A;SMT3H1	A8MU27;B4DUW4;A8MUA9;P55854	2	1	14.3	0	NaN	NaN	0	1	NaN	NaN	0	1	NaN	NaN	1	0	NaN	NaN	0	0	NaN	0	NaN
Macropain subunit C9;Multicatalytic endopeptidase complex subunit C9;Proteasome component C9;Proteasome subunit alpha type-4;Proteasome subunit L;Proteasome subunit alpha type;Proteasome subunit beta type;PSMA4 protein	HC9;PSC9;PSMA4	P25789;B2RDG0;Q7Z474;Q567Q5	3	3	18.4	3	0.95393	7.3529	3	1	0.97702	11.758	2	0	NaN	NaN	0	0	NaN	NaN	0	0	NaN	0	NaN
Protein disulfide isomerase P5;Protein disulfide-isomerase A6;Thioredoxin domain-containing protein 7;cDNA FLJ16143 fis, clone BRAMY2038516, highly similar to Protein disulfide-isomerase A6 (EC 5.3.4.1);Putative uncharacterized protein PDIA6;cDNA FLJ58023, highly similar to Protein disulfide-isomerase A6 (EC 5.3.4.1);cDNA FLJ58502, highly similar to Protein disulfide-isomerase A6 (EC 5.3.4.1);cDN…	PDIA6;TXNDC7;hCG_22033;P5	Q15084-2;Q15084;B3KY95;B5MBW7;B7Z4M8;Q15084-1;B7Z254;Q53RC7	3	3	11	2	0.78307	0.2563	2	2	0.77275	41.572	3	1	NaN	NaN	1	0	NaN	NaN	0	0	NaN	0	NaN
26S proteasome non-ATPase regulatory subunit 1;26S proteasome regulatory subunit RPN2;26S proteasome regulatory subunit S1;26S proteasome subunit p112;cDNA, FLJ92896, highly similar to Homo sapiens proteasome (prosome, macropain) 26S subunit, non-ATPase, 1 (PSMD1), mRNA;PSMD1 protein	PSMD1	Q99460-1;Q99460;B2R6D0;Q05BX4;Q05CW6;Q99460-2;C9JF82	1	1	1.3	1	2.3274	62.053	2	0	NaN	NaN	0	0	NaN	NaN	0	0	NaN	NaN	0	0	NaN	0	NaN
Procollagen C-endopeptidase enhancer 1;Procollagen COOH-terminal proteinase enhancer 1;Type 1 procollagen C-proteinase enhancer protein;Type I procollagen COOH-terminal proteinase enhancer;Procollagen C-endopeptidase enhancer	PCOLCE;PCPE1;tcag7.602	Q15113;A4D2D2	13	13	39.4	7	1.1413	27.829	7	9	1.6081	77.828	15	0	NaN	NaN	0	13	0.65643	54.982	28	8	76.218	11	0.81877
14 kDa phosphohistidine phosphatase;Phosphohistidine phosphatase 1;Protein janus-A homolog;PHP14 protein	CGI-202;HSPC141;PHP14;PHPT1	Q9NRX4;Q6FIE5	4	4	44.8	4	0.88796	5.4626	5	2	NaN	NaN	1	1	NaN	NaN	1	0	NaN	NaN	0	0	NaN	0	NaN
CCP module-containing protein 22;Polydom;Selectin-like osteoblast-derived protein;Serologically defined breast cancer antigen NY-BR-38;Sushi, von Willebrand factor type A, EGF and pentraxin domain-containing protein 1	C9orf13;CCP22;SELOB;SVEP1	Q4LDE5-1;Q4LDE5	21	21	8.1	0	NaN	NaN	0	1	NaN	NaN	1	0	NaN	NaN	0	21	0.57351	49.932	22	10	65.187	9	0.55012
cDNA FLJ59142, highly similar to Epididymal secretory protein E1;Epididymal secretory protein E1;Human epididymis-specific protein 1;Niemann-Pick disease type C2 protein;cDNA, FLJ92198, highly similar to Homo sapiens Niemann-Pick disease, type C2 (NPC2), mRNA;cDNA FLJ51947, highly similar to Epididymal secretory protein E1;Niemann-Pick disease, type C2 variant	HE1;NPC2	B4DV10;P61916;B2R4S5;B4DQV7;Q53HV6	3	3	23.9	3	0.8446	18.265	10	3	1.1035	18.991	8	2	0.68305	7.8726	3	3	1.2739	12.852	7	3	16.717	11	0.85194
Secreted modular calcium-binding protein 1;SPARC-related modular calcium-binding protein 1	SMOC1	Q9H4F8-2;Q9H4F8;A8K1S3;Q9H4F8-1;B2R7P5	2	2	5.3	0	NaN	NaN	0	2	0.42304	18.845	3	0	NaN	NaN	0	0	NaN	NaN	0	0	NaN	0	NaN
cDNA FLJ60076, highly similar to ELAV-like protein 1;ELAV-like protein 1;Hu-antigen R	ELAVL1;HUR	B4DVB8;Q15717;Q53XN6	3	3	9.3	1	NaN	NaN	1	0	NaN	NaN	0	0	NaN	NaN	0	1	NaN	NaN	0	1	NaN	1	NaN
Actin-binding protein 280;Alpha-filamin;Endothelial actin-binding protein;Filamin-1;Filamin-A;Non-muscle filamin;Filamin A;FLNA protein;FLJ00119 protein;Filamin A, alpha (Actin binding protein 280);Putative uncharacterized protein FLNA;cDNA FLJ57038, highly similar to Filamin-A;Similar to filamin C, gamma (Actin binding protein 280)	FLN;FLN1;FLNA;FLJ00119;XX-FW83128A1.1-010	P21333-1;P21333;Q5HY55;Q60FE5;P21333-2;Q5HY53;Q60FE6;Q6NXF2;Q8TES4;Q5HY54;Q96C61;A6NDY9;B2ZZ80;B4E2F9;Q86TQ3	59	54	33.1	48	1.0292	29.241	232	20	0.69113	33.686	35	23	0.8777	18.954	35	5	0.64167	66.793	9	3	28.689	7	0.99414
Latent-transforming growth factor beta-binding protein 1;Transforming growth factor beta-1-binding protein 1;LTBP1 protein;cDNA FLJ51010, highly similar to Latent-transforming growth factor beta-binding protein, isoform 1S;Putative uncharacterized protein LTBP1;cDNA FLJ51055, highly similar to Latent-transforming growth factor beta-binding protein, isoform 1S;cDNA FLJ51078, highly similar to Late…	LTBP1	Q14766-1;Q14766;Q14766-2;B7ZLY3;C9J9Y0;Q14766-3;B4DNR7;C9JD84;B4DRF7;B4DST8;B4DZD1;C9JCG4	16	16	14.9	1	NaN	NaN	0	8	0.86723	100.55	9	0	NaN	NaN	0	11	0.79153	43.796	14	12	78.677	16	0.78583
Putative uncharacterized protein SUMO1;GAP-modifying protein 1;Sentrin;Small ubiquitin-related modifier 1;SMT3 homolog 3;Ubiquitin-homology domain protein PIC1;Ubiquitin-like protein SMT3C;Ubiquitin-like protein UBL1	SUMO1;OK/SW-cl.43;SMT3C;SMT3H3;UBL1	B8ZZN6;P63165;B9A032;B8ZZJ0;C9J6M7	1	1	11	1	NaN	NaN	1	1	NaN	NaN	1	1	NaN	NaN	1	0	NaN	NaN	0	0	NaN	0	NaN
Autotaxin;Ectonucleotide pyrophosphatase/phosphodiesterase family member 2;Extracellular lysophospholipase D	ATX;ENPP2;PDNP2	Q13822-2;Q13822	24	1	36.6	0	1.5682	11.483	3	1	0.72615	98.82	23	0	NaN	NaN	0	1	0.45046	96.083	20	1	109.98	30	0.62408
Dyxin;LIM and cysteine-rich domains protein 1;cDNA FLJ55005, highly similar to LIM and cysteine-rich domains protein 1;cDNA FLJ55018, highly similar to LIM and cysteine-rich domains protein 1;cDNA FLJ52480, highly similar to LIM and cysteine-rich domains protein 1;Putative uncharacterized protein LMCD1	LMCD1	Q9NZU5;B7Z6R5;B4DG80;B4DEY6;C9IYS1;C9J984	2	2	7.9	2	NaN	NaN	1	0	NaN	NaN	0	0	NaN	NaN	0	0	NaN	NaN	0	0	NaN	0	NaN
65 kDa FK506-binding protein;FK506-binding protein 10;Immunophilin FKBP65;Peptidyl-prolyl cis-trans isomerase FKBP10;Rotamase;Putative uncharacterized protein DKFZp666D193;cDNA FLJ23972 fis, clone HEP18230, highly similar to 65 kDa FK506-binding protein (EC 5.2.1.8);cDNA FLJ53423, highly similar to FK506-binding protein 10 (EC 5.2.1.8);cDNA FLJ35389 fis, clone SKNMC2000635, moderately similar to …	FKBP10;FKBP65;PSEC0056;DKFZp666D193	Q96AY3;Q658U4;Q6ZME7;B4DJJ5;Q8NAG5	10	10	19.4	8	0.77214	17.651	13	7	0.67037	18.405	8	3	0.5924	3.8514	4	2	NaN	NaN	1	1	11.002	3	1.8191
Hyaluronate-binding protein;TNF-stimulated gene 6 protein;Tumor necrosis factor alpha-induced protein 6;Tumor necrosis factor-inducible gene 6 protein	TNFAIP6;TSG6	P98066;Q53TI7	3	3	15.9	3	1.6623	6.811	4	0	NaN	NaN	0	0	NaN	NaN	0	1	NaN	NaN	1	0	NaN	0	NaN
47 kDa mannose 6-phosphate receptor-binding protein;Cargo selection protein TIP47;Mannose-6-phosphate receptor-binding protein 1;Perilipin-3;Placental protein 17	M6PRBP1;PLIN3;TIP47	O60664-1;O60664;O60664-2	6	6	20.7	6	1.1754	15.084	12	1	NaN	NaN	1	0	NaN	NaN	0	0	NaN	NaN	0	0	NaN	0	NaN
Isochorismatase domain-containing protein 1;CGI-111 protein	CGI-111;ISOC1	Q96CN7;Q9Y3B5	2	2	9.7	1	NaN	NaN	1	0	NaN	NaN	0	0	NaN	NaN	0	0	NaN	NaN	0	2	6.9833	2	0.28184
Collagen alpha-2(VI) chain;COL6A2 protein;Collagen, type VI, alpha 2	COL6A2	P12110-1;P12110;Q9BUM6	21	4	28.6	2	1.0748	17.058	14	1	1.2133	65.317	25	0	NaN	NaN	0	3	0.74881	50.23	39	2	76.485	26	1.0596
Heat shock 70 kDa protein 1/2;Heat shock 70 kDa protein 1A/1B;cDNA FLJ75127, highly similar to Homo sapiens heat shock 70kDa protein 1A, mRNA;Heat shock 70kDa protein 1A;Heat shock 70kDa protein 1B;cDNA FLJ54328, highly similar to Heat shock 70 kDa protein 1;cDNA FLJ54283, highly similar to Heat shock 70 kDa protein 1;Heat shock protein 72;cDNA FLJ54370, highly similar to Heat shock 70 kDa protei…	HSPA1;HSPA1A;HSPA1B;DAAP-21F2.7-001;DAAP-21F2.8-001;DADB-333F21.2-001;DADB-333F21.4-001;hCG_1820593;hCG_43726;HSP70-1;DAAP-21F2.8-002;DADB-333F21.4-002;DAQB-147D11.2-002;XXbac-BCX40G17.4-002;XXbac-BPG254B15.2-002	P08107;A8K5I0;B4DI39;B4E1S9;Q9UQC1;B4DNT8;B4DWK5;Q59EJ3;B3KTT5;B4DFN9;B4DVU9;B4E388;B4E3B6;Q5SP16;B4DNX1;B4E1T6	12	8	30.3	8	1.0464	11.452	15	2	0.57786	19.715	3	0	NaN	NaN	0	0	NaN	NaN	0	0	NaN	0	NaN
Alpha-2 type I collagen;Collagen alpha-2(I) chain;Collagen type I alpha 2;Putative uncharacterized protein COL1A2;COL1A2 protein	COL1A2	P08123;A2TIK1;Q75N18;Q7KZ71	78	77	78.3	37	0.76049	49.551	82	59	0.55806	93.423	274	1	NaN	NaN	1	66	0.39641	106.71	401	73	125.43	398	0.97982
Calcineurin-like phosphoesterase domain-containing protein 1;Complete S-transactivated protein 1;cDNA FLJ36535 fis, clone TRACH2004521;cDNA FLJ52891	CPPED1;CSTP1	Q9BRF8-1;Q9BRF8;B3KSL3;Q9BRF8-2;B4DQ68	5	5	18.8	4	0.91609	13.65	5	3	0.74085	7.8821	3	2	0.89833	17.853	2	1	NaN	NaN	1	0	NaN	0	NaN
Partner of Y14 and mago;Protein wibg homolog	PYM;WIBG	Q9BRP8-1;Q9BRP8;Q9BRP8-2	1	1	8.8	1	NaN	NaN	1	0	NaN	NaN	0	1	NaN	NaN	1	0	NaN	NaN	0	0	NaN	0	NaN
ABP125;ABP130;Protein transport protein Sec31A;SEC31-like protein 1;SEC31-related protein A;Web1-like protein;cDNA FLJ58531, highly similar to Homo sapiens SEC31-like 1 (SEC31L1), transcript variant 1, mRNA;SEC31A protein;Putative uncharacterized protein SEC31A	HSPC275;HSPC334;KIAA0905;SEC31A;SEC31L1	O94979-8;O94979;O94979-1;O94979-2;B4DIW6;B7ZKZ7;B7ZL00;O94979-4;O94979-3;O94979-6;C9JEA2;O94979-7	3	3	3	3	1.0828	15.02	2	0	NaN	NaN	0	0	NaN	NaN	0	0	NaN	NaN	0	0	NaN	0	NaN
Insulin-like growth factor-binding protein 4;cDNA FLJ52130, highly similar to Insulin-like growth factor-binding protein 4	IBP4;IGFBP4	P22692;B4E351	10	10	39.1	5	0.3036	93.861	6	9	0.24094	103.5	41	2	1.4139	81.854	4	8	0.25102	100.4	31	9	112.45	34	0.1026
cDNA, FLJ94230, highly similar to Homo sapiens thioredoxin-like 1 (TXNL1), mRNA;32 kDa thioredoxin-related protein;Thioredoxin-like protein 1;cDNA FLJ37607 fis, clone BRCOC2010980, highly similar to Thioredoxin-like protein 1;Thioredoxin-like 1 variant	TRP32;TXL;TXNL;TXNL1	B2R960;O43396;B3KT45;Q59G46	2	2	9.2	2	0.42897	112.74	11	1	NaN	NaN	1	1	0.01501	92.683	6	1	0.076153	157.95	2	1	80.514	4	0.10291
Canstatin;Collagen alpha-2(IV) chain;cDNA FLJ56433, highly similar to Collagen alpha-2(IV) chain	COL4A2	P08572;B4DH43;C9JRL0	6	6	6	0	NaN	NaN	0	2	0.6731	65.568	2	0	NaN	NaN	0	4	0.25246	88.074	4	6	130.76	7	0.32363
Asparagine--tRNA ligase;Asparaginyl-tRNA synthetase, cytoplasmic;cDNA FLJ52703, highly similar to Asparaginyl-tRNA synthetase, cytoplasmic (EC6.1.1.22);cDNA FLJ54981, highly similar to Asparaginyl-tRNA synthetase, cytoplasmic (EC 6.1.1.22);cDNA FLJ56692, highly similar to Asparaginyl-tRNA synthetase, cytoplasmic (EC 6.1.1.22)	ASNS;NARS	O43776;B4DN60;B4DF91;B4DGT6	2	2	4.7	2	0.98708	21.094	2	0	NaN	NaN	0	0	NaN	NaN	0	0	NaN	NaN	0	0	NaN	0	NaN
Probable threonyl-tRNA synthetase 2, cytoplasmic;Threonine--tRNA ligase;Threonyl-tRNA synthetase-like protein 2;TARSL2 protein	TARSL2	A2RTX5-1;A2RTX5;B7ZLP8;A2RTX5-2	2	1	2.6	1	NaN	NaN	1	0	NaN	NaN	0	0	NaN	NaN	0	1	NaN	NaN	1	1	NaN	1	NaN
Fibrillin-1;cDNA FLJ61597, highly similar to Fibrillin-1;Fibrillin 1;Fibrillin 15	FBN;FBN1	P35555;B4E3I6;Q75N88;Q75N89;Q9NP01	75	73	37.8	9	1.59	49.918	9	52	0.75669	95.371	77	2	1.2034	224.97	3	60	0.79852	84.558	97	52	99.09	82	1.1273
Inactive ubiquitin carboxyl-terminal hydrolase 52;PAB-dependent poly(A)-specific ribonuclease subunit 2;cDNA FLJ10370 fis, clone NT2RM2001886, highly similar to Homo sapiens ubiquitin specific peptidase 52 (USP52), mRNA	KIAA0710;PAN2;USP52	Q504Q3-1;Q504Q3;Q504Q3-3;Q504Q3-2;B3KM61	1	1	1.1	0	NaN	NaN	0	0	NaN	NaN	0	1	NaN	NaN	1	1	NaN	NaN	1	1	248.3	8	0.060509
HCV NS5A-transactivated protein 13 target protein 2;Out at first protein homolog	NS5ATP13TP2;OAF	Q86UD1	2	2	6.6	0	NaN	NaN	0	0	NaN	NaN	0	0	NaN	NaN	0	2	0.53246	82.31	2	1	NaN	1	NaN
cDNA FLJ77177, highly similar to Homo sapiens arginine-rich, mutated in early stage tumors (ARMET), mRNA;Arginine-rich protein;Mesencephalic astrocyte-derived neurotrophic factor;Protein ARMET	ARMET;ARP;MANF	A8K878;P55145	6	6	28.6	5	0.95416	15.913	9	4	0.8422	24.056	4	2	0.83748	5.8672	2	1	NaN	NaN	1	5	23.135	6	1.0528
CG-1 antigen;Kinectin;Kinesin receptor;Rhabdomyosarcoma antigen MU-RMS-40.19;cDNA FLJ61494, highly similar to Kinectin;KTN1 protein;cDNA FLJ43510 fis, clone PERIC2003720, highly similar to Kinectin;cDNA FLJ55573, highly similar to Kinectin;Kinectin 1 (Kinesin receptor);cDNA FLJ31308 fis, clone LIVER1000139, highly similar to Kinectin	CG1;KIAA0004;KTN1	Q86UP2-1;Q86UP2;Q5GGW3;B4DZ88;B3KWP6;B7Z6P3;Q17RZ5;Q86UP2-2;B3KP76;Q3SWV9;Q6NZ46;Q6PDF7	3	3	2.8	3	1.1444	7.37	3	0	NaN	NaN	0	0	NaN	NaN	0	0	NaN	NaN	0	0	NaN	0	NaN
Class D basic helix-loop-helix protein 2;Processed sterol regulatory element-binding protein 2;Sterol regulatory element-binding protein 2;Sterol regulatory element-binding transcription factor 2;cDNA FLJ61379, highly similar to Sterol regulatory element-binding protein 2;Putative uncharacterized protein DKFZp434N1610;Sterol regulatory element binding transcription factor 2	BHLHD2;SREBF2;SREBP2;DKFZp434N1610;CTA-250D10.14-005	Q12772;B4DSU0;Q8NCY3;B1AHQ5	1	1	0.9	1	NaN	NaN	0	0	NaN	NaN	0	0	NaN	NaN	0	0	NaN	NaN	0	0	NaN	0	NaN
cDNA, FLJ95012, highly similar to Homo sapiens UDP-glucose pyrophosphorylase 2 (UGP2), mRNA;cDNA FLJ56155, highly similar to UTP--glucose-1-phosphate uridylyltransferase 2 (EC 2.7.7.9);Putative uncharacterized protein UGP2;UDP-glucose pyrophosphorylase;UTP--glucose-1-phosphate uridylyltransferase	UGP2;UGP1	B2RAN1;B4DUP2;C9JKD6;Q16851-1;Q16851;Q53QE9;Q16851-2;C9JNZ1;C9JQU9;C9JVG3;C9K0U9;C9JWG0	6	6	18.4	5	1.0142	10.433	8	4	0.55576	13.929	4	0	NaN	NaN	0	0	NaN	NaN	0	0	NaN	0	NaN
Laminin subunit alpha-4;Laminin-14 subunit alpha;Laminin-8 subunit alpha;Laminin-9 subunit alpha;cDNA FLJ61727, highly similar to Laminin alpha-4 chain;LAMA4 protein	LAMA4	Q16363-1;Q16363;B7Z938;Q16363-2;Q05CF9;Q5D044	13	13	11.6	3	0.96532	19.296	2	10	0.78781	82.86	12	0	NaN	NaN	0	7	0.7615	33.224	9	2	3.3933	2	0.56028
Thrombospondin-3;cDNA FLJ90315 fis, clone NT2RP2001480, highly similar to Thrombospondin-3;cDNA FLJ60323, highly similar to Thrombospondin-3;cDNA FLJ54128, highly similar to Thrombospondin-3;Thrombospondin 3,;THBS3 protein;Thrombospondin 3 variant	THBS3;TSP3	P49746;B3KQE1;B4DQ20;B4DQQ9;Q2HIZ0;Q2HIZ1;Q53FK6	2	1	3.3	0	NaN	NaN	0	1	NaN	NaN	1	0	NaN	NaN	0	0	NaN	NaN	0	0	NaN	0	NaN
Collagen alpha-1(XII) chain;Collagen, type XII, alpha 1;Putative uncharacterized protein COL12A1	COL12A1;COL12A1L;RP1-238D15.1-002;RP1-238D15.1-007	Q99715-1;Q99715;B9EJB8;Q99715-4;Q99715-2;Q5TF09;A2A2K4;C9JLI9	94	93	44.3	56	0.78531	22.641	99	34	0.76237	30.181	43	2	1.24	13.665	2	76	0.55819	32.375	167	58	37.288	111	0.70519
Threonine--tRNA ligase;Threonyl-tRNA synthetase, cytoplasmic;cDNA, FLJ96812, highly similar to Homo sapiens threonyl-tRNA synthetase (TARS), mRNA;cDNA FLJ38533 fis, clone HCHON2001108, highly similar to Threonyl-tRNA synthetase, cytoplasmic (EC 6.1.1.3);TARS protein;cDNA FLJ53464, highly similar to Threonyl-tRNA synthetase, cytoplasmic (EC 6.1.1.3);Threonyl-tRNA synthetase variant;cDNA FLJ55705, …	TARS	P26639;B2RDX5;B3KTN2;Q5M7Z9;B4DEG8;Q53GX7;B4DKZ9	3	2	5.9	2	1.0129	5.7309	4	0	NaN	NaN	0	0	NaN	NaN	0	0	NaN	NaN	0	0	NaN	0	NaN
Arylsulfatase A;Putative uncharacterized protein DKFZp686G12235;Arylsulfatase A component B;Arylsulfatase A component C;Cerebroside-sulfatase	ARSA;DKFZp686G12235	B7XD04;Q63HL5;P15289;C9IYR4	1	1	4.7	1	NaN	NaN	1	0	NaN	NaN	0	0	NaN	NaN	0	0	NaN	NaN	0	0	NaN	0	NaN
Anchorin CII;Annexin A5;Annexin V;Annexin-5;Calphobindin I;Endonexin II;Lipocortin V;Placental anticoagulant protein 4;Placental anticoagulant protein I;Thromboplastin inhibitor;Vascular anticoagulant-alpha;cDNA FLJ52002, highly similar to Annexin A5	ANX5;ANXA5;ENX2;PP4	P08758;B4DNG6;Q6FHB3;A8MTE3	9	9	36.2	8	1.452	24.453	15	3	NaN	NaN	1	3	1.1515	9.9181	4	0	NaN	NaN	0	0	NaN	0	NaN
Signal-regulatory protein alpha;Brain Ig-like molecule with tyrosine-based activation motifs;CD172 antigen-like family member A;Inhibitory receptor SHPS-1;Macrophage fusion receptor;MyD-1 antigen;p84;Signal-regulatory protein alpha-1;Signal-regulatory protein alpha-2;Signal-regulatory protein alpha-3;Tyrosine-protein phosphatase non-receptor type substrate 1;cDNA, FLJ92887, Homo sapiens protein t…	RP4-684O24.2-003;SIRPA;BIT;MFR;MYD1;PTPNS1;SHPS1;SIRP;SIRPB1	A2A2E1;P78324-2;P78324;P78324-3;B2R6C3;B4DP97;P78324-1;Q5TFQ8	1	1	2.6	1	NaN	NaN	0	1	NaN	NaN	1	0	NaN	NaN	0	0	NaN	NaN	0	0	NaN	0	NaN
HIBBJ46;Prefoldin subunit 3;Von Hippel-Lindau-binding protein 1;cDNA FLJ59776, highly similar to Prefoldin subunit 3;VBP1 protein;von Hippel-Lindau binding protein 1, isoform CRA_a	PFDN3;VBP1;hCG_17616	P61758;B4DWR3;Q6FH24	1	1	4.3	1	NaN	NaN	1	0	NaN	NaN	0	0	NaN	NaN	0	0	NaN	NaN	0	0	NaN	0	NaN
Protein FAM3C;Putative uncharacterized protein FAM3C	FAM3C;GS3786	Q92520;C9JMN4;C9JP35	4	4	21.6	0	NaN	NaN	0	1	NaN	NaN	1	0	NaN	NaN	0	4	1.241	6.3168	5	4	5.0696	7	0.69816
APOBEC1-binding protein 1;Heterogeneous nuclear ribonucleoprotein A/B;cDNA FLJ60713, highly similar to Homo sapiens heterogeneous nuclear ribonucleoprotein A/B (HNRPAB), transcript variant 1, mRNA;Heterogeneous nuclear ribonucleoprotein AB isoform a variant;Putative uncharacterized protein HNRNPAB	ABBP1;HNRNPAB;HNRPAB	Q99729-2;Q99729;B4DMY3;Q53F64;B5MD22;Q99729-3;Q99729-1;Q99729-4	2	2	6.6	2	0.91969	7.562	3	2	0.61996	38.555	3	1	NaN	NaN	1	0	NaN	NaN	0	2	4.491	2	0.81108
Phosphatidylinositol transfer protein beta isoform;cDNA FLJ41390 fis, clone BRCAN2024572, moderately similar to Phosphatidylinositol transfer protein beta isoform;cDNA FLJ53628, highly similar to Phosphatidylinositol transfer protein beta isoform;Phosphatidylinositol transfer protein, beta, isoform CRA_a;cDNA, FLJ93543, highly similar to Homo sapiens phosphotidylinositol transfer protein, beta (P…	PITPNB;hCG_41089;RP3-353E16.2-006	P48739-2;P48739;B3KVT6;B7Z7Q0;P48739-1;B2R7P6;C9JW90;B3KYB7;C9J4V2	1	1	8.4	1	NaN	NaN	1	0	NaN	NaN	0	0	NaN	NaN	0	0	NaN	NaN	0	0	NaN	0	NaN
cDNA FLJ56329, highly similar to Myosin light polypeptide 6;17 kDa myosin light chain;Myosin light chain 3;Myosin light chain alkali 3;Myosin light polypeptide 6;Smooth muscle and nonmuscle myosin light chain alkali 6;MYL6 protein	MYL6	B7Z6Z4;P60660-1;P60660;P60660-2;Q6IBG5	5	5	25.6	4	1.1489	16.311	14	5	0.99147	7.7284	5	2	1.0793	6.0392	2	4	0.67156	15.337	4	4	11.424	7	0.9899
DCS-1;Hint-related 7meGMP-directed hydrolase;Histidine triad protein member 5;Scavenger mRNA-decapping enzyme DcpS;mRNA decapping enzyme variant	DCPS;DCS1;HINT5;HSPC015	Q96C86;Q53G42	1	1	5.6	1	0.91033	4.0357	2	0	NaN	NaN	0	0	NaN	NaN	0	0	NaN	NaN	0	0	NaN	0	NaN
Lysyl hydroxylase 2;Procollagen-lysine,2-oxoglutarate 5-dioxygenase 2;cDNA FLJ55329, highly similar to Procollagen-lysine,2-oxoglutarate5-dioxygenase 2 (EC 1.14.11.4);Procollagen-lysine, 2-oxoglutarate 5-dioxygenase 2 isoform b variant;Putative uncharacterized protein PLOD2	PLOD2	O00469-2;O00469;B4DHG3;O00469-1;Q59ED2;C9JXZ0	7	7	12	7	0.90175	9.4533	8	3	0.77726	11.792	4	0	NaN	NaN	0	7	1.0815	11.001	12	3	4.4876	4	1.0449
Putative uncharacterized protein APEH;Acylamino-acid-releasing enzyme;Acylaminoacyl-peptidase;Acyl-peptide hydrolase;Oxidized protein hydrolase	APEH;D3F15S2;D3S48E;DNF15S2	C9JIF9;P13798;C9JLZ8;C9J4D4;C9JLK2	4	4	7.5	4	1.0315	8.8869	3	3	0.71828	7.893	3	0	NaN	NaN	0	0	NaN	NaN	0	0	NaN	0	NaN
Ovochymase-1	OVCH1	Q7RTY7	2	2	3	2	0.10745	36.791	7	1	0.11857	81.451	7	2	0.20061	109.73	6	1	0.2082	51.533	7	0	NaN	0	NaN
Anastellin;Cold-insoluble globulin;Fibronectin;Ugl-Y1;Ugl-Y2;Ugl-Y3;Putative uncharacterized protein DKFZp686O12165	FN;FN1;DKFZp686O12165	P02751-15;P02751;P02751-7;Q6MZM7;P02751-11;P02751-13	77	0	45.5	0	NaN	NaN	0	0	NaN	NaN	0	0	NaN	NaN	0	0	NaN	NaN	0	0	5.0153	2	0.54468
Heat shock 70 kDa protein 6;Heat shock 70 kDa protein B';cDNA, FLJ93166, highly similar to Homo sapiens heat shock 70kDa protein 6 (HSP70B') (HSPA6), mRNA;cDNA FLJ36606 fis, clone TRACH2015654, highly similar to HEAT SHOCK 70 kDa PROTEIN 6;cDNA FLJ51847, highly similar to Heat shock 70 kDa protein 6;Heat shock 70kDa protein 6 (HSP70B') variant;Heat shock 70 kDa protein B;Putative heat shock 70 kD…	HSP70B';HSPA6;HSP70B;HSPA7	P17066;B2R6X5;B3KSM6;B4DHP5;Q53FC7;P48741	2	1	3.1	1	NaN	NaN	1	0	NaN	NaN	0	1	NaN	NaN	1	0	NaN	NaN	0	0	NaN	0	NaN
Ferritin light chain;Ferritin;Ferritin L-chain;Ferritin light polypeptide	FTL;FTL variant	P02792;B1Q387;B1Q3B3;B2R4B9;O00563;Q4FCH6;Q6DMM8;Q6IBT7;Q6S4P3;Q86WI9;Q8WU07;Q96AU9;Q96CU0;B1Q3B4	5	5	41.1	5	0.72889	14.224	16	3	0.6701	23.765	4	1	NaN	NaN	1	1	NaN	NaN	1	2	17.531	3	0.52207
eIF-4D;Eukaryotic initiation factor 5A isoform 1;Eukaryotic translation initiation factor 5A-1;Rev-binding factor;Eukaryotic initiation factor 5A isoform 1-like;Eukaryotic translation initiation factor 5A-1-like;Eukaryotic initiation factor 5A isoform 2;Eukaryotic translation initiation factor 5A-2;Putative uncharacterized protein EIF5A2	EIF5A;EIF5AL1;EIF5A2	P63241-2;P63241;P63241-1;Q6IS14;Q9GZV4;C9J4W5;C9J7B5;C9J6Q7	6	6	27.2	6	1.073	8.8623	14	3	0.80858	13.665	6	1	NaN	NaN	1	0	NaN	NaN	0	3	11.375	5	0.92242
60S ribosomal protein L11;CLL-associated antigen KW-12;Cell growth-inhibiting protein 34;cDNA, FLJ92077, Homo sapiens ribosomal protein L11 (RPL11), mRNA;Ribosomal protein L11;Ribosomal protein L11, isoform CRA_b	RPL11;hCG_1739238;RP11-223J15.3-001;RP11-223J15.3-005;RP11-223J15.3-004	P62913-1;P62913;Q08ES8;Q5VVD0;P62913-2;Q5VVC8;Q5VVC9	1	1	7.9	0	NaN	NaN	0	0	NaN	NaN	0	0	NaN	NaN	0	0	NaN	NaN	0	1	5.596	2	0.65275
Heat shock 86 kDa;Heat shock protein HSP 90-alpha;Renal carcinoma antigen NY-REN-38;Full-length cDNA 5-PRIME end of clone CS0DN005YI08 of Adult brain of Homo sapiens (human);HSP90AA1 protein;Full-length cDNA clone CS0CAP007YF18 of Thymus of Homo sapiens (human);Hsp89-alpha-delta-N	HSP90A;HSP90AA1;HSPC1;HSPCA	P07900-2;P07900;Q86SX1;P07900-1;Q2VPJ6;Q86U12;Q8TBA7;O75322;Q96HX7	10	4	13.2	4	0.82451	6.2069	5	0	NaN	NaN	0	2	1.0154	27.577	5	0	NaN	NaN	0	0	NaN	0	NaN
MIR-interacting saposin-like protein;Protein canopy homolog 2;Putative secreted protein Zsig9;Transmembrane protein 4	CNPY2;MSAP;TMEM4;UNQ1943/PRO4426;ZSIG9	Q9Y2B0-1;Q9Y2B0;Q9Y2B0-2	2	2	9.3	2	0.95421	5.8817	3	0	NaN	NaN	0	0	NaN	NaN	0	0	NaN	NaN	0	0	NaN	0	NaN
Macropain epsilon chain;Multicatalytic endopeptidase complex epsilon chain;Proteasome chain 6;Proteasome epsilon chain;Proteasome subunit beta type-5;Proteasome subunit MB1;Proteasome subunit X;Proteasome subunit beta type;Full-length cDNA clone CS0DK007YN03 of HeLa cells of Homo sapiens (human)	LMPX;MB1;PSMB5;X	P28074;B4DUM9;Q86T01	2	2	8.7	2	0.93172	8.8387	2	1	NaN	NaN	0	1	NaN	NaN	1	0	NaN	NaN	0	0	NaN	0	NaN
p53-induced gene 3 protein;Quinone oxidoreductase PIG3;Tumor protein p53-inducible protein 3;cDNA FLJ61719, highly similar to quinone oxidoreductase (EC 1.-.-.-);Tumor protein p53 inducible protein 3, isoform CRA_c	PIG3;TP53I3;hCG_22385	Q53FA7-1;Q53FA7;Q53FA7-2;B4DMQ7	3	3	10.5	3	1.0701	6.18	3	2	NaN	NaN	1	0	NaN	NaN	0	0	NaN	NaN	0	0	NaN	0	NaN
Putative uncharacterized protein DKFZp686N02209;Putative uncharacterized protein DKFZp686H20196;Putative uncharacterized protein DKFZp686O01196;Anti-RhD monoclonal T125 gamma1 heavy chain;Putative uncharacterized protein DKFZp686G11190;Putative uncharacterized protein DKFZp686C11235;cDNA FLJ78387;Putative uncharacterized protein DKFZp686P15220;Putative uncharacterized protein DKFZp686I15196;Ig ga…	DKFZp686N02209;DKFZp686H20196;DKFZp686O01196;DKFZp686G11190;DKFZp686C11235;DKFZp686P15220;DKFZp686I15196;IGHG1;IGH@;DKFZp686K03196	Q7Z351;Q6N097;Q6N094;Q5EFE5;Q6MZQ6;Q6MZV7;A8K008;Q6N089;Q6N096;P01857;Q6GMX6;Q6PYX1;C9J8G9;Q6N095;A6NNZ4	10	5	32.6	0	NaN	NaN	0	0	0.65028	40.207	2	0	NaN	NaN	0	5	0.12544	105.98	58	5	116.41	31	0.081873
Corneodesmosin;S protein;cDNA FLJ78714, highly similar to Homo sapiens corneodesmosin, mRNA	CDSN;S	Q15517;Q7Z559;Q2L6G8;A8K9C1;Q0EFA5;Q7Z560	2	2	5.1	0	NaN	NaN	0	1	NaN	NaN	1	2	0.090222	103.37	3	1	NaN	NaN	1	0	NaN	0	NaN
Putative uncharacterized protein DKFZp686J11235;cDNA FLJ14473 fis, clone MAMMA1001080, highly similar to Homo sapiens SNC73 protein (SNC73) mRNA;Ig alpha-1 chain C region;cDNA FLJ90170 fis, clone MAMMA1000370, highly similar to Ig alpha-1 chain C region;SNC73 protein;Putative uncharacterized protein DKFZp686K18196;Putative uncharacterized protein DKFZp686G21220;SNC66 protein;CDNA FLJ25298 fis, cl…	DKFZp686J11235;IGHA1;SNC73;DKFZp686K18196;DKFZp686G21220	Q6MZW0;Q96K68;P01876;Q8NCL6;Q9UP60;C9JAM6;Q6N092;Q6N090;Q8WY24;Q96DK0;Q6ZW64	7	7	18.8	0	NaN	NaN	0	0	NaN	NaN	0	0	NaN	NaN	0	6	0.13045	100.43	17	4	232.26	3	1.0278
Ig kappa chain V-IV region;Ig kappa chain V-IV region B17;Ig kappa chain V-IV region JI;Ig kappa chain V-IV region Len;Microfibrillar protein 2	IGKV4-1	P06312;P06314;P06313;P01625;Q9NP29	2	2	15	0	NaN	NaN	0	0	NaN	NaN	0	0	NaN	NaN	0	2	0.40251	95.13	2	0	NaN	0	NaN
Protein slit-like 2;Vasorin	SLITL2;UNQ314/PRO357/PRO1282;VASN	Q6EMK4	5	5	10.4	0	NaN	NaN	0	2	0.41316	8.6946	2	0	NaN	NaN	0	3	0.55785	11.584	5	0	NaN	0	NaN
ACC-alpha;Acetyl-CoA carboxylase 1;Biotin carboxylase;Acetyl-Coenzyme A carboxylase alpha;HCG30204, isoform CRA_b;cDNA FLJ52591, highly similar to Acetyl-CoA carboxylase 1 (EC 6.4.1.2);cDNA FLJ52592, highly similar to Acetyl-CoA carboxylase 1 (EC 6.4.1.2);cDNA FLJ50410, highly similar to Acetyl-CoA carboxylase 1 (EC 6.4.1.2);cDNA FLJ54634, highly similar to Acetyl-CoA carboxylase 1 (EC 6.4.1.2);c…	ACAC;ACACA;ACC1;ACCA;hCG_30204	Q13085-4;Q13085;Q13085-1;B2ZZ90;Q13085-2;Q13085-3;B4DIG6;B4DIR2;B4DIW1;B4DK31;B4DWK9;Q59FY4;Q7Z5W8	2	2	1.1	2	0.060512	131.67	4	1	0.022215	145.17	2	0	NaN	NaN	0	1	NaN	NaN	1	1	NaN	0	NaN
Microtubule-associated protein 4;cDNA FLJ58263, highly similar to Microtubule-associated protein 4;MAP4 protein;Microtubule-associated protein	MAP4	P27816-1;P27816;P27816-6;B4DM10;P27816-2;Q05D06;Q6NX68;P27816-4;Q86Y04	11	11	12.2	11	1.2616	22.801	32	1	NaN	NaN	0	2	1.0467	5.2496	2	0	NaN	NaN	0	0	NaN	0	NaN
Heterogeneous nuclear ribonucleoproteins A2/B1;Putative uncharacterized protein HNRNPA2B1	HNRNPA2B1;HNRPA2B1	P22626-1;P22626;P22626-2;B8ZZ37	9	9	27.8	5	1.017	7.7619	13	6	0.87593	15.943	9	2	0.89065	9.0931	2	7	0.44617	25.692	12	3	8.7552	10	0.76271
Elongation factor 1-alpha 1;Elongation factor Tu;Eukaryotic elongation factor 1 A-1;Leukocyte receptor cluster member 7;Elongation factor 1-alpha;Eukaryotic translation elongation factor 1 alpha;cDNA FLJ54032, highly similar to Elongation factor 1-alpha 1;Eukaryotic elongation factor 1 A-like 3;Putative elongation factor 1-alpha-like 3;Eukaryotic translation elongation factor 1 alpha 1;Elongation…	EEF1A;EEF1A1;EF1A;LENG7;EEF1A1L14;PTI-1;hCG_2033271;RP11-505P4.2-001;EEF1AL3;RP11-505P4.2-015;EEF1A2;EEF1AL;STN;RP11-505P4.2-003	P68104;A8K9C4;A9X7H1;B4DV42;B4E2C5;Q16577;Q53G85;Q53G89;Q53GA1;Q53GE9;Q53HM9;Q53HQ7;Q53HR1;Q53HR5;Q6IPN6;Q6IPS9;Q6IPT9;Q8IUB0;Q96RE1;Q9H2I7;Q9NZS6;Q5VTE0;Q5JR01;Q05639;A6PW80;Q2F837;Q504Z0;Q6IQ15;Q6P082;Q6P4C9;Q8TBL1;Q96C29;Q96CD8;Q96EB3;B4DNE0;Q59GP5	6	6	16.7	5	1.157	9.5695	47	4	0.97234	32.128	6	5	0.83521	11.63	7	3	0.49275	23.007	4	2	5.5696	3	0.83287
Four and a half LIM-domain protein 2;Aging-associated gene 11;FHL2 isoform 5;Four and a half LIM domains protein 2;LIM domain protein DRAL;Skeletal muscle LIM-protein 3;Putative uncharacterized protein FHL2;cDNA, FLJ94468, Homo sapiens four and a half LIM domains 2 (FHL2), mRNA;FHL2 protein;Four and a half LIM domains 2;HCG28013, isoform CRA_a	FHL2;AAG11;DRAL;SLIM3;hCG_28013	Q2I5I4;Q2TSB7;Q2XQU9;Q14192;Q53QP3;Q53T40;Q6I9R8	8	8	27.5	7	1.2018	11.742	9	4	0.78462	25.128	4	1	NaN	NaN	0	2	0.96249	34.666	2	1	NaN	1	NaN
Putative uncharacterized protein RANBP1;Ran-binding protein 1;Ran-specific GTPase-activating protein;RAN binding protein 1 variant;cDNA FLJ40340 fis, clone TESTI2032681, moderately similar to RAN-SPECIFIC GTPASE-ACTIVATING PROTEIN;RAN binding protein 1, isoform CRA_f;cDNA FLJ57507, highly similar to Ran-specific GTPase-activating protein;cDNA FLJ54173, highly similar to Ran-specific GTPase-activa…	RANBP1;hCG_17886	C9JXG8;P43487;Q53EY3;B3KUP2;C9JGV6;B4DE76;B7Z6U1;C9JJ34;C9JDM3	3	3	12.5	3	1.0129	9.6107	3	1	NaN	NaN	1	0	NaN	NaN	0	0	NaN	NaN	0	0	NaN	0	NaN
Glycine- and tyrosine-rich RNA-binding protein;Heterogeneous nuclear ribonucleoprotein Q;NS1-associated protein 1;Synaptotagmin-binding, cytoplasmic RNA-interacting protein;Synaptotagmin binding, cytoplasmic RNA interacting protein variant;cDNA, FLJ94136, highly similar to Homo sapiens synaptotagmin binding, cytoplasmic RNA interacting protein (SYNCRIP), mRNA;SYNCRIP protein;Synaptotagmin binding…	HNRPQ;NSAP1;SYNCRIP;RP1-3J17.2-003;hCG_401112	O60506-3;O60506;Q59GL1;O60506-1;B2R8Z8;O60506-4;Q05CK9;Q5TCG1;O60506-2;O60506-5;B7Z213;B7Z645	9	9	20.8	9	0.98644	12.366	10	0	NaN	NaN	0	0	NaN	NaN	0	0	NaN	NaN	0	1	NaN	0	NaN
3'(2'),5'-bisphosphate nucleotidase 1;Bisphosphate 3'-nucleotidase 1;PAP-inositol-1,4-phosphatase;Putative uncharacterized protein BPNT1;cDNA FLJ52203, highly similar to 3'(2'),5'-bisphosphate nucleotidase 1 (EC 3.1.3.7);cDNA, FLJ78861, highly similar to 3'(2'),5'-bisphosphate nucleotidase 1 (EC 3.1.3.7);cDNA FLJ52417, highly similar to 3'(2'),5'-bisphosphate nucleotidase 1 (EC 3.1.3.7)	BPNT1	O95861-2;O95861;A6NF51;C9JI50;O95861-1;B4DPS5;B7Z9J7;B4DUS9	2	2	7.1	2	0.99083	2.2573	2	1	NaN	NaN	1	0	NaN	NaN	0	0	NaN	NaN	0	0	NaN	0	NaN
Osteoblast-specific factor 2;Periostin;Periostin, osteoblast specific factor;cDNA FLJ52057, highly similar to Periostin;Periostin isoform thy6	OSF2;POSTN;RP11-412K4.1-003	Q15063-3;Q15063;B1ALD8;B4E3A7;C0IMJ3	31	1	53.5	0	0.53789	87.076	4	0	0.96521	100.24	17	0	NaN	NaN	0	1	0.6436	88.795	37	1	103.62	128	0.72785
PAI1 RNA-binding protein 1;Plasminogen activator inhibitor 1 RNA-binding protein;SERPINE1 mRNA-binding protein 1;Putative uncharacterized protein DKFZp686P17171;cDNA, FLJ92551, Homo sapiens PAI-1 mRNA-binding protein (PAI-RBP1), mRNA;PAI-1 mRNA-binding protein variant;SERPINE1 mRNA binding protein 1	CGI-55;PAIRBP1;SERBP1;DKFZp686P17171;RP11-393N21.3-001	Q8NC51-1;Q8NC51;Q8NC51-2;Q63HR1;Q8NC51-3;Q8NC51-4;Q5VU21	4	4	15	4	1.0052	18.548	9	0	NaN	NaN	0	0	NaN	NaN	0	0	NaN	NaN	0	1	32.826	2	1.1142
Alpha-globin;Hemoglobin alpha chain;Hemoglobin subunit alpha;Hemoglobin alpha-2 globin mutant;HBA2;Truncated alpha 1 globin variant;Alpha-2 globin;Hemoglobin alpha 2;Hemoglobin alpha 1 globin chain;Alpha-1 thalassemia globin gene.;Alpha-globin gene (alpha-thalassemia allelic form);Hemoglobin alpha 1;Hemoglobin alpha-1 chain;Hemoglobin alpha-2;Alpha-1 globin;Alpha one globin	HBA1;HBA2	P69905;Q4ZGM8;Q7Z6G4;Q7Z7B4;Q86YQ5;Q96T46;Q9BX83;P78461;Q6J1Z9;Q86YL2;Q86YQ1;Q86YQ4;Q9NQT3	2	1	16.9	1	NaN	NaN	1	1	NaN	NaN	1	1	0.46615	118.12	2	0	NaN	NaN	0	1	NaN	0	NaN
Vacuolar protein sorting-associated protein 26A;Vesicle protein sorting 26A;cDNA FLJ78510;cDNA FLJ59716, highly similar to Vacuolar protein sorting 26A;Putative uncharacterized protein VPS26A	VPS26;VPS26A	O75436;A8K3C1;B4DLT1;A8MZ56	1	1	5.5	1	NaN	NaN	1	0	NaN	NaN	0	0	NaN	NaN	0	0	NaN	NaN	0	0	NaN	0	NaN
L-isoaspartyl protein carboxyl methyltransferase;Protein L-isoaspartyl/D-aspartyl methyltransferase;Protein-beta-aspartate methyltransferase;Protein-L-isoaspartate(D-aspartate) O-methyltransferase;Protein-L-isoaspartate O-methyltransferase;Putative uncharacterized protein PCMT1	PCMT1	P22061-2;P22061;P22061-1;B7Z972;C9J0F2	3	3	17.8	1	NaN	NaN	1	0	NaN	NaN	0	0	NaN	NaN	0	1	NaN	NaN	1	2	6.9708	2	0.98111
Esterase D;S-formylglutathione hydrolase	ESD	P10768;C9J3H9	2	2	13.5	2	0.75284	30.771	6	0	NaN	NaN	0	0	NaN	NaN	0	0	NaN	NaN	0	0	NaN	0	NaN
Prothymosin alpha;Thymosin alpha-1;Prothymosin alpha protein;Prothymosin, alpha;cDNA, FLJ94794, highly similar to Homo sapiens prothymosin, alpha (gene sequence 28) (PTMA), mRNA;Prothymosin, alpha (Gene sequence 28) variant;Putative uncharacterized protein PTMAP7;PTMA protein;Putative uncharacterized protein PTMA;Cancer/testis antigen 89;C-Jun-amino-terminal kinase-interacting protein 4;Human lun…	PTMA;TMSA;PTMAP7;HLC6;HSS;KIAA0516;MAPK8IP4;SPAG9;SYD1;RP11-193G17.1-001	P06454-1;P06454;Q86YS2;Q8TBK9;P06454-2;Q15200;Q15204;Q53S24;Q7KZ52;Q15202;B8ZZQ6;B8ZZI3;O60271-7;O60271;C9J0D0;B8ZZW7;Q7Z4R6;B8ZZA1;Q5VYG3;C9K018	3	3	25.2	3	0.92454	12.262	5	1	NaN	NaN	1	1	NaN	NaN	1	1	NaN	NaN	1	1	3.1182	2	0.82044
Glia maturation factor beta;Glia maturation factor, beta;GMFB protein;Glia maturation factor gamma;Glia maturation factor, gamma;GMFG protein	GMFB;GMFG;hCG_43354	P60983;B2R499;Q9BS35;O60234;Q6IB37;Q8TDZ6	2	2	16.2	2	1.1227	5.2061	4	1	NaN	NaN	1	0	NaN	NaN	0	0	NaN	NaN	0	1	14.947	2	0.82716
37 kDa laminin receptor precursor;37/67 kDa laminin receptor;40S ribosomal protein SA;67 kDa laminin receptor;Colon carcinoma laminin-binding protein;Laminin receptor 1;Laminin-binding protein precursor p40;Multidrug resistance-associated protein MGr1-Ag;NEM/1CHD4;Laminin receptor-like protein LAMRL5;Putative uncharacterized protein RPSA;Putative uncharacterized protein ENSP00000346598	LAMBR;LAMR1;RPSA;LAMR1P15	P08865;Q96RS2;C9J9K3;A6NE09	5	5	21.7	5	1.0675	32.903	7	1	NaN	NaN	1	1	NaN	NaN	1	0	NaN	NaN	0	3	4.0526	3	0.46146
Dynamin-1;cDNA FLJ60610, highly similar to Dynamin-1 (EC 3.6.5.5);cDNA, FLJ79134, highly similar to Dynamin-1 (EC 3.6.5.5);cDNA FLJ39310 fis, clone OCBBF2013324, highly similar to Dynamin-1 (EC 3.6.5.5);cDNA FLJ53472, highly similar to Dynamin-1 (EC 3.6.5.5);Dynamin 1 isoform 2 variant;Putative uncharacterized protein DNM1	DNM;DNM1	Q05193-2;Q05193;B4DK06;B7ZAC0;Q05193-1;Q05193-4;Q05193-3;B3KU80;B4DHH5;Q59GI5;Q05193-5;A8MZB0	1	1	1	0	NaN	NaN	0	0	NaN	NaN	0	0	NaN	NaN	0	1	NaN	NaN	0	0	NaN	0	NaN
Cofilin, muscle isoform;Cofilin-2;cDNA, FLJ94864, Homo sapiens cofilin 2 (muscle) (CFL2), mRNA;Cofilin 2 (Muscle), isoform CRA_a;Cofilin 2 (Muscle), isoform CRA_c;Cofilin isoform	CFL2;hCG_21174	Q9Y281;Q549N0	6	4	49.4	4	1.0274	7.3289	9	2	0.7683	0.50243	2	2	0.64256	5.1418	2	2	0.83204	26.833	2	3	4.3565	5	0.99072
Cytoplasmic antiproteinase;Peptidase inhibitor 6;Placental thrombin inhibitor;Serpin B6;MSTP057;Serpin peptidase inhibitor, clade B (Ovalbumin), member 6	PI6;PTI;SERPINB6;RP1-90J20.6-007	B2RBA8;Q59F97;Q7Z2Y7;P35237;Q8IXH2;Q9UDI7;Q5TD02	9	8	28.6	7	1.0259	15.742	10	6	0.71432	12.876	8	5	1.0109	4.6185	5	0	NaN	NaN	0	0	NaN	0	NaN
Aldehyde reductase;Aldo-keto reductase family 1 member B1;Aldose reductase;Aldo-keto reductase family 1, member B1 variant	AKR1B1;ALDR1	P15121;Q59EL5	4	4	14.2	4	0.76934	8.6339	8	4	1.0281	13.84	5	2	1.0159	14.813	2	1	NaN	NaN	1	1	11.099	2	0.87036
FKBP1A protein;12 kDa FK506-binding protein;FK506-binding protein 1A;Immunophilin FKBP12;Peptidyl-prolyl cis-trans isomerase FKBP1A;Rotamase;FK506 binding protein12;FK506-binding protein 12;FKBP-12;FK506 binding protein 1A, 12kDa	FKBP1A;FKBP1;FKBP12;FKBP12-Exin;RP11-314N13.2-004;FKBP12-Exip2	Q0VDC6;P62942;Q1JUQ3;Q3V793;Q9UH88;Q5W0X3;Q0VDC5;Q1JUQ5	1	1	9.7	0	NaN	NaN	0	1	NaN	NaN	1	0	NaN	NaN	0	1	NaN	NaN	0	0	NaN	0	NaN
56 kDa autoantigen;Annexin A11;Annexin XI;Annexin-11;Calcyclin-associated annexin 50;cDNA FLJ58379, highly similar to Annexin A11;cDNA FLJ55482, highly similar to Annexin A11;Annexin A11 variant;Annexin A11, isoform CRA_b;cDNA FLJ31545 fis, clone NT2RI2000932, highly similar to Annexin A11;cDNA FLJ44306 fis, clone TRACH2025084, highly similar to Annexin A11;ANXA11 protein;cDNA FLJ51518, highly si…	ANX11;ANXA11;hCG_22492;RP11-369J21.10-001	P50995;B4DVE7;B7Z6L0;Q59EP1;Q5T0G8;Q6ICS0;B4DPJ2	2	2	4.5	2	NaN	NaN	1	0	NaN	NaN	0	2	1.2926	47.93	2	0	NaN	NaN	0	0	NaN	0	NaN
Serine/threonine-protein phosphatase 4 regulatory subunit 3B;SMEK homolog 2;cDNA FLJ61306, weakly similar to Serine/threonine-protein phosphatase 4 regulatory subunit 3;Serine/threonine-protein phosphatase 4 regulatory subunit 3A;SMEK homolog 1	KIAA1387;PP4R3B;PPP4R3B;SMEK2;KIAA2010;MSTP033;PP4R3A;PPP4R3A;SMEK1	Q5MIZ7-1;Q5MIZ7;B4DKA9;Q5MIZ7-2;Q5MIZ7-3;Q6IN85-1;Q6IN85;Q6IN85-2;Q6IN85-3;Q6IN85-5	2	2	3.2	1	NaN	NaN	1	1	NaN	NaN	1	0	NaN	NaN	0	0	NaN	NaN	0	0	NaN	0	NaN
Heat shock 84 kDa;Heat shock protein HSP 90-beta;cDNA FLJ77842;cDNA FLJ53619, highly similar to Heat shock protein HSP 90-beta;cDNA FLJ54023, highly similar to Heat shock protein HSP 90-beta;HSP90AB1 protein;cDNA: FLJ21717 fis, clone COL10322	HSP90AB1;HSP90B;HSPC2;HSPCB	P08238;A8K3W9;B4DGL0;B4DMA2;Q6PK50;Q9H6X9	10	3	17.5	3	0.97753	12.555	28	0	0.78318	38.378	3	1	1.2492	16.248	11	0	NaN	NaN	0	2	16.005	8	0.63804
Ribonuclease T2;Putative uncharacterized protein RNASET2;Ribonuclease 6	RNASET2;RNASE6PL	A6XND5;C9JIU8;O00584-1;O00584	4	4	17.9	0	NaN	NaN	0	1	NaN	NaN	1	0	NaN	NaN	0	3	0.83961	28.776	3	1	5.1346	7	1.0832
Alpha-galactosidase B;Alpha-N-acetylgalactosaminidase;N-acetylgalactosaminidase, alpha-	NAGA;CTA-250D10.21-005;CTA-250D10.21-004	P17050;B8ZZ36;B8ZZ35	3	3	8	1	NaN	NaN	1	2	2.4783	25.131	2	1	NaN	NaN	1	0	NaN	NaN	0	0	NaN	0	NaN
cDNA FLJ50763, highly similar to Homo sapiens sarcoglycan, epsilon (SGCE), mRNA;Putative uncharacterized protein SGCE;Brain epsilon-sarcoglycan;Sarcoglycan, epsilon, isoform CRA_d;Epsilon-sarcoglycan;cDNA FLJ52341, highly similar to Homo sapiens sarcoglycan, epsilon (SGCE), mRNA	SGCE;ESG;hCG_17912;UNQ433/PRO840	B7Z2R4;C9JIH1;B5MDA7;Q6L8P0;O43556;C9JR67;B4DP78	2	2	4	2	1.0617	0.76381	2	1	NaN	NaN	1	0	NaN	NaN	0	1	NaN	NaN	0	0	NaN	0	NaN
Brain-type aldolase;Fructose-bisphosphate aldolase C;Fructose-bisphosphate aldolase	ALDC;ALDOC	P09972;B7Z1N6;B7Z1Y2;B7Z1Z9;B7Z3K9;B7Z3K7;A8MVZ9	6	4	19.5	3	0.81219	26.444	2	1	NaN	NaN	1	1	NaN	NaN	1	0	NaN	NaN	0	0	NaN	0	NaN
Vimentin;Vimentin variant 3;Vimentin variant 4;cDNA FLJ34494 fis, clone HLUNG2005030, highly similar to VIMENTIN;Vimentin variant	VIM	P08670;B0YJC4;B0YJC5;B3KRK8;Q53HU8	34	30	60.1	26	0.96274	25.048	258	23	0.93899	29.442	101	18	0.99053	29.501	81	15	1.114	43.12	24	18	39.711	69	0.97659
Isoamyl acetate-hydrolyzing esterase 1 homolog;IAH1 protein;Putative uncharacterized protein IAH1;cDNA FLJ60023;HCG1685787, isoform CRA_b	IAH1;hCG_1685787	Q2TAA2;Q05D21;Q6PCA9;C9JE02;B4DMV3;Q6NVV8;C9J5J2;C9JDY4	1	1	9.7	1	NaN	NaN	1	0	NaN	NaN	0	0	NaN	NaN	0	0	NaN	NaN	0	0	NaN	0	NaN
Cytosol aminopeptidase;Leucine aminopeptidase 3;Leucyl aminopeptidase;Peptidase S;Proline aminopeptidase;Prolyl aminopeptidase;cDNA FLJ54122, highly similar to Cytosol aminopeptidase (EC 3.4.11.1)	LAP3;LAPEP;PEPS	P28838-1;P28838;P28838-2;B4DQG5	3	3	7.7	1	NaN	NaN	0	3	1.2398	23.02	2	0	NaN	NaN	0	0	NaN	NaN	0	0	NaN	0	NaN
High-mobility group box 1;High mobility group protein 1;High mobility group protein B1;cDNA FLJ56337, highly similar to High mobility group protein B1;High-mobility group box 1 variant;Putative high mobility group protein 1-like 1;Putative high mobility group protein B1-like 1;Putative high mobility group protein 1-like 10;Similar to nonhistone chromosomal protein HMG-1 [Homo sapiens]; probable p…	HMGB1;RP11-550P23.1-002;HMG1;RP11-550P23.1-003;HMG1L1;HMGB1L1;HMG1L10;HMGB1L10;WUGSC:H_NH0244E06.1;RP11-550P23.1-005	Q5T7C6;P09429;B7Z965;Q59GW1;Q5T7C4;B2RPK0;Q9UGV6;Q75MM1;B3KQ05;Q5T7C0;Q9NYD7	3	3	18.1	2	0.85256	2.8409	2	1	NaN	NaN	1	2	1.1006	12.173	2	0	NaN	NaN	0	0	NaN	0	NaN
Cyclophilin A;Cyclosporin A-binding protein;Peptidyl-prolyl cis-trans isomerase A;Rotamase A;Peptidyl-prolyl cis-trans isomerase;cDNA FLJ75025, highly similar to Homo sapiens peptidylprolyl isomerase A (cyclophilin A) (PPIA), transcript variant 2, mRNA;Peptidylprolyl isomerase A (Cyclophilin A)	CYPA;PPIA	P62937;A8K220;A8K486;B2RE56;Q71V99;B4DM82;Q567Q0;C9J5S7;C9JQJ3	12	11	66.1	10	0.9342	13.452	34	10	1.1146	18.793	28	7	1.3754	14.033	9	7	0.89555	14.075	11	7	6.5454	20	0.95358
cDNA FLJ77718;Cellular nucleic acid binding protein alpha variant 1;Zinc finger protein 9 (A cellular retroviral nucleic acid binding protein);Cellular nucleic acid-binding protein;Zinc finger protein 9;Cellular nucleic acid binding protein beta variant 1;cDNA FLJ61146, highly similar to Cellular nucleic acid-binding protein;Cellular nucleic acid binding protein beta variant 2;Cellular nucleic ac…	CNBP;RNF163;ZNF9	A8K7V4;Q5U0E9;P62633-1;P62633;Q4JGY1;P62633-2;P62633-3;B4DP17;Q4JGY0;Q6T598	2	2	14	2	0.98969	6.4586	3	1	NaN	NaN	1	2	1.036	9.833	3	0	NaN	NaN	0	1	NaN	1	NaN
Haptoglobin;Haptoglobin alpha chain;Haptoglobin beta chain;HP protein;cDNA FLJ31310 fis, clone LIVER1000165, highly similar to Haptoglobin	HP	P00738;Q0VAC5;B3KP77;Q6NSB4;Q6PEJ8	7	7	20.7	0	NaN	NaN	0	0	NaN	NaN	0	0	NaN	NaN	0	7	0.20857	57.236	23	3	54.187	6	0.21816
ABI gene family member 3-binding protein;Nesh-binding protein;Target of Nesh-SH3;cDNA FLJ56632, moderately similar to Target of Nesh-SH3	ABI3BP;NESHBP;TARSH	Q7Z7G0-3;Q7Z7G0;Q7Z7G0-1;C9J0V1;B4DSV9;Q7Z7G0-4;Q7Z7G0-2	15	15	11.2	4	1.8504	5.478	4	12	1.2126	63.271	18	0	NaN	NaN	0	13	0.71142	64.177	20	10	88.545	12	1.0703
Fumarylacetoacetate hydrolase domain containing 1;Fumarylacetoacetate hydrolase domain-containing protein 1;YisK-like protein	AC012180.10-003;FAHD1;C16orf36;YISKL	B1AK40;Q6P587-2;Q6P587;Q6P587-1	2	2	12.1	0	NaN	NaN	0	1	NaN	NaN	1	0	NaN	NaN	0	0	NaN	NaN	0	1	NaN	1	NaN
Cellular disintegrin-related protein;Disintegrin and metalloproteinase domain-containing protein 9;Meltrin-gamma;Metalloprotease/disintegrin/cysteine-rich protein 9;Myeloma cell metalloproteinase;cDNA FLJ59176, highly similar to ADAM 9 (EC 3.4.24.-) (A disintegrinand metalloproteinase domain 9);ADAM9 protein;Putative uncharacterized protein ADAM9	ADAM9;KIAA0021;MCMP;MDC9;MLTNG	Q13443-1;Q13443;B4DDM8;A0AVL1;C9J643;Q13443-2;B7ZLN7;C9IZ16;C9J6H5;C9JPM3	1	1	2	0	NaN	NaN	0	0	NaN	NaN	0	0	NaN	NaN	0	0	NaN	NaN	0	1	NaN	1	NaN
Cysteine and glycine-rich protein 1;Cysteine-rich protein 1;cDNA FLJ77815, highly similar to Homo sapiens cysteine and glycine-rich protein 1 (CSRP1), mRNA;cDNA FLJ16406 fis, clone UTERU2026142, highly similar to Cysteine and glycine-rich protein 1;cDNA FLJ61189, highly similar to Cysteine and glycine-rich protein 1;cDNA FLJ75177, highly similar to Homo sapiens cysteine and glycine-rich protein 1…	CSRP;CSRP1;CYRP;hCG_17679;DKFZp686M148;DKFZp686P2249	P21291;A8K268;B3KVC9;B4DY28;Q5U0J2;Q6AI18;Q6AWD1;Q6ZMS3;Q9BTA4;B4E2T4;Q59EQ5	8	8	55.4	8	0.95718	8.6805	19	6	0.55698	34.503	12	6	0.89009	27.732	8	6	0.86169	9.4046	6	6	20.728	11	1.1621
Delta-aminolevulinic acid dehydratase;Porphobilinogen synthase;Aminolevulinate, delta-, dehydratase	ALAD;RP11-10I9.1-004	P13716-2;P13716;Q6ZMU0;B7ZBK6;P13716-1;B7Z3I9	3	3	8.4	1	NaN	NaN	0	3	0.96938	31.475	2	0	NaN	NaN	0	0	NaN	NaN	0	0	NaN	0	NaN
Nucleolin;Protein C23;cDNA FLJ10452 fis, clone NT2RP1000966, highly similar to NUCLEOLIN;Nucleolin, isoform CRA_c;cDNA FLJ38578 fis, clone HCHON2007674, highly similar to NUCLEOLIN;cDNA FLJ45706 fis, clone FEBRA2028457, highly similar to Nucleolin;Putative uncharacterized protein NCL;NCL protein	NCL;hCG_33980	P19338;B3KM80;B3KTP9;Q6ZS99;C9JWL1;Q9BQ02;C9JFE9	4	4	8.7	1	NaN	NaN	1	0	NaN	NaN	0	3	1.0812	22.669	3	0	NaN	NaN	0	0	NaN	0	NaN
Histone H4	H4/A;H4/B;H4/C;H4/D;H4/E;H4/G;H4/H;H4/I;H4/J;H4/K;H4/M;H4/N;H4/O;H4F2;H4FA;H4FB;H4FC;H4FD;H4FE;H4FG;H4FH;H4FI;H4FJ;H4FK;H4FM;H4FN;H4FO;HIST1H4A;HIST1H4B;HIST1H4C;HIST1H4D;HIST1H4E;HIST1H4F;HIST1H4H;HIST1H4I;HIST1H4J;HIST1H4K;HIST1H4L;HIST2H4;HIST2H4A;HIST2H4B;HIST4H4	P62805;B2R4R0;Q0VAS5;Q6B823	3	3	31.1	0	NaN	NaN	0	1	NaN	NaN	1	2	1.6682	9.3505	4	0	NaN	NaN	0	3	43.368	6	0.44237
BPG-dependent PGAM 1;Phosphoglycerate mutase 1;Phosphoglycerate mutase isozyme B;cDNA FLJ53048, highly similar to Phosphoglycerate mutase 1 (EC 5.4.2.1);cDNA FLJ51983, highly similar to Phosphoglycerate mutase 1 (EC 5.4.2.1);cDNA FLJ53061, highly similar to Phosphoglycerate mutase 1 (EC 5.4.2.1);HCG2015269, isoform CRA_c;cDNA, FLJ78809, highly similar to Phosphoglycerate mutase 1 (EC 5.4.2.1);Pho…	CDABP0006;PGAM1;PGAMA;hCG_2015269;hCG_25778;RP11-452K12.8-001	P18669;B4DJA4;B4DKL5;B4DMJ7;B7Z9E5;Q0D2Q6;Q53G35;Q6FHK8;Q6FHU2;Q6P6D7	10	9	58.3	9	0.92794	16.104	33	6	0.74191	17.713	21	6	0.60638	23.482	12	5	1.1168	17.207	6	5	14.011	13	0.95557
Annexin A2;Annexin II;Annexin-2;Calpactin I heavy chain;Calpactin-1 heavy chain;Chromobindin-8;Lipocortin II;p36;Placental anticoagulant protein IV;Protein I;Annexin A2 pseudogene 2;Lipocortin II pseudogene;Putative annexin A2-like protein;cDNA FLJ59138, highly similar to Annexin A2;cDNA FLJ34687 fis, clone MESAN2000620, highly similar to Annexin A2	ANX2;ANX2L4;ANXA2;CAL1H;LPC2D;ANX2L2;ANX2P2;ANXA2P2;LPC2B	P07355-2;P07355;P07355-1;A6NMY6;B4DNH8;B3KRQ1	16	16	51.5	12	1.3728	32.802	48	11	0.75509	14.885	15	10	1.1241	46.744	47	10	0.91787	21.657	11	3	5.6903	4	0.60318
Heat shock protein 90-beta b;Putative heat shock protein HSP 90-beta 2;Putative uncharacterized protein ENSP00000371882	HSP90AB2P;HSP90BB	Q58FF8;B5MDL9	4	1	10.7	1	NaN	NaN	1	0	NaN	NaN	0	0	NaN	NaN	0	0	NaN	NaN	0	0	NaN	0	NaN
C9orf88 variant protein;Chromosome 9 open reading frame 88, isoform CRA_c;Family with sequence similarity 129, member B;OC58;Meg-3;Niban-like protein 1;Protein FAM129B;CDNA: FLJ22151 fis, clone HRC00111;cDNA FLJ13518 fis, clone PLACE1005799	C9orf88 variant protein;C9orf88;FAM129B;hCG_17928;OC58;RP11-356B19.6-004	Q4LE55;Q5VVW7;Q96TA1;Q5VVW6;Q9H6L6;Q9H8K1	9	9	17.3	9	0.99016	12.134	12	0	NaN	NaN	0	0	NaN	NaN	0	0	NaN	NaN	0	0	NaN	0	NaN
Cytoplasmic dynein 1 heavy chain 1;Cytoplasmic dynein heavy chain 1;Dynein heavy chain, cytosolic;cDNA FLJ52684, highly similar to Dynein heavy chain, cytosolic;Dynein heavy chain;Cytoplasmic dynein heavy chain	DHC1;DNCH1;DNCL;DNECL;DYHC;DYNC1H1;KIAA0325;Dnchc1	Q14204;B4DSR6;Q92862;Q9NRC3	2	2	0.6	2	0.52204	86.072	2	1	NaN	NaN	1	0	NaN	NaN	0	1	NaN	NaN	1	1	NaN	0	NaN
Triosephosphate isomerase;Triose-phosphate isomerase	TPI;TPI1	Q53HE2;P60174-1;P60174;B4DUI5;B7Z5D8;Q2QD09;P60174-2	18	18	64	14	1.0331	13.749	73	13	1.064	13.022	60	15	1.149	7.4999	29	12	1.083	13.347	25	13	7.7377	42	1.178
2-phospho-D-glycerate hydro-lyase;Alpha-enolase;C-myc promoter-binding protein;Enolase 1;MBP-1;MPB-1;Non-neural enolase;Phosphopyruvate hydratase;Plasminogen-binding protein;Enolase	ENO1;ENO1L1;MBPB1;MPB1	P06733-1;P06733;A4QMW8;A4UCS8;Q96GV1;Q9BT62;P06733-2	25	22	67.5	21	0.8783	23.506	184	19	0.74479	34.837	48	17	0.55573	37.94	50	10	0.84271	33.663	20	15	23.111	29	0.94165
Cytochrome c;Putative uncharacterized protein CYCS	CYC;CYCS	P99999;Q6LER6;C9JFR7	2	2	20	2	0.79019	17.078	2	2	1.8598	2.1501	2	1	NaN	NaN	1	0	NaN	NaN	0	1	NaN	1	NaN
35 kDa lectin;Carbohydrate-binding protein 35;Galactose-specific lectin 3;Galactoside-binding protein;Galectin-3;IgE-binding protein;L-31;Laminin-binding protein;Lectin L-29;Mac-2 antigen;LGALS3 protein variant;LGALS3 protein;Lectin, galactoside-binding, soluble, 3;Full-length cDNA clone CS0DI041YE05 of Placenta of Homo sapiens (human);Galectin 3	LGALS3;MAC2	P17931;Q59FR8;Q6FGL0;Q6IBA7;Q6NVH9;Q86TY5;Q8IXB9	4	4	20	2	1.0488	8.7288	8	4	0.62201	33.646	6	0	NaN	NaN	0	2	0.69791	7.3841	2	1	NaN	1	NaN
Fructose-bisphosphate aldolase A;Lung cancer antigen NY-LU-1;Muscle-type aldolase;Fructose-bisphosphate aldolase	ALDA;ALDOA	P04075;A4UCS9;A4UCT0	17	15	57.9	8	0.97214	7.7239	29	12	0.63822	14.118	16	9	0.76406	43.967	12	6	0.98582	18.197	11	7	20.755	13	1.0069
Actin-depolymerizing factor;Destrin;cDNA FLJ52030, highly similar to Destrin;Destrin (Actin depolymerizing factor), isoform CRA_a;cDNA, FLJ78893, highly similar to Destrin	ACTDP;DSN;DSTN;hCG_2019292	P60981;B4DYA6;B7Z9M9	11	8	51.5	8	1.2832	22.81	24	4	0.77649	9.9361	6	3	0.7371	29.299	5	2	1.1794	18.615	3	4	5.4808	10	1.1765
Alpha-2-macroglobulin;C3 and PZP-like alpha-2-macroglobulin domain-containing protein 5	A2M;CPAMD5;FWP007	P01023;Q9BQ22	17	11	16.6	1	NaN	NaN	1	6	0.53507	28.205	7	0	NaN	NaN	0	10	0.75715	30.579	14	0	NaN	0	NaN
Cytosolic thyroid hormone-binding protein;Opa-interacting protein 3;p58;Pyruvate kinase 2/3;Pyruvate kinase isozymes M1/M2;Pyruvate kinase muscle isozyme;Thyroid hormone-binding protein 1;Tumor M2-PK;Pyruvate kinase;Pyruvate kinase M2	OIP3;PK2;PK3;PKM;PKM2	P14618-1;P14618;B4DUU6;B4DNK4;Q8WUW7;Q9NYI7;Q9UK31;Q9UKK4	24	2	52.9	2	0.98628	15.688	145	0	0.90733	42.957	8	2	0.92178	21.249	13	0	NaN	NaN	1	0	NaN	1	NaN
11S regulator complex subunit alpha;Activator of multicatalytic protease subunit 1;Interferon gamma up-regulated I-5111 protein;Proteasome activator 28 subunit alpha;Proteasome activator complex subunit 1;PSME1 protein;cDNA, FLJ92500, Homo sapiens proteasome (prosome, macropain) activator subunit 1 (PA28 alpha) (PSME1), mRNA;Proteasome (Prosome, macropain) activator subunit 1 (PA28 alpha), isofor…	IFI5111;PSME1;hCG_40175	Q06323;Q6FHU3;Q6IBM2;A6NJG9;Q86SZ9	5	5	28.5	5	1.0332	5.7333	6	0	NaN	NaN	0	0	NaN	NaN	0	0	NaN	NaN	0	0	NaN	0	NaN
Far upstream element-binding protein 2;KH type-splicing regulatory protein;p75	FUBP2;KHSRP	Q92945-1;Q92945;Q92945-2	1	1	1.8	1	NaN	NaN	1	0	NaN	NaN	0	0	NaN	NaN	0	0	NaN	NaN	0	0	NaN	0	NaN
4-trimethylaminobutyraldehyde dehydrogenase;Aldehyde dehydrogenase E3 isozyme;Aldehyde dehydrogenase family 9 member A1;Gamma-aminobutyraldehyde dehydrogenase;R-aminobutyraldehyde dehydrogenase;cDNA FLJ55534, highly similar to 4-trimethylaminobutyraldehyde dehydrogenase (EC 1.2.1.47);cDNA FLJ53231, highly similar to 4-trimethylaminobutyraldehyde dehydrogenase(EC 1.2.1.47);cDNA FLJ51658, highly si…	ALDH4;ALDH7;ALDH9;ALDH9A1;hCG_21745	P49189;B4DE91;B4DX14;B4DXY7;B4DYY1;B9EKV4	3	3	6.8	3	0.80097	30.187	3	0	NaN	NaN	0	0	NaN	NaN	0	0	NaN	NaN	0	0	NaN	0	NaN
Leukemia-associated phosphoprotein p18;Metablastin;Oncoprotein 18;Phosphoprotein p19;pp17;Prosolin;Protein Pr22;Stathmin	LAP18;OP18;STMN1;RP1-125I3.5-006;RP1-125I3.5-004	P16949;B5BU83;Q96CE4;B7Z8N4;A2A2D2;C9JR06;A2A2D0;Q59G27	7	6	35.6	4	0.97824	13.264	10	2	0.67313	33.236	4	0	1.3752	6.1818	2	3	0.62555	12.612	4	6	9.3523	9	0.87417
Keratinocyte proline-rich protein	C1orf45;KPRP	Q5T749	15	15	36.4	8	0.16747	62.81	14	8	0.20317	106.81	12	5	0.22145	93.876	15	11	0.19196	105.22	19	2	85.465	4	1.283
Endopeptidase 24.15;MP78;Thimet oligopeptidase;cDNA FLJ56247, highly similar to Thimet oligopeptidase (EC 3.4.24.15);Thimet oligopeptidase 1;THOP1 protein	THOP1	P52888;B4DU96;Q96CV8;Q9BW75	2	2	3.3	2	0.93385	1.3848	2	0	NaN	NaN	0	0	NaN	NaN	0	0	NaN	NaN	0	0	NaN	0	NaN
Nitrilase homolog 2;Omega-amidase NIT2;cDNA FLJ56660, highly similar to Homo sapiens nitrilase family, member 2 (NIT2), mRNA;cDNA FLJ61645, highly similar to Homo sapiens nitrilase family, member 2 (NIT2), mRNA	CUA002;NIT2	Q9NQR4;B4DFB1;C9JXA9;B7Z3F9;C9JXN5	2	2	8.3	2	1.0324	2.1606	2	1	NaN	NaN	1	0	NaN	NaN	0	0	NaN	NaN	0	0	NaN	0	NaN
Parathymosin	PTMS	P20962	1	1	10.8	1	0.91077	11.729	2	1	NaN	NaN	1	1	NaN	NaN	1	0	NaN	NaN	0	1	1.8255	2	0.87066
Placental ribonuclease inhibitor;Ribonuclease inhibitor;Ribonuclease/angiogenin inhibitor 1;Ribonuclease/angiogenin inhibitor variant;Ribonuclease/angiogenin inhibitor;RNH1 protein	PRI;RNH;RNH1	P13489;Q59GB3;Q8IZK8;Q96FD7;Q9BQ80	9	9	28.4	8	0.88362	27.381	17	5	0.72952	7.8309	5	2	0.5847	2.7689	2	3	NaN	NaN	1	0	NaN	0	NaN
Actin-related protein 2/3 complex subunit 5;Arp2/3 complex 16 kDa subunit	ARC16;ARPC5;RP1-127C7.3-004	O15511-1;O15511;O15511-2;B1ALC0	3	3	29.1	2	1.1312	1.7808	3	1	0.8889	3.736	2	0	NaN	NaN	0	1	NaN	NaN	1	0	NaN	0	NaN
SM22-alpha homolog;Transgelin-2	CDABP0035;KIAA0120;TAGLN2	P37802	12	12	58.2	10	0.92902	24.869	25	6	0.74431	58.791	5	4	0.44914	6.6117	4	5	1.0996	57.625	4	6	52.118	12	1.0971
Glucose phosphomutase 2;Phosphodeoxyribomutase;Phosphoglucomutase-2;Phosphopentomutase;cDNA FLJ54368, highly similar to Phosphoglucomutase-2 (EC 5.4.2.2);cDNA FLJ60384, highly similar to Phosphoglucomutase-2 (EC 5.4.2.2);Putative uncharacterized protein FLJ10983	MSTP006;PGM2;FLJ10983	Q96G03;B4DN40;B4E0G8;Q4W5D6	8	8	19.6	8	0.80743	25.132	9	0	NaN	NaN	0	0	NaN	NaN	0	0	NaN	NaN	0	1	NaN	0	NaN
Putative uncharacterized protein;J kappa 5;IGK@ protein;Immunoblobulin light chain;Ig kappa chain C region;Anti-RhD monoclonal T125 kappa light chain;Putative uncharacterized protein ENSP00000415360;Putative uncharacterized protein ENSP00000392389	IGK@;IGKC	Q8TCD0;C9J327;Q7Z3Y4;Q15537;Q6PIL8;Q0KKI6;Q6P5S8;Q6PJF2;P01834;Q5EFE6;C9JEE5;C9J2E4	7	7	41	0	NaN	NaN	0	0	NaN	NaN	0	0	NaN	NaN	0	7	0.12817	107.37	64	6	111.45	30	0.071107
Glucosamine-6-phosphate deaminase 2;Glucosamine-6-phosphate isomerase 2;Glucosamine-6-phosphate isomerase SB52;cDNA FLJ60594, highly similar to Homo sapiens glucosamine-6-phosphate deaminase 2 (GNPDA2), mRNA;Putative glucosamine-6-phosphate isomerase	GNP2;GNPDA2	Q8TDQ7-1;Q8TDQ7;B4DJF3;Q2VYF1;Q8TDQ7-2;Q8TDQ7-3	3	2	16.3	2	1.1163	9.4337	4	1	NaN	NaN	1	0	NaN	NaN	0	0	NaN	NaN	0	0	NaN	0	NaN
A6-related protein;Protein tyrosine kinase 9-like;Twinfilin-1-like protein;Twinfilin-2	MSTP011;PTK9L;TWF2	Q6IBS0	1	1	4.9	0	NaN	NaN	0	1	NaN	NaN	1	0	NaN	NaN	0	0	NaN	NaN	0	0	NaN	0	NaN
Alpha-1-antichymotrypsin;Alpha-1-antichymotrypsin His-Pro-less;Cell growth-inhibiting gene 24/25 protein;Serpin A3;cDNA FLJ35730 fis, clone TESTI2003131, highly similar to ALPHA-1-ANTICHYMOTRYPSIN	AACT;GIG24;GIG25;SERPINA3	P01011-2;P01011;B3KS79;P01011-1	8	8	21.7	4	0.74374	82.807	6	5	0.51499	93.79	11	7	0.99023	131.4	11	3	0.65734	56.047	3	5	88.275	7	0.62887
Alpha-1 protease inhibitor;Alpha-1-antiproteinase;Alpha-1-antitrypsin;Serpin A1;Short peptide from AAT;Alpha-1-antitrypsin NULL GENOVA variant;Alpha-1 antitrypsin Valcamonica variant;Alpha-1 antitrypsin;Alpha-1-antitrypsin MBrescia variant;Alpha-1-antitrypsin NULL(BRESCIA) variant;Serpina 1;PRO2275	AAT;PI;PRO0684;PRO2209;SERPINA1	P01009-1;P01009;P01009-2;A6YP93;A7L8C5;A7L8C6;B2D098;Q13747;Q2L9S7;Q3I0J7;C5J0G2;Q9P173	5	5	18.4	0	NaN	NaN	0	0	NaN	NaN	0	5	0.92402	12.055	5	1	NaN	NaN	1	0	NaN	0	NaN
Putative uncharacterized protein ENSP00000374274;Scavenger receptor cysteine-rich glycoprotein;Scavenger receptor cysteine-rich glycoprotein shorter isoform;Scavenger receptor cysteine-rich domain-containing protein LOC284297	SSC5D	B5MDQ5;C7S7T9;C7S7U0;A1L4H1	1	1	1	0	NaN	NaN	0	0	NaN	NaN	0	0	NaN	NaN	0	1	0.30885	29.262	3	0	NaN	0	NaN
Cell proliferation-inducing gene 15 protein;Ferritin heavy chain;Ferritin	FTH;FTH1;FTHL6;OK/SW-cl.84;PIG15	P02794;A9JQE1;B3KXC3;Q6NS36;Q6NZ44;Q8TD27	4	4	35.5	4	0.82082	12.523	8	2	1.1034	10.845	2	0	NaN	NaN	0	0	NaN	NaN	0	1	NaN	1	NaN
Catenin gamma;Desmoplakin III;Desmoplakin-3;Junction plakoglobin;Plakoglobin	CTNNG;DP3;JUP	P14923;Q7KZ86	17	12	32.2	4	0.19527	42.41	12	6	0.65415	162.7	14	3	0.12947	49.597	6	5	0.27543	59.8	18	1	NaN	1	NaN
Medium tumor antigen-associated 61 kDa protein;PP2A subunit A isoform PR65-alpha;PP2A subunit A isoform R1-alpha;Serine/threonine-protein phosphatase 2A 65 kDa regulatory subunit A alpha isoform;cDNA FLJ77680, highly similar to Homo sapiens protein phosphatase 2 (formerly 2A), regulatory subunit A (PR 65), alpha isoform (PPP2R1A), mRNA;cDNA FLJ78455, highly similar to Homo sapiens protein phospha…	PPP2R1A;hCG_19686	P30153;A8K3H8;A8K7B7;B4DDF7;B4DQY1;B4DE69;Q8NB89;B3KQV6;B4E1Q0	4	4	11.5	4	1.0296	16.655	6	0	NaN	NaN	0	0	NaN	NaN	0	0	NaN	NaN	0	0	NaN	0	NaN
Putative uncharacterized protein HMGN1;High mobility group nucleosome-binding domain-containing protein 1;Non-histone chromosomal protein HMG-14;High-mobility group nucleosome binding domain 1;HCG17955, isoform CRA_a;Putative uncharacterized protein ENSP00000368252	HMGN1;HMG14;hCG_17955	A6NEL0;P05114;Q3B790;Q6NSG7;A6NL93;A6NMX9	4	4	43.1	4	0.97639	8.8857	9	3	0.91581	10.873	4	2	1.0218	7.5036	2	0	NaN	NaN	0	2	14.034	2	0.85913
Gene associated with retinoic and interferon-induced mortality 12 protein;KM-102-derived reductase-like factor;Thioredoxin reductase 1, cytoplasmic;Thioredoxin reductase TR1;cDNA FLJ56205, highly similar to Thioredoxin reductase 1, cytoplasmic (EC 1.8.1.9);Thioredoxin reductase 1;cDNA FLJ46672 fis, clone TRACH3009008, highly similar to Thioredoxin reductase (EC 1.6.4.5);cDNA FLJ56075, highly simi…	GRIM12;KDRF;TXNRD1;hCG_1812757	Q16881-1;Q16881;B7Z904;Q16881-6;Q16881-3;Q6ZR44;Q16881-4;B7Z2S5;Q16881-2;Q16881-5;B2R5P6;B7Z1F4;B7Z3Y8	5	5	12.6	3	0.93397	16.758	6	4	0.88363	18.338	6	0	NaN	NaN	0	0	NaN	NaN	0	0	NaN	0	NaN
Putative uncharacterized protein ARPC4;Actin-related protein 2/3 complex subunit 4;Arp2/3 complex 20 kDa subunit	ARPC4;ARC20	C9JWM7;C9J0N8;P59998;C9JJ59;C9JUB3;C9JE29	2	2	8.6	2	NaN	NaN	0	1	NaN	NaN	1	1	NaN	NaN	1	1	NaN	NaN	0	1	NaN	1	NaN
Putative heat shock protein HSP 90-beta 4;Heat shock protein 90-beta c;Putative heat shock protein HSP 90-beta-3	HSP90AB4P;HSP90AB3P;HSP90BC	Q58FF6;Q58FF7	3	1	5.9	0	NaN	NaN	0	1	NaN	NaN	1	0	NaN	NaN	0	1	0.079888	7.4934	2	1	44.589	3	0.024451
Nucleoside diphosphate kinase;C-myc purine-binding transcription factor PUF;nm23-H2;Nucleoside diphosphate kinase B	hCG_2001850;NME1-NME2;NM23B;NME2	Q32Q12;P22392-2;P22392;P22392-1;Q6FHN3	9	4	40.8	4	1.0133	49.388	35	3	0.68525	27.693	11	1	0.75416	27.092	2	3	0.97966	13.154	9	1	12.717	11	0.93608
6-phosphogluconolactonase;GDH/6PGL endoplasmic bifunctional protein;Glucose 1-dehydrogenase;Hexose-6-phosphate dehydrogenase	GDH;H6PD	O95479	3	3	5.1	3	0.98844	8.5042	3	1	NaN	NaN	1	0	NaN	NaN	0	0	NaN	NaN	0	0	NaN	0	NaN
Putative uncharacterized protein BGN	BGN	C9JKG1	7	1	37.8	1	NaN	NaN	1	0	NaN	NaN	0	0	NaN	NaN	0	0	NaN	NaN	0	0	NaN	0	NaN
Integrin beta-like protein 1;Osteoblast-specific cysteine-rich protein;Ten integrin EGF-like repeat domain-containing protein;Osteoblast specific cysteine-rich protein;cDNA FLJ38556 fis, clone HCHON2003131, highly similar to Homo sapiens integrin, beta-like 1 (with EGF-like repeat domains) (ITGBL1), mRNA;cDNA FLJ60311, highly similar to Homo sapiens integrin, beta-like 1 (with EGF-like repeat dom…	ITGBL1;OSCP;TIED	O95965;O14549;B3KTP1;B4DN32;B4DQ02	1	1	2.8	0	NaN	NaN	0	0	NaN	NaN	0	0	NaN	NaN	0	0	NaN	NaN	0	1	NaN	1	NaN
Periostin, osteoblast specific factor	POSTN;RP11-412K4.1-004	B1ALD9	30	0	52.5	0	NaN	NaN	0	0	NaN	NaN	0	0	NaN	NaN	0	0	NaN	NaN	0	0	NaN	1	NaN
56 kDa U2AF65-associated protein;ATP-dependent RNA helicase p47;DEAD box protein UAP56;HLA-B-associated transcript 1 protein;Spliceosome RNA helicase BAT1;HLA-B associated transcript 1;cDNA FLJ53073, highly similar to Spliceosome RNA helicase Bat1 (EC 3.6.1.-);HCG2005638, isoform CRA_c;cDNA FLJ55484, highly similar to ATP-dependent RNA helicase DDX39 (EC 3.6.1.-);ATP-dependent RNA helicase DDX39;…	BAT1;UAP56;XXbac-BPG296P20.6-019;DASS-161H22.1-019;XXbac-BCX270M2.2-019;DAQB-72H16.1-019;DAMA-25N12.12-019;DADB-26I14.7-019;DAMA-BMC190B12.8-019;hCG_2005638;DAAP-97M17.4-003;XXbac-BCX270M2.2-006;DADB-26I14.7-006;DAMA-25N12.12-006;DAMA-BMC190B12.8-006;DAQB-72H16.1-006;DASS-161H22.1-006;XXbac-BPG296P20.6-006;DAAP-97M17.4-006;DASS-161H22.1-017;XXbac-BCX270M2.2-017;DAQB-72H16.1-017;DAMA-25N12.12-017;…	Q13838-2;Q13838;Q13838-1;A2AB31;A2BF53;A6PWH0;B0S4X1;B0S8C2;B0UZ17;B0UZ98;B4DP52;B0V2L1;Q5STA0;Q5STU3;B0V2L2;A2BF54;A6PWH1;B0S4X2;B0S8C3;B0UZ18;B0UZ99;B0V2L3;B0V2L0;B4DX78;O00148;Q69YT6;B4DIJ6;A2BF56;B0S4X4;B0S8B3;B0UZ21;B0UZA2;Q59G92;Q5STA2;Q5STU9;A2BF57;A6PWH2;B0S4X3;B0S8B2;B0UZ20;B0UZA1;A2BF55;A6PWH3;B0S8C4;B0UZ19;B0UZA0;Q5RJ65;B4DIZ8;A2AB30;A2BF52;A6PWG9;B0S4X9;B0S8B9;B0UZ14;B0UZB3;B0V2K9;B0V…	4	4	10.4	4	0.94684	11.256	5	0	NaN	NaN	0	0	NaN	NaN	0	1	NaN	NaN	0	0	NaN	0	NaN
Aminopeptidase B;Arginine aminopeptidase;Arginyl aminopeptidase;Putative uncharacterized protein RNPEP	APB;RNPEP	Q9H4A4;Q7RU04;A6NKB8	1	1	3.8	1	NaN	NaN	1	0	NaN	NaN	0	0	NaN	NaN	0	0	NaN	NaN	0	0	NaN	0	NaN
Signal recognition particle 9 kDa protein;cDNA FLJ76514, highly similar to Homo sapiens signal recognition particle 9kDa (SRP9), mRNA;HCG1781062;Signal recognition particle 9kDa, isoform CRA_a;Similar to signal recognition particle 9kD	SRP9;hCG_1781062;hCG_1984300	P49458;A8K0N0;Q8WVW9	1	1	12.8	1	1.19	5.0314	2	1	NaN	NaN	0	0	NaN	NaN	0	0	NaN	NaN	0	1	NaN	1	NaN
Putative uncharacterized protein RAN;RAN, member RAS oncogene family, isoform CRA_c;Androgen receptor-associated protein 24;GTPase Ran;GTP-binding nuclear protein Ran;Ras-like protein TC4;Ras-related nuclear protein;cDNA FLJ78394, highly similar to Homo sapiens RAN, member RAS oncogene family (RAN), mRNA;cDNA, FLJ92821, Homo sapiens RAN, member RAS oncogene family (RAN), mRNA;RAN, member RAS onco…	hCG_1744585;RAN;ARA24;OK/SW-cl.81	B5MDF5;P62826;A8K3Z8	5	5	23.7	5	0.93794	38.129	16	0	NaN	NaN	0	0	NaN	NaN	0	0	NaN	NaN	0	0	NaN	0	NaN
cDNA FLJ54957, highly similar to Transketolase (EC 2.2.1.1);Transketolase;cDNA FLJ56274, highly similar to Transketolase (EC 2.2.1.1);Transketolase variant;cDNA FLJ36348 fis, clone THYMU2007025, highly similar to TRANSKETOLASE (EC 2.2.1.1);cDNA FLJ53217, highly similar to Transketolase (EC 2.2.1.1);Putative uncharacterized protein DKFZp686J13123	TKT;DKFZp686J13123	B4DE31;P29401;A8K089;B4E022;Q53EM5;B3KSI4;B4DVU1;Q6MZE3	21	21	40.1	19	1.0369	14.405	46	19	0.77964	16.817	30	16	1.1194	13.606	26	0	NaN	NaN	0	2	6.7828	2	0.97095
Heme-binding protein 2;Placental protein 23;Protein SOUL;HEBP2 protein	C6orf34;HEBP2;SOUL	Q9Y5Z4-1;Q9Y5Z4;Q05DB4;Q9Y5Z4-2	6	6	36	5	0.95694	26.248	8	4	0.64144	16.257	4	5	0.77468	15.333	6	1	NaN	NaN	1	0	NaN	0	NaN
70 kDa subunit of Ku antigen;ATP-dependent DNA helicase 2 subunit 1;ATP-dependent DNA helicase II 70 kDa subunit;CTC box-binding factor 75 kDa subunit;DNA repair protein XRCC6;Lupus Ku autoantigen protein p70;Thyroid-lupus autoantigen;X-ray repair complementing defective repair in Chinese hamster cells 6;X-ray repair cross-complementing protein 6;cDNA, FLJ96699, highly similar to Homo sapiens thy…	G22P1;XRCC6;CTA-216E10.7-005;CTA-216E10.7-004;CTA-216E10.7-002;hCG_2013151	P12956;B2RDN9;B1AHC9;B4DE32;B4E356;Q6IC76;B1AHC7;B1AHC8	5	5	11.3	5	0.81551	21.379	6	0	NaN	NaN	0	0	NaN	NaN	0	0	NaN	NaN	0	0	NaN	0	NaN
Protein A1S9;Ubiquitin-activating enzyme E1;Ubiquitin-like modifier-activating enzyme 1;cDNA FLJ54582, highly similar to Ubiquitin-activating enzyme E1;cDNA FLJ53392, highly similar to Ubiquitin-activating enzyme E1	A1S9T;UBA1;UBE1	P22314;B4DDE4;B4DL67	14	14	20.5	14	0.93379	21.951	38	3	0.68449	4.5762	3	0	NaN	NaN	0	1	NaN	NaN	1	0	NaN	0	NaN
cDNA FLJ50617, highly similar to Tubulin beta-7 chain;cDNA, FLJ79164, highly similar to Tubulin beta-7 chain;cDNA, FLJ79215, highly similar to Tubulin beta-7 chain;Tubulin beta polypeptide;Tubulin, beta;Tubulin beta chain;Tubulin beta-5 chain;cDNA FLJ56903, highly similar to Tubulin beta-7 chain;Beta 5-tubulin;Beta-tubulin protein;Tubulin, beta, isoform CRA_a;MRNA encoding beta-tubulin. (from clo…	DAAP-285E11.4-003;DADB-118P11.3-003;DAMA-26D6.3-003;DAMC-316D20.4-003;DAQB-47P19.9-003;DASS-191K16.2-003;TUBB;XXbac-BCX111D4.2-003;XXbac-BPG252P9.4-003;OK/SW-cl.56;TUBB5;DAAP-285E11.4-001;DADB-118P11.3-001;DAMA-26D6.3-001;DAMC-316D20.4-001;DAQB-47P19.9-001;DASS-191K16.2-001;hCG_26016;XXbac-BCX111D4.2-001;XXbac-BPG252P9.4-001;XTP3TPATP1;DAAP-285E11.4-002;DADB-118P11.3-002;DAMA-26D6.3-002;DAMC-316D…	B4DQN9;B7ZAF0;B7ZAK1;Q5JP53;P07437;B4DY90;Q5SU16;Q6LC01;B4DXZ5;Q1KSF8;Q5ST81;Q6P602;Q96B85;Q9BUU9;B4DMU8;A4UCU2;B4DMJ5	10	3	30.5	3	1.1187	16.909	33	1	NaN	NaN	1	2	1.1792	0.57603	2	1	NaN	NaN	0	0	NaN	0	NaN
Cyclophilin B;CYP-S1;Peptidyl-prolyl cis-trans isomerase B;Rotamase B;S-cyclophilin	CYPB;PPIB	P23284	15	15	55.1	12	0.9908	29.89	31	13	1.1977	36.566	40	11	0.98124	21.47	19	12	0.95609	22.778	20	11	18.914	35	0.9403
14 kDa thioredoxin-related protein;Protein 42-9-9;Thioredoxin domain-containing protein 17;Thioredoxin-like protein 5	TXNDC17;TXNL5	Q9BRA2	4	4	42.3	3	1.0486	3.517	7	2	1.0621	8.9014	5	3	1.4126	3.8653	2	0	NaN	NaN	0	2	9.9146	4	1.1777
Actin-depolymerizing factor;AGEL;Brevin;Gelsolin;cDNA FLJ38961 fis, clone NT2RI2000276, highly similar to Gelsolin;cDNA FLJ43831 fis, clone TESTI4005534, highly similar to Gelsolin;Gelsolin (Amyloidosis, Finnish type);Gelsolin (Amyloidosis, Finnish type), isoform CRA_a;Putative uncharacterized protein GSN;cDNA FLJ55803, highly similar to Gelsolin;cDNA FLJ53698, highly similar to Gelsolin;cDNA FLJ…	GSN;hCG_27454;RP11-477J21.1-013;RP11-477J21.1-010	P06396-2;P06396;A2A418;B7Z4U6;B7Z992;B7Z2X4;Q5T0H8	17	1	32.3	1	1.1183	2.5557	2	0	NaN	NaN	0	0	NaN	NaN	0	0	NaN	NaN	0	0	NaN	0	NaN
Beta-globin gene from a thalassemia patient,;Beta-globin;Hemoglobin beta chain;Hemoglobin subunit beta;LVV-hemorphin-7;Hemoglobin beta globin chain;Beta-globin Tacoma variant;Beta-globin Showa Yakushiji variant;Beta globin;Mutant beta-globin;Hemoglobin beta;Beta globin chain;Mutant hemoglobin beta chain;Hemoglobin beta chain variant Hb.Sinai-Bel Air;Hemoglobin beta chain variant Hb-I_Toulouse;Mut…	HBB	Q14473;P68871;A1YZ08;B2M0Y1;B2M1S6;B2M1S7;B3VL05;B3VL17;B3VL31;B3VL86;C8C504;Q3LR79;Q3Y9I8;Q4JLR8;Q4TWB7;Q4TZM4;Q52MT0;Q6J1Z7;Q6J1Z8;Q6V0K9;Q6VFQ5;Q6VFQ6;Q8IUL9;Q8IZI0;Q9BWU5;Q9BWV6;Q9GZL9;Q9UK54;A9YUX2;B3VL12;B5ANL9;O95408;O95412;Q0Z944;Q14484;Q7Z2K5;Q7Z7B3;Q86VF0;Q9BXA2;Q9H1I6;Q9HAR8;Q9UBV6;Q9UP81	2	1	13.1	0	NaN	NaN	0	0	NaN	NaN	0	0	NaN	NaN	0	1	NaN	NaN	1	0	NaN	0	NaN
Collagen alpha-2(V) chain;cDNA FLJ60734, highly similar to Collagen alpha-2(V) chain;COL5A2 protein	COL5A2	P05997;B4DNJ0;Q5PR22	27	26	29.6	1	NaN	NaN	1	8	0.54683	74.031	12	0	NaN	NaN	0	12	0.53191	67.305	15	26	121.12	59	0.66753
Arresten;Collagen alpha-1(IV) chain;COL4A1 protein;Type IV collagen alpha 1;COL4A1 protein variant	COL4A1	P02462-1;P02462;A5PKV2;A9LSU1;Q59F15;P02462-2;A6NK82	6	6	6.8	0	NaN	NaN	0	2	0.2476	28.545	2	0	NaN	NaN	0	1	0.25401	36.078	2	5	109.2	9	0.2425
Transaldolase;cDNA FLJ57988, highly similar to Transaldolase (EC 2.2.1.2);Transaldolase 1, isoform CRA_c	TAL;TALDO;TALDO1;TALDOR;hCG_18330;TALH	P37837;B4DID5;Q8WZ45;Q9UMF8	12	12	34.4	10	0.86721	8.7259	21	10	1.0405	8.2466	13	9	1.0912	11.814	15	3	0.96938	44.922	3	4	7.9563	5	0.95756
Adipocyte enhancer-binding protein 1;Aortic carboxypeptidase-like protein;cDNA FLJ33612 fis, clone BRAMY2016953, highly similar to Homo sapiens AE binding protein 1 (AEBP1), mRNA;cDNA FLJ55979, highly similar to Homo sapiens AE binding protein 1 (AEBP1), mRNA	ACLP;AEBP1	Q8IUX7-1;Q8IUX7;Q8IUX7-2;B3KR36;B4DJB3	7	7	6.6	3	0.89475	24.29	4	0	NaN	NaN	0	1	NaN	NaN	1	5	0.47424	47.511	5	3	45.132	3	0.52108
Putative uncharacterized protein WDR1;WD repeat domain 1, isoform CRA_a;WD repeat-containing protein 1 isoform 1 variant;Actin-interacting protein 1;NORI-1;WD repeat-containing protein 1;cDNA FLJ45763 fis, clone N1ESE2000698, highly similar to WD repeat protein 1	WDR1;hCG_19377	A8MVA9;Q53GN4;Q53H17;Q59ER5;O75083-1;O75083;B3KXN4	7	7	18.1	7	0.92414	42.223	12	0	NaN	NaN	0	0	NaN	NaN	0	0	NaN	NaN	0	0	NaN	0	NaN
Alcohol dehydrogenase 5;Alcohol dehydrogenase class chi chain;Alcohol dehydrogenase class-3;Alcohol dehydrogenase class-III;Glutathione-dependent formaldehyde dehydrogenase;S-(hydroxymethyl)glutathione dehydrogenase;RcADH5;Alcohol dehydrogenase 5 (Class III), chi polypeptide;ADH5 protein;Alcohol dehydrogenase 5 (Class III), chi polypeptide, isoform CRA_a;cDNA, FLJ92689, highly similar to Homo sap…	ADH5;ADHX;FDH;hCG_41483	P11766;Q2VIM7;Q5U043;Q6FI45;Q6IRT1	5	5	22.7	5	0.92204	13.422	9	3	1.057	24.767	4	0	NaN	NaN	0	0	NaN	NaN	0	0	NaN	0	NaN
PC3-secreted microprotein;Prostate-associated microseminoprotein	MSMP;PSMP	Q1L6U9	2	2	16.5	1	NaN	NaN	1	2	4.0364	110.66	3	0	NaN	NaN	0	2	0.94379	127.93	2	1	NaN	1	NaN
14-3-3 protein beta/alpha;14-3-3 protein beta/alpha, N-terminally processed;Protein 1054;Protein kinase C inhibitor protein 1	YWHAB	P31946-2;P31946	12	1	62.3	1	1.0435	8.2767	20	1	0.94326	24.986	12	1	0.85302	5.8602	2	0	0.98623	77.19	8	0	14.256	8	0.88621
Leucine-rich repeat and IQ domain-containing protein 3;Leucine-rich repeat-containing protein 44;Putative uncharacterized protein LRRIQ3;Leucine rich repeat containing 44, isoform CRA_e;Leucine-rich repeats and IQ motif containing 3	LRRC44;LRRIQ3;hCG_1657579;RP11-60K15.1-004	A6PVS8-1;A6PVS8;A6PVS8-2;A6NIU3;A8MSG4;C9JHI6	2	2	3.4	1	NaN	NaN	1	0	NaN	NaN	0	0	NaN	NaN	0	1	0.20902	233.15	9	1	138.02	2	0.18935
Diadenosine tetraphosphate synthetase;Glycine--tRNA ligase;Glycyl-tRNA synthetase;Putative uncharacterized protein GARS	GARS	P41250;Q75MN1	10	10	17.7	10	1.0351	13.62	32	1	0.66505	19.364	2	0	NaN	NaN	0	0	NaN	NaN	0	0	NaN	0	NaN
Coatomer subunit gamma;Gamma-coat protein;cDNA FLJ77708, highly similar to Homo sapiens coatomer protein complex, subunit gamma (COPG), mRNA;cDNA FLJ10862 fis, clone NT2RP4001574, highly similar to Coatomer subunit gamma;cDNA FLJ41945 fis, clone PLACE6019676, highly similar to Coatomer subunit gamma;Coatomer protein complex, subunit gamma, isoform CRA_a;Gamma1-COP;COPG protein;Coatomer subunit ga…	COPG;COPG1;hCG_1791262;COPG2;DKFZp761N09121	Q9Y678;A8K6M8;B3KMF6;B3KW21;Q54AC4;Q8WUI6;Q9UBF2;B3KND4;Q2NLA0;Q9H9B7;Q9NSM7;Q9NUP3	4	4	6.3	4	1.1239	97.88	8	0	NaN	NaN	0	0	NaN	NaN	0	0	NaN	NaN	0	0	NaN	0	NaN
Calumenin, isoform CRA_c;cDNA FLJ31776 fis, clone NT2RI2008141, highly similar to CALUMENIN;cDNA FLJ90381 fis, clone NT2RP2005035, highly similar to Calumenin;Calumenin;Crocalbin;IEF SSP 9302;CALU protein;Calumenin, isoform CRA_b;cDNA, FLJ92797, Homo sapiens calumenin (CALU), mRNA	CALU;hCG_41656;tcag7.422	B3KPG9;B3KQF5;O43852-1;O43852;Q6IAW5	14	4	51.7	2	1.1768	12.103	19	4	1.2613	26.053	35	1	1.3553	9.4848	24	3	1.6319	22.321	24	3	20.662	12	1.4068
cDNA FLJ60424, highly similar to Junction plakoglobin;Putative uncharacterized protein JUP	JUP	B4DE59;C9JKY1	12	0	23.1	0	NaN	NaN	0	0	NaN	NaN	0	0	NaN	NaN	0	0	NaN	NaN	0	0	NaN	0	NaN
Putative uncharacterized protein DKFZp686H17246	DKFZp686H17246	Q68DS3	11	0	71.9	0	NaN	NaN	0	0	NaN	NaN	0	0	NaN	NaN	0	0	NaN	NaN	1	0	NaN	0	NaN
Importin subunit beta-3;Importin-5;Karyopherin beta-3;Ran-binding protein 5;cDNA FLJ43041 fis, clone BRTHA3003339, highly similar to Importin beta-3;cDNA FLJ54573, highly similar to Importin beta-3;IPO5 protein	IPO5;KPNB3;RANBP5	O00410-3;O00410;O00410-1;B3KWG6;B4E0R6;Q9BVS9;O00410-2	2	2	3	2	0.94343	89.041	7	0	NaN	NaN	0	0	NaN	NaN	0	0	NaN	NaN	0	0	NaN	0	NaN
Protein A6;Protein tyrosine kinase 9;Twinfilin-1	PTK9;TWF1	Q12792-3;Q12792	1	1	3.6	1	1.0599	12.979	2	0	NaN	NaN	0	0	NaN	NaN	0	0	NaN	NaN	0	0	NaN	0	NaN
Putative uncharacterized protein SPTAN1;Alpha-II spectrin;Fodrin alpha chain;Spectrin alpha chain, brain;Spectrin, non-erythroid alpha chain;cDNA FLJ59116, highly similar to Spectrin alpha chain, brain;cDNA FLJ61399, highly similar to Spectrin alpha chain, brain;Putative uncharacterized protein DKFZp564P0562	SPTAN1;SPTA2;DKFZp564P0562	A6NG51;Q13813-2;Q13813;Q13813-1;B4DGT1;Q13813-3;B4DTV8;Q9UG16	15	15	8.2	15	1.0597	11.152	20	1	NaN	NaN	0	0	NaN	NaN	0	0	NaN	NaN	0	0	NaN	0	NaN
Cytovillin;Ezrin;p81;Villin-2;cDNA, FLJ92973, highly similar to Homo sapiens villin 2 (ezrin) (VIL2), mRNA;cDNA FLJ53435, highly similar to Ezrin;cDNA FLJ54141, highly similar to Ezrin;cDNA, FLJ78930, highly similar to Ezrin;Cytovillin 2	EZR;VIL2	P15311;B2R6J2;B7Z437;B7Z5V2;B7Z9R6;Q6NUR7;Q9UJZ2;Q9UJZ6;Q9UJZ7;Q9UJZ8;Q9UK20	12	5	26.6	5	1.0463	22.66	12	0	NaN	NaN	0	0	NaN	NaN	0	1	NaN	NaN	1	1	7.6559	2	1.1297
Collagen alpha-1(V) chain;Collagen type V alpha 1;Pro-alpha-1 type V collagen variant;COL5A1 protein;Alpha-1 type V collagen	COL5A1	P20908;B2ZZ86;Q59EE7;Q96HC0;Q9UML4	18	17	12.5	4	0.82208	26.233	6	11	0.55664	41.597	18	0	NaN	NaN	0	16	0.93988	31.968	48	13	40.712	46	1.3749
FN1 protein	FN1	Q14328	76	0	45.9	0	NaN	NaN	1	0	NaN	NaN	1	0	NaN	NaN	0	0	0.62567	86.797	4	0	NaN	1	NaN
Cell proliferation-inducing gene 21 protein;Guanine nucleotide-binding protein subunit beta-2-like 1;Guanine nucleotide-binding protein subunit beta-like protein 12.3;Human lung cancer oncogene 7 protein;Receptor for activated C kinase;Receptor of activated protein kinase C 1;cDNA FLJ60170, highly similar to Guanine nucleotide-binding protein subunit beta 2-like 1	GNB2L1;HLC7;PIG21	P63244;B4DVD2	5	5	20.2	4	1.0299	25.635	6	1	NaN	NaN	1	0	NaN	NaN	0	0	NaN	NaN	0	0	NaN	0	NaN
UPF0727 protein C6orf115	C6orf115;HSPC280;PRO2013	Q9P1F3	1	1	16	0	NaN	NaN	0	0	NaN	NaN	0	0	NaN	NaN	0	0	NaN	NaN	0	1	NaN	1	NaN
ZYX protein;Zyxin;Zyxin-2;cDNA FLJ61463, highly similar to Zyxin;ESP-2;cDNA FLJ53160, highly similar to Zyxin;cDNA FLJ53163, highly similar to Zyxin;cDNA, FLJ79126, highly similar to Zyxin;Zyxin, isoform CRA_a	ZYX;hCG_96060	Q9BUS0;Q15942;B4DY85;Q28617;Q96AF9;B4DQR8;B4DQX7;C9J981	2	2	4.8	2	0.9386	16.879	6	0	NaN	NaN	0	0	NaN	NaN	0	0	NaN	NaN	0	0	NaN	0	NaN
Putative uncharacterized protein KLRK1	KLRK1	A8MWP8	1	1	8.2	0	NaN	NaN	0	0	NaN	NaN	0	1	0.13558	74.873	2	0	NaN	NaN	0	0	NaN	0	NaN
High sulfur keratin-associated protein 13.1;Keratin-associated protein 13-1	KAP13.1;KRTAP13.1;KRTAP13-1	Q8IUC0	4	3	40.1	0	NaN	NaN	0	0	NaN	NaN	1	2	0.11486	129.99	5	0	NaN	NaN	0	1	NaN	1	NaN
		C9JKU1	3	1	29.3	0	NaN	NaN	0	1	NaN	NaN	1	0	NaN	NaN	0	0	NaN	NaN	0	0	NaN	0	NaN
AIG2-like domain-containing protein 1;Gamma-glutamylaminecyclotransferase	A2LD1	Q9BVM4	2	2	15	2	NaN	NaN	0	1	NaN	NaN	0	0	NaN	NaN	0	0	NaN	NaN	0	0	NaN	0	NaN
cDNA FLJ53670, highly similar to EGF-containing fibulin-like extracellularmatrix protein 1;cDNA FLJ55670, highly similar to EGF-containing fibulin-like extracellularmatrix protein 1		B4DW75;B4DWH0	22	2	68.7	0	NaN	NaN	0	0	NaN	NaN	0	0	NaN	NaN	0	2	0.2258	44.776	3	1	NaN	1	NaN
cDNA FLJ60213, highly similar to Tenascin		B4E1W8	17	1	22.8	0	NaN	NaN	0	0	NaN	NaN	0	0	NaN	NaN	0	1	NaN	NaN	1	0	NaN	0	NaN
cDNA FLJ58514, highly similar to Cadherin-11;Cadherin-11;OSF-4;Osteoblast cadherin;Cadherin 11, type 2 isoform 1 preproprotein variant;Cadherin 11, type 2, OB-cadherin (Osteoblast);Cadherin 11, type 2, OB-cadherin (Osteoblast), isoform CRA_c	CDH11;hCG_26636	B4DMA7;P55287-1;P55287;Q59EQ1;Q96CZ9;P55287-2;A8MZC8	4	4	9.2	4	0.87276	7.8925	4	2	0.94533	16.341	3	2	0.9446	2.9907	2	0	NaN	NaN	0	0	NaN	0	NaN
cDNA FLJ56823, highly similar to Protein-glutamine gamma-glutamyltransferase E (EC 2.3.2.13);cDNA FLJ57574, highly similar to Protein-glutamine gamma-glutamyltransferase E (EC 2.3.2.13)		B4DQ50;B4DRV8	1	1	2.3	1	NaN	NaN	1	1	NaN	NaN	1	0	NaN	NaN	0	1	NaN	NaN	1	0	NaN	0	NaN
Putative uncharacterized protein		B7ZLF8	3	1	33.7	0	NaN	NaN	0	0	NaN	NaN	0	1	NaN	NaN	1	1	NaN	NaN	0	0	NaN	0	NaN
Cytosolic malate dehydrogenase;Malate dehydrogenase, cytoplasmic;Malate dehydrogenase;Putative uncharacterized protein MDH1	MDH1;MDHA	P40925;B4DUN2;B7Z3I7;B9A041;C9JF79;B8ZZ51	9	9	31.5	6	1.0407	10.121	19	8	0.99227	50.493	12	8	1.0104	15.116	9	6	1.0328	16.799	7	4	13.841	5	0.88327
cDNA, FLJ93744, highly similar to Homo sapiens keratin 6E (KRT6E), mRNA		B2R853	51	0	62.6	0	NaN	NaN	1	0	0.38502	39.832	3	0	NaN	NaN	1	0	NaN	NaN	0	0	NaN	0	NaN
Ig gamma-4 chain C region;Putative uncharacterized protein DKFZp686M24218	IGHG4;DKFZp686M24218	P01861;Q6MZX7	7	2	21.6	0	NaN	NaN	0	0	NaN	NaN	0	0	NaN	NaN	0	2	0.095249	96.584	17	2	153.17	11	0.1338
Adenylyl cyclase-associated protein		B4DNA3;B4DUZ8	5	1	15.2	1	0.97876	5.6709	2	0	NaN	NaN	0	0	NaN	NaN	0	0	NaN	NaN	0	0	NaN	0	NaN
cDNA FLJ56307, highly similar to Ubiquitin thioesterase protein OTUB1 (EC 3.4.-.-);Putative uncharacterized protein DKFZp564E242;Deubiquitinating enzyme OTUB1;OTU domain-containing ubiquitin aldehyde-binding protein 1;Otubain-1;Ubiquitin thioesterase OTUB1;Ubiquitin-specific-processing protease OTUB1	DKFZp564E242;HSPC263;OTB1;OTU1;OTUB1	B4DPD5;Q659F9;Q96FW1-1;Q96FW1	2	2	7.8	2	1.1574	7.3178	2	0	NaN	NaN	0	0	NaN	NaN	0	0	NaN	NaN	0	0	NaN	0	NaN
Putative uncharacterized protein TF	TF	C9JB55	8	1	81.6	0	NaN	NaN	0	0	NaN	NaN	0	0	NaN	NaN	0	1	0.27512	111.46	2	1	NaN	1	NaN
Putative uncharacterized protein TF	TF	C9JVG0	14	1	94	0	NaN	NaN	0	0	NaN	NaN	0	0	NaN	NaN	0	0	NaN	NaN	0	1	120.01	4	0.34928
