# Supplementary material for: Quantitative proteomics reveals regulatory differences in the chondrocyte secretome from human medial and lateral femoral condyles in osteoarthritic patients
Source: Proteome Sci. 2013 Oct 4;11:43. doi: 10.1186/1477-5956-11-43 (PMC3851248; doi:10.1186/1477-5956-11-43)
Supplement: Additional file 3: Table S3 — Proteins common for the combined OA explant seretome and the combined high Mankin scored monolayer secretomes. [file 1477-5956-11-43-S3.xlsx]

## Sheet: 172 common e.vs m. sup. tab.3
Supplementary table 3. Proteins common for the combined OA explant seretome and the combined high Mankin scored monolayer secretomes.
Protein Names	Gene Names	UniProt
10 kDa heat shock protein, mitochondrial	HSPE1	P61604
14-3-3 protein theta	YWHAQ	P27348
14-3-3 protein zeta/delta	YWHAZ	P63104
45 kDa calcium-binding protein isoform 2 precursor	SDF4	Q9BRK5-1
51 kDa protein	KRT31
59 kDa protein	IGHM
72 kDa type IV collagenase isoform a preproprotein	MMP2	P08253
actin, cytoplasmic 2	ACTG1	P63261
adipocyte enhancer-binding protein 1 precursor	AEBP1	Q8IUX7-1
alpha-1-antitrypsin precursor	SERPINA1	P01009-1
Alpha-2-macroglobulin	A2M	P01023
alpha-enolase isoform 1	ENO1	P06733-1
angiotensinogen preproprotein	AGT	P01019
annexin A1	ANXA1	P04083
annexin A2 isoform 1	ANXA2	P07355-2
annexin A5	ANXA5	P08758
antithrombin-III precursor	SERPINC1	P01008
basement membrane-specific heparan sulfate proteoglycan core protein precursor	HSPG2	P98160
beta-2-microglobulin precursor	B2M	P61769
beta-actin-like protein 2	ACTBL2	Q562R1
biglycan preproprotein	BGN	P21810
Calmodulin	C2orf61	H0Y7A7
calsyntenin-1 isoform 1 precursor	CLSTN1	O94985-1
cartilage oligomeric matrix protein precursor	COMP	P49747
cathepsin B preproprotein	CTSB	P07858
cathepsin D preproprotein	CTSD	P07339
cathepsin Z preproprotein	CTSZ	Q9UBR2
CD109 antigen isoform 1 precursor	CD109	Q6YHK3-1
chitinase-3-like protein 1 precursor	CHI3L1	P36222
chitinase-3-like protein 2 isoform a precursor	CHI3L2	Q15782
chondroitin sulfate proteoglycan 4 precursor	CSPG4	Q6UVK1
collagen alpha-1(I) chain preproprotein	COL1A1	P02452
Collagen alpha-1(III) chain	COL3A1	P02461-1
collagen alpha-1(V) chain preproprotein	COL5A1	P20908
collagen alpha-1(VI) chain precursor	COL6A1	P12109
collagen alpha-1(XI) chain isoform B preproprotein	COL11A1	P12107-2
collagen alpha-1(XII) chain long isoform precursor	COL12A1	Q99715-1
collagen alpha-1(XV) chain precursor	COL15A1	P39059
collagen alpha-2(VI) chain isoform 2C2 precursor	COL6A2	P12110-1
collagen alpha-3(VI) chain isoform 1 precursor	COL6A3	P12111-1
complement C1s subcomponent precursor	C1S	P09871
complement C3 precursor	C3	P01024
Complement factor H	CFH	P08603-1
Connective tissue growth factor	CTGF	P29279-1
C-type lectin domain family 3, member B	CLEC3B	P05452
cystatin-C precursor	CST3	P01034
cystatin-M precursor	CST6	Q15828
cytokine-like protein 1 precursor	CYTL1	Q9NRR1
decorin isoform a preproprotein	DCN	P07585-1
dermatopontin precursor	DPT	Q07507
dermcidin isoform 2	DCD	A5JHP3
desmoplakin isoform I	DSP	P15924-1
EGF-containing fibulin-like extracellular matrix protein 1 precursor	EFEMP1	Q12805-1
elongation factor 1-alpha 1	EEF1A1	P68104
extracellular matrix protein 1 isoform 3 precursor	ECM1	Q16610-4
fibromodulin precursor	FMOD	Q06828
Fibronectin	FN1	P02751-1
fibronectin isoform 2 preproprotein	FN1
fibulin 1	FBLN1	B1AHL2
Fibulin-1	FBLN1	P23142-1
follistatin-related protein 1 precursor	FSTL1	Q12841
fructose-bisphosphate aldolase A isoform 2	ALDOA	B4DXI7
galectin-1	LGALS1	P09382
galectin-3 isoform 1	LGALS3	P17931
gelsolin isoform a precursor	GSN	P06396-1
glia-derived nexin isoform c precursor	SERPINE2	B4DIF2
glucose-6-phosphate isomerase isoform 1	GPI	B4DG39
Glutathione peroxidase 3	GPX3	P22352
glutathione S-transferase P	GSTP1	P09211
glyceraldehyde-3-phosphate dehydrogenase isoform 1	GAPDH	P04406
hemoglobin subunit alpha	HBA2	P69905
hemopexin precursor	HPX	P02790
histone H4	HIST2H4B	P62805
hornerin	HRNR	Q86YZ3
hyaluronan and proteoglycan link protein 1 precursor	HAPLN1	P10915
hypothetical protein	IGHG1	Q7Z351
hypothetical protein	IGHG4	Q6MZX7
IGL@ protein	IGL@	Q8N355
immunoglobulin superfamily containing leucine-rich repeat protein precursor	ISLR	O14498
insulin-like growth factor-binding protein 4 precursor	IGFBP4	P22692
insulin-like growth factor-binding protein 5 precursor	IGFBP5	P24593
insulin-like growth factor-binding protein 6 precursor	IGFBP6	P24592
insulin-like growth factor-binding protein 7 isoform 1 precursor	IGFBP7	Q16270
inter-alpha (globulin) inhibitor H2, isoform CRA_a	ITIH2	D3DRR6
interstitial collagenase isoform 1 preproprotein	MMP1	P03956
Isoform 15 of Fibronectin	FN1	P02751-15
Isoform 2 of Clusterin	CLU	P10909-2
Isoform 2 of Coiled-coil domain-containing protein 80	CCDC80	Q76M96-2
ITIH4 protein	ITIH4	B7ZKJ8
junction plakoglobin	JUP	P14923
keratin 2e	KRT2	P35908
keratin, type I cuticular Ha4	KRT34	O76011
Keratin, type I cytoskeletal 10	KRT10	P13645
Keratin, type I cytoskeletal 14	KRT14	P02533
keratin, type I cytoskeletal 16	KRT16	P08779
keratin, type I cytoskeletal 17	KRT17	Q04695
keratin, type I cytoskeletal 9	KRT9	P35527
keratin, type II cuticular Hb5	KRT85	P78386
keratin, type II cuticular Hb6	KRT86	O43790
keratin, type II cytoskeletal 1	KRT1	P04264
keratin, type II cytoskeletal 5	KRT5	P13647
keratin, type II cytoskeletal 6A	KRT6A	P02538
keratin, type II cytoskeletal 6B	KRT6B	P04259
keratin, type II cytoskeletal 6C	KRT6C	P48668
keratin, type II cytoskeletal 72 isoform 1	KRT72	Q14CN4-1
keratin, type II cytoskeletal 73	KRT73	Q86Y46-1
keratinocyte proline-rich protein	KPRP	Q5T749
Lactadherin	MFGE8	Q08431-1
lamin isoform A	LMNA	P02545-1
Latent-transforming growth factor beta-binding protein 1	LTBP1	Q14766-1
latent-transforming growth factor beta-binding protein 2 precursor	LTBP2	Q14767
L-lactate dehydrogenase A chain isoform 3	LDHA	P00338-3
lumican precursor	LUM	P51884
matrix Gla protein isoform 2 precursor	MGP	P08493
melanoma-derived growth regulatory protein precursor	MIA	Q16674
metalloproteinase inhibitor 1 precursor	TIMP1	P01033
metalloproteinase inhibitor 2 precursor	TIMP2	P16035
nucleobindin-1 precursor	NUCB1	Q02818
osteomodulin precursor	OMD	Q99983
out at first protein homolog precursor	OAF	Q86UD1
peptidyl-prolyl cis-trans isomerase A	PPIA	P62937
peptidyl-prolyl cis-trans isomerase B precursor	PPIB	P23284
periostin isoform 1 precursor	POSTN	Q15063-1
peroxiredoxin-1	PRDX1	Q06830
phosphoglycerate kinase 1	PGK1	P00558
phosphoglycerate mutase 1	LOC643576	P18669
pigment epithelium-derived factor precursor	SERPINF1	P36955
plasma protease C1 inhibitor precursor	SERPING1	P05155
plasminogen activator inhibitor 1 isoform 1 precursor	SERPINE1	P05121
polyubiquitin-C	UBC	P0CG48
procollagen C-endopeptidase enhancer 1 precursor	PCOLCE	Q15113
prolargin precursor	PRELP	P51888
prosaposin	PSAP	B1AVU8
protein CYR61 precursor	CYR61	O00622
protein S100-A10	S100A10	P60903
protein S100-A11	S100A11	P31949
protein S100-A4	S100A4	P26447
proteoglycan 4 isoform A precursor	PRG4	Q92954-1
pyruvate kinase isozymes M1/M2 isoform c	PKM2	B4DFX8
retinol-binding protein 4 precursor	RBP4	P02753
ribonuclease 4 precursor	RNASE4	P34096
scrapie-responsive protein 1 precursor	SCRG1	O75711
secreted protein, acidic, cysteine-rich (osteonectin), isoform CRA_a	SPARC	D3DQH8
serine protease HTRA1 precursor	HTRA1	Q92743
serpin peptidase inhibitor, clade A (alpha-1 antiproteinase, antitrypsin), member 3, isoform CRA_b	SERPINA3	G3V5I3
serum albumin preproprotein	ALB	P02768-1
Similar to Ig kappa chain V-IV region precursor	IGKV4-1
SPARC-related modular calcium-binding protein 1 isoform 1 precursor	SMOC1	Q9H4F8-2
spondin-1 precursor	SPON1	Q9HCB6
stromelysin-1 preproprotein	MMP3	P08254
sulfhydryl oxidase 1 isoform a precursor	QSOX1	O00391-1
tenascin precursor	TNC	P24821-1
testican-1 precursor	SPOCK1	Q08629
thioredoxin isoform 1	TXN	P10599
thrombospondin-1 precursor	THBS1	P07996
transforming growth factor-beta-induced protein ig-h3 precursor	TGFBI	Q15582
triosephosphate isomerase isoform 2	TPI1	P60174-3
tumor necrosis factor-inducible gene 6 protein precursor	TNFAIP6	P98066
Uncharacterized protein	CFB	E7EVA3
Uncharacterized protein	CLEC3B	E9PHK0
Uncharacterized protein	PTGDS	F8W7I2
Uncharacterized protein	ABI3BP	D3YTG3
Unknown (protein for MGC:23888)	IGKC	Q8TCD0
unnamed protein product	NPC2	B4DV10
unnamed protein product	JUP	B4DE59
unnamed protein product	C1R	B4DPQ0
unnamed protein product	MYL6B	B7Z6Z4
unnamed protein product	TNC	B4E1W8
unnamed protein product	KRT6B	B4DKV4
unnamed protein product	OGN	B4DI63
versican core protein isoform 1 precursor	VCAN	P13611-1
vimentin	VIM	P08670
