# Supplementary material for: Quantitative proteomics reveals regulatory differences in the chondrocyte secretome from human medial and lateral femoral condyles in osteoarthritic patients
Source: Proteome Sci. 2013 Oct 4;11:43. doi: 10.1186/1477-5956-11-43 (PMC3851248; doi:10.1186/1477-5956-11-43)
Supplement: Additional file 4: Table S4 — Gene Ontology analysis. [file 1477-5956-11-43-S4.xlsx]

## Sheet: Sheet 1
Genetic association for disease analysis in DAVID of the 172 common proteins for explant- and monlayer cultured OA chondrocytes.
Category	Term	Count	%	PValue	Genes	List Total	Pop Hits	Pop Total	Fold Enrichment	Bonferroni	Benjamini	FDR
GENETIC_ASSOCIATION_DB_DISEASE	abdominal aortic aneurysm	7	4.26829	4.566e-05	SERPINE1, COL3A1, MMP3, TIMP2, MMP2, MMP1, TIMP1	82	26	3028	9.94184	0.0262247	0.0262247	0.0671342
GENETIC_ASSOCIATION_DB_DISEASE	periodontitis	10	6.09756	0.000201157	PTGDS, SERPINE1, HSPG2, CTSD, SERPINA1, COL1A1, MMP3, TIMP2, MMP2, MMP1	82	79	3028	4.67428	0.11049	0.0568619	0.295447
GENETIC_ASSOCIATION_DB_DISEASE	aneurysm	4	2.43902	0.00034816	SERPINE1, MMP3, MMP2, TIMP1	82	6	3028	24.6179	0.183448	0.0653235	0.510842
GENETIC_ASSOCIATION_DB_DISEASE	osteoarthritis	8	4.87805	0.000430985	TNFAIP6, CLEC3B, IGFBP7, COMP, SERPINA3, COL1A1, COL11A1, MMP2	82	53	3028	5.57386	0.22189	0.0607953	0.63201
GENETIC_ASSOCIATION_DB_DISEASE	chronic obstructive pulmonary disease	5	3.04878	0.000867653	SERPINE2, SERPINA3, SERPINA1, TIMP2, GSTP1	82	17	3028	10.8608	0.396611	0.0961019	1.26855
GENETIC_ASSOCIATION_DB_DISEASE	left ventricular remodeling	4	2.43902	0.00193273	AGT, MMP3, MMP2, MMP1	82	10	3028	14.7707	0.675651	0.1711	2.80524
GENETIC_ASSOCIATION_DB_DISEASE	normal variation	5	3.04878	0.00240834	A2M, SERPINA1, SPARC, COL1A1, MMP1	82	22	3028	8.39246	0.754226	0.18166	3.48423
GENETIC_ASSOCIATION_DB_DISEASE	chronic obstructive pulmonary disease/COPD	7	4.26829	0.00281719	SERPINE2, SERPINE1, SERPINA3, SERPINA1, TIMP2, MMP1, GSTP1	82	54	3028	4.78681	0.806392	0.185548	4.06438
GENETIC_ASSOCIATION_DB_DISEASE	myopia	4	2.43902	0.00340869	LUM, DCN, MMP3, TIMP1	82	12	3028	12.3089	0.862928	0.198127	4.89794
GENETIC_ASSOCIATION_DB_DISEASE	myocardial infarct; atherosclerosis, coronary	5	3.04878	0.00678379	SERPINE1, SERPINA1, MMP3, THBS1, MMP1	82	29	3028	6.36669	0.980968	0.327102	9.52655
GENETIC_ASSOCIATION_DB_DISEASE	Alzheimer's Disease	14	8.53659	0.00973303	A2M, HSPG2, CST3, C1R, MMP3, TIMP1, NPC2, HTRA1, ALB, AGT, SERPINE1, SERPINA3, CTSD, GAPDH	82	239	3028	2.16308	0.996628	0.403984	13.3984
GENETIC_ASSOCIATION_DB_DISEASE	liver disease, chronic	3	1.82927	0.0178255	MMP3, MMP2, MMP1	82	8	3028	13.8476	0.999972	0.582025	23.2438
GENETIC_ASSOCIATION_DB_DISEASE	oral cancer	5	3.04878	0.019201	SERPINE1, MMP3, TIMP2, MMP1, GSTP1	82	39	3028	4.73421	0.999987	0.580199	24.8097
GENETIC_ASSOCIATION_DB_DISEASE	H. pylori infection stomach cancer	3	1.82927	0.0225244	TIMP2, MMP2, TIMP1	82	9	3028	12.3089	0.999998	0.612127	28.4711
GENETIC_ASSOCIATION_DB_DISEASE	macular degeneration	5	3.04878	0.0265878	HTRA1, CFB, EFEMP1, CFH, CST3	82	43	3028	4.29382	1	0.648508	32.722
GENETIC_ASSOCIATION_DB_DISEASE	gastric ulcer	3	1.82927	0.0276723	SERPINE1, MMP3, MMP1	82	10	3028	11.078	1	0.639682	33.816
GENETIC_ASSOCIATION_DB_DISEASE	copd	3	1.82927	0.0276723	SERPINA3, SERPINA1, GSTP1	82	10	3028	11.078	1	0.639682	33.816
GENETIC_ASSOCIATION_DB_DISEASE	Crohn's disease ulcerative colitis	5	3.04878	0.0308404	MMP3, TIMP2, MMP2, MMP1, TIMP1	82	45	3028	4.10298	1	0.657832	36.9179
GENETIC_ASSOCIATION_DB_DISEASE	hypertension, gestational	3	1.82927	0.0332425	AGT, SERPINE1, GSTP1	82	11	3028	10.071	1	0.664828	39.1787
GENETIC_ASSOCIATION_DB_DISEASE	preeclampsia	6	3.65854	0.0418406	AGT, SERPINE1, COL1A1, MMP3, ANXA5, GSTP1	82	72	3028	3.07724	1	0.729972	46.6674
GENETIC_ASSOCIATION_DB_DISEASE	head and neck cancer	5	3.04878	0.0516797	MMP3, TIMP2, MMP2, MMP1, GSTP1	82	53	3028	3.48366	1	0.786503	54.1792
GENETIC_ASSOCIATION_DB_DISEASE	ulcerative colitis; cholangitis, sclerosing	2	1.21951	0.0527937	MMP3, MMP1	82	2	3028	36.9268	1	0.777578	54.9645
GENETIC_ASSOCIATION_DB_DISEASE	arterial disease, renal	2	1.21951	0.0527937	AGT, SERPINE1	82	2	3028	36.9268	1	0.777578	54.9645
GENETIC_ASSOCIATION_DB_DISEASE	oral cancer; oral submucous fibrosis	2	1.21951	0.0527937	MMP2, MMP1	82	2	3028	36.9268	1	0.777578	54.9645
GENETIC_ASSOCIATION_DB_DISEASE	arthritis	5	3.04878	0.0578499	A2M, MMP3, MMP2, MMP1, TIMP1	82	55	3028	3.35698	1	0.793291	58.3738
GENETIC_ASSOCIATION_DB_DISEASE	pregnancy loss, recurrent	5	3.04878	0.0643996	AGT, SERPINE1, COL1A1, ANXA5, IGFBP4	82	57	3028	3.2392	1	0.81445	62.433
GENETIC_ASSOCIATION_DB_DISEASE	subarachnoid hemorrhage	3	1.82927	0.066564	SERPINA3, MMP3, MMP1	82	16	3028	6.92378	1	0.81183	63.6911
GENETIC_ASSOCIATION_DB_DISEASE	brain aneurysm	3	1.82927	0.0741636	SERPINA3, TIMP2, TIMP1	82	17	3028	6.5165	1	0.83369	67.8044
GENETIC_ASSOCIATION_DB_DISEASE	intrauterine growth	3	1.82927	0.0741636	SERPINE1, MMP2, GSTP1	82	17	3028	6.5165	1	0.83369	67.8044
GENETIC_ASSOCIATION_DB_DISEASE	chronic obstructive pulmonary disease/COPD emphysema	2	1.21951	0.0781485	MMP1, GSTP1	82	3	3028	24.6179	1	0.838211	69.7834
GENETIC_ASSOCIATION_DB_DISEASE	bone density osteoporosis	2	1.21951	0.0781485	SERPINE1, COL1A1	82	3	3028	24.6179	1	0.838211	69.7834
GENETIC_ASSOCIATION_DB_DISEASE	PAI-1 levels	2	1.21951	0.0781485	SERPINE1, SERPINA1	82	3	3028	24.6179	1	0.838211	69.7834
GENETIC_ASSOCIATION_DB_DISEASE	hypertension; lung cancer; abdominal aortic aneurysm	2	1.21951	0.0781485	SERPINE1, MMP3	82	3	3028	24.6179	1	0.838211	69.7834
GENETIC_ASSOCIATION_DB_DISEASE	Alzheimer's disease dementia, vascular	2	1.21951	0.0781485	MMP3, MMP1	82	3	3028	24.6179	1	0.838211	69.7834
Gene ontology analysis for biological process of the 172 common proteins for explant- and monlayer cultured OA chondrocytes.
Annotation Cluster 1	Enrichment Score: 13.511563989149767
Category	Term	Count	%	PValue	Genes	List Total	Pop Hits	Pop Total	Fold Enrichment	Bonferroni	Benjamini	FDR
GOTERM_BP_FAT	GO:0030198~extracellular matrix organization	20	12.195121951219512	1.9435695179674134E-18	MIA, LGALS3, LUM, COL3A1, CST3, HSPG2, CCDC80, POSTN, DCN, COL5A1, ANXA2, SMOC1, AGT, TGFBI, COL6A2, COL12A1, COL1A1, COL11A1, CYR61, DPT	148	104	13528	17.57796257796258	2.567455333234953E-15	2.567455333234953E-15	3.1796610973187267E-15
GOTERM_BP_FAT	GO:0043062~extracellular structure organization	21	12.804878048780488	7.585187514193637E-16	MIA, LGALS3, TNC, LUM, COL3A1, CST3, HSPG2, CCDC80, POSTN, DCN, COL5A1, ANXA2, AGT, SMOC1, TGFBI, COL6A2, COL12A1, COL1A1, COL11A1, CYR61, DPT	148	163	13528	11.776156524622781	1.0266232308708823E-12	5.132561042842099E-13	1.27675647831893E-12
GOTERM_BP_FAT	GO:0030199~collagen fibril organization	8	4.878048780487805	1.980348537084946E-8	LUM, COL3A1, COL12A1, COL1A1, COL11A1, COL5A1, DPT, ANXA2	148	29	13528	25.21528424976701	2.616006230138357E-5	2.616037026337281E-6	3.239830733692273E-5
Annotation Cluster 2	Enrichment Score: 4.376374761908965
Category	Term	Count	%	PValue	Genes	List Total	Pop Hits	Pop Total	Fold Enrichment	Bonferroni	Benjamini	FDR
GOTERM_BP_FAT	GO:0009611~response to wounding	29	17.682926829268293	2.6116809408279513E-12	YWHAZ, A2M, C3, TNC, CLU, COL3A1, C1R, C1S, CTGF, GSN, SERPINE1, ITIH4, KRT1, CFH, SERPINA3, SERPINC1, SERPINA1, THBS1, FN1, CFB, ANXA1, SERPING1, ANXA5, COL5A1, TNFAIP6, DSP, VCAN, CTSB, IGFBP4	148	530	13528	5.001427842937277	3.4500406975723763E-9	6.900081617189358E-10	4.272693310269915E-9
GOTERM_BP_FAT	GO:0002526~acute inflammatory response	14	8.536585365853659	4.196526511623328E-11	A2M, YWHAZ, C3, CFB, CLU, SERPING1, C1R, C1S, CFH, KRT1, ITIH4, SERPINA3, SERPINA1, FN1	148	98	13528	13.057915057915059	5.543618630809988E-8	6.92952351055709E-9	6.865485957519013E-8
GOTERM_BP_FAT	GO:0006954~inflammatory response	18	10.975609756097562	8.664700495015296E-8	A2M, YWHAZ, CFB, C3, CLU, ANXA1, SERPING1, C1R, C1S, TNFAIP6, SERPINA3, ITIH4, CFH, KRT1, SERPINA1, THBS1, IGFBP4, FN1	148	325	13528	5.062453222453223	1.144541480616601E-4	1.0405463902518619E-5	1.4175357496704066E-4
GOTERM_BP_FAT	GO:0006956~complement activation	8	4.878048780487805	3.041942979634699E-7	C3, CFB, CLU, CFH, KRT1, C1R, SERPING1, C1S	148	42	13528	17.410553410553412	4.01760001569218E-4	3.091034755320354E-5	4.976577923754277E-4
GOTERM_BP_FAT	GO:0002541~activation of plasma proteins involved in acute inflammatory response	8	4.878048780487805	3.600610033700649E-7	C3, CFB, CLU, CFH, KRT1, C1R, SERPING1, C1S	148	43	13528	17.00565681961031	4.7552757195823414E-4	3.397375652525181E-5	5.890547204789875E-4
GOTERM_BP_FAT	GO:0006959~humoral immune response	9	5.487804878048781	2.184251423647666E-6	GPI, C3, CFB, CLU, CFH, KRT1, C1R, SERPING1, C1S	148	79	13528	10.413274033527198	0.0028812405181740663	1.8032119529243218E-4	0.0035733544442084764
GOTERM_BP_FAT	GO:0006952~defense response	21	12.804878048780488	1.0945416549125204E-5	DCD, A2M, YWHAZ, CFB, C3, CLU, CST3, ANXA1, SERPING1, C1R, C1S, PRDX1, TNFAIP6, SERPINA3, ITIH4, CFH, KRT1, SERPINA1, THBS1, IGFBP4, FN1	148	615	13528	3.1211601845748183	0.014354945408721176	7.226874551020668E-4	0.01790509138002161
GOTERM_BP_FAT	GO:0002252~immune effector process	10	6.097560975609756	1.5219165450351427E-5	YWHAZ, C3, CFB, CLU, CFH, KRT1, C1R, SERPING1, C1S, PRDX1	148	134	13528	6.821298910851151	0.019903919256645364	8.373438380102627E-4	0.02489549878688102
GOTERM_BP_FAT	GO:0050778~positive regulation of immune response	10	6.097560975609756	2.8526182037172704E-5	C3, CFB, HPX, CLU, CFH, KRT1, C1R, SERPING1, C1S, B2M	148	145	13528	6.303821062441752	0.036982431613719835	0.0013449384713091206	0.04665833757778737
GOTERM_BP_FAT	GO:0051605~protein maturation by peptide bond cleavage	8	4.878048780487805	4.0674166172678066E-5	C3, CFB, CLU, CFH, KRT1, C1R, SERPING1, C1S	148	86	13528	8.502828409805154	0.052313631392192694	0.0017894525594059907	0.06652176366841456
GOTERM_BP_FAT	GO:0048584~positive regulation of response to stimulus	12	7.317073170731707	5.313405613458485E-5	C3, CFB, HPX, AGT, CLU, CFH, KRT1, C1R, SERPING1, C1S, THBS1, B2M	148	236	13528	4.647732478240953	0.06778513867308977	0.0021910945701745232	0.0868913434692753
GOTERM_BP_FAT	GO:0002253~activation of immune response	8	4.878048780487805	7.208217857114437E-5	C3, CFB, CLU, CFH, KRT1, C1R, SERPING1, C1S	148	94	13528	7.779183438757907	0.09083073308294409	0.0027967872685712436	0.11786049332607185
GOTERM_BP_FAT	GO:0045087~innate immune response	9	5.487804878048781	1.2965096561269948E-4	C3, CFB, CLU, CFH, KRT1, C1R, SERPING1, C1S, PRDX1	148	138	13528	5.961222091656874	0.15741440807363238	0.004746478286806632	0.2118966692447155
GOTERM_BP_FAT	GO:0016485~protein processing	8	4.878048780487805	2.1688739191225482E-4	C3, CFB, CLU, CFH, KRT1, C1R, SERPING1, C1S	148	112	13528	6.528957528957529	0.2491424451844393	0.007512150090575931	0.35423527913158726
GOTERM_BP_FAT	GO:0006958~complement activation, classical pathway	5	3.048780487804878	2.573004779674537E-4	C3, CLU, C1R, SERPING1, C1S	148	29	13528	15.75955265610438	0.2881853086000754	0.008462431983915053	0.4201103357075242
GOTERM_BP_FAT	GO:0002684~positive regulation of immune system process	11	6.707317073170732	2.720836568963523E-4	C3, CFB, HPX, CLU, CFH, KRT1, C1R, SERPING1, C1S, THBS1, B2M	148	238	13528	4.2246195775607545	0.30195479599136854	0.008522320613721934	0.44419733321531263
GOTERM_BP_FAT	GO:0002455~humoral immune response mediated by circulating immunoglobulin	5	3.048780487804878	3.3516994062262576E-4	C3, CLU, C1R, SERPING1, C1S	148	31	13528	14.742807323452487	0.35778600673078675	0.010013925836698467	0.5469256086833907
GOTERM_BP_FAT	GO:0002443~leukocyte mediated immunity	7	4.2682926829268295	3.4203283544610713E-4	YWHAZ, C3, CLU, C1R, SERPING1, C1S, PRDX1	148	86	13528	7.43997485857951	0.36358388633041616	0.009992026054633674	0.5580949869587681
GOTERM_BP_FAT	GO:0051604~protein maturation	8	4.878048780487805	3.6647779209623364E-4	C3, CFB, CLU, CFH, KRT1, C1R, SERPING1, C1S	148	122	13528	5.993797075764289	0.3838136802974035	0.010471008363541534	0.5978696464880029
GOTERM_BP_FAT	GO:0006955~immune response	19	11.585365853658537	4.930643903642519E-4	IGHG1, YWHAZ, IGHG4, IGL@, CFB, C3, PRG4, CLU, SERPING1, C1R, C1S, IGHM, PRDX1, B2M, GPI, CFH, KRT1, IGKV4-1, IGKC, THBS1	148	690	13528	2.5169604386995688	0.47873602114169367	0.013766043589369947	0.8036012674981108
GOTERM_BP_FAT	GO:0002449~lymphocyte mediated immunity	6	3.6585365853658534	9.711196067443698E-4	C3, CLU, C1R, SERPING1, C1S, PRDX1	148	70	13528	7.834749034749036	0.7229264553782744	0.023487771178728578	1.5769481848661338
GOTERM_BP_FAT	GO:0016064~immunoglobulin mediated immune response	5	3.048780487804878	0.002777241979942467	C3, CLU, C1R, SERPING1, C1S	148	54	13528	8.463463463463464	0.974621187137893	0.05042829576695429	4.447908086372543
GOTERM_BP_FAT	GO:0019724~B cell mediated immunity	5	3.048780487804878	0.0031719722334024336	C3, CLU, C1R, SERPING1, C1S	148	56	13528	8.16119691119691	0.9849568864923245	0.05442096109688732	5.064800524231772
GOTERM_BP_FAT	GO:0002250~adaptive immune response	5	3.048780487804878	0.009812130155224455	C3, CLU, C1R, SERPING1, C1S	148	77	13528	5.935415935415936	0.999997797317344	0.13201874325481033	14.897880700850575
GOTERM_BP_FAT	GO:0002460~adaptive immune response based on somatic recombination of immune receptors built from immunoglobulin superfamily domains	5	3.048780487804878	0.009812130155224455	C3, CLU, C1R, SERPING1, C1S	148	77	13528	5.935415935415936	0.999997797317344	0.13201874325481033	14.897880700850575
GOTERM_BP_FAT	GO:0006957~complement activation, alternative pathway	3	1.8292682926829267	0.01122373987517916	C3, CFB, CFH	148	15	13528	18.281081081081084	0.9999996654210531	0.14668046635329457	16.861104058479537
GOTERM_BP_FAT	GO:0006508~proteolysis	17	10.365853658536585	0.10858864011258497	AEBP1, CTSZ, CFB, C3, CLU, SERPING1, C1R, C1S, MMP3, MMP2, MMP1, HTRA1, UBC, CFH, KRT1, CTSD, CTSB	148	1054	13528	1.4742807323452485	1.0	0.6516334132345174	84.74951854975845
Annotation Cluster 3	Enrichment Score: 4.2649163861751616
Category	Term	Count	%	PValue	Genes	List Total	Pop Hits	Pop Total	Fold Enrichment	Bonferroni	Benjamini	FDR
GOTERM_BP_FAT	GO:0006096~glycolysis	8	4.878048780487805	6.77683414792503E-7	ALDOA, GPI, TPI1, LDHA, PKM2, PGK1, GAPDH, ENO1	148	47	13528	15.558366877515814	8.948195043663176E-4	5.967955872610009E-5	0.0011086777991220487
GOTERM_BP_FAT	GO:0016052~carbohydrate catabolic process	10	6.097560975609756	2.798972549565092E-6	ALDOA, GPI, TPI1, LDHA, PKM2, CHI3L1, CHI3L2, PGK1, GAPDH, ENO1	148	109	13528	8.38581700967022	0.0036906207688299775	2.1747328528165522E-4	0.004578993824966293
GOTERM_BP_FAT	GO:0006007~glucose catabolic process	8	4.878048780487805	2.9323798514024465E-6	ALDOA, GPI, TPI1, LDHA, PKM2, PGK1, GAPDH, ENO1	148	58	13528	12.607642124883505	0.0038661864452440575	2.1518125981490055E-4	0.004797237285236733
GOTERM_BP_FAT	GO:0019320~hexose catabolic process	8	4.878048780487805	9.524421741686074E-6	ALDOA, GPI, TPI1, LDHA, PKM2, PGK1, GAPDH, ENO1	148	69	13528	10.597728162945554	0.012503000841401213	6.619819005101446E-4	0.015580722937436065
GOTERM_BP_FAT	GO:0046365~monosaccharide catabolic process	8	4.878048780487805	1.1529565779211104E-5	ALDOA, GPI, TPI1, LDHA, PKM2, PGK1, GAPDH, ENO1	148	71	13528	10.299200609059765	0.015115244547723172	6.920624231588901E-4	0.018860588979374704
GOTERM_BP_FAT	GO:0046164~alcohol catabolic process	8	4.878048780487805	2.7538769163559927E-5	ALDOA, GPI, TPI1, LDHA, PKM2, PGK1, GAPDH, ENO1	148	81	13528	9.027694361027695	0.03572544322226967	0.0013464710262007795	0.04504363499533426
GOTERM_BP_FAT	GO:0044275~cellular carbohydrate catabolic process	8	4.878048780487805	3.770265481586563E-5	ALDOA, GPI, TPI1, LDHA, PKM2, PGK1, GAPDH, ENO1	148	85	13528	8.602861685214627	0.0485861579289818	0.001715979328935191	0.061663324956495735
GOTERM_BP_FAT	GO:0006006~glucose metabolic process	9	5.487804878048781	2.6338952767974294E-4	ALDOA, GPI, RBP4, TPI1, LDHA, PKM2, PGK1, GAPDH, ENO1	148	153	13528	5.376788553259142	0.2938893993882068	0.008451483599674403	0.43003220174381296
GOTERM_BP_FAT	GO:0019318~hexose metabolic process	9	5.487804878048781	0.0011821642711237357	ALDOA, GPI, RBP4, TPI1, LDHA, PKM2, PGK1, GAPDH, ENO1	148	192	13528	4.284628378378379	0.7904017733449675	0.02658107315033431	1.916549576735993
GOTERM_BP_FAT	GO:0005996~monosaccharide metabolic process	9	5.487804878048781	0.0029373675916402873	ALDOA, GPI, RBP4, TPI1, LDHA, PKM2, PGK1, GAPDH, ENO1	148	222	13528	3.7056245434623816	0.9794721474044662	0.05184046221116212	4.698607946511224
GOTERM_BP_FAT	GO:0006091~generation of precursor metabolites and energy	9	5.487804878048781	0.02101219247387734	ALDOA, GPI, TPI1, LDHA, PKM2, TXN, PGK1, GAPDH, ENO1	148	313	13528	2.6282704429669286	0.9999999999993442	0.2306247118152821	29.349175390288153
Annotation Cluster 4	Enrichment Score: 3.620727751751595
Category	Term	Count	%	PValue	Genes	List Total	Pop Hits	Pop Total	Fold Enrichment	Bonferroni	Benjamini	FDR
GOTERM_BP_FAT	GO:0001568~blood vessel development	13	7.926829268292683	1.4709459297791788E-5	COL3A1, COL15A1, CSPG4, MMP2, COL5A1, ANXA2, GPI, BGN, CTGF, AGT, COL1A1, THBS1, CYR61	148	245	13528	4.850082735797022	0.019243767071250417	8.444840331357506E-4	0.024061816053988494
GOTERM_BP_FAT	GO:0001944~vasculature development	13	7.926829268292683	1.8724967182467544E-5	COL3A1, COL15A1, CSPG4, MMP2, COL5A1, ANXA2, GPI, BGN, CTGF, AGT, COL1A1, THBS1, CYR61	148	251	13528	4.734144503068806	0.02443248752245597	9.88947198611534E-4	0.03062946181883186
GOTERM_BP_FAT	GO:0048514~blood vessel morphogenesis	9	5.487804878048781	0.0021461592737825773	GPI, BGN, CTGF, AGT, CSPG4, COL15A1, THBS1, CYR61, ANXA2	148	211	13528	3.898808761368003	0.9414645674350665	0.042090395466913066	3.4538149715378164
GOTERM_BP_FAT	GO:0001525~angiogenesis	7	4.2682926829268295	0.005564283761765054	GPI, CTGF, CSPG4, COL15A1, THBS1, CYR61, ANXA2	148	148	13528	4.323228634039445	0.9993707267241488	0.08497744659427797	8.72427850540658
Annotation Cluster 5	Enrichment Score: 3.223155929158373
Category	Term	Count	%	PValue	Genes	List Total	Pop Hits	Pop Total	Fold Enrichment	Bonferroni	Benjamini	FDR
GOTERM_BP_FAT	GO:0032963~collagen metabolic process	6	3.6585365853658534	1.1369729408545098E-5	COL3A1, COL1A1, MMP3, MMP2, COL5A1, MMP1	148	28	13528	19.586872586872587	0.014907267855911566	7.149584825659749E-4	0.018599144192787964
GOTERM_BP_FAT	GO:0044259~multicellular organismal macromolecule metabolic process	6	3.6585365853658534	1.9147374002009607E-5	COL3A1, COL1A1, MMP3, MMP2, COL5A1, MMP1	148	31	13528	17.691368788142984	0.024976712070376994	9.723701419895869E-4	0.03132031435477689
GOTERM_BP_FAT	GO:0044236~multicellular organismal metabolic process	6	3.6585365853658534	4.6612036866037926E-5	COL3A1, COL1A1, MMP3, MMP2, COL5A1, MMP1	148	37	13528	14.822498173849526	0.05971845800375575	0.0019843490806426	0.07622955321828773
GOTERM_BP_FAT	GO:0032964~collagen biosynthetic process	3	1.8292682926829267	0.001147884635022732	COL3A1, COL1A1, COL5A1	148	5	13528	54.84324324324324	0.7806806890244162	0.026266873192858475	1.8614636224268177
GOTERM_BP_FAT	GO:0043588~skin development	4	2.4390243902439024	0.003734451387051735	KRT9, COL3A1, COL1A1, COL5A1	148	29	13528	12.607642124883505	0.9928628710887462	0.06217094757310959	5.937396443562704
GOTERM_BP_FAT	GO:0030574~collagen catabolic process	3	1.8292682926829267	0.01960323445678086	MMP3, MMP2, MMP1	148	20	13528	13.71081081081081	0.999999999995616	0.21864601743110035	27.66717715888445
GOTERM_BP_FAT	GO:0044243~multicellular organismal catabolic process	3	1.8292682926829267	0.0321438785197074	MMP3, MMP2, MMP1	148	26	13528	10.546777546777546	1.0	0.3084947900365753	41.404256613388014
Annotation Cluster 6	Enrichment Score: 2.8430085602492285
Category	Term	Count	%	PValue	Genes	List Total	Pop Hits	Pop Total	Fold Enrichment	Bonferroni	Benjamini	FDR
GOTERM_BP_FAT	GO:0042060~wound healing	10	6.097560975609756	2.3811695719000317E-4	GSN, SERPINE1, COL3A1, SERPINC1, DSP, SERPING1, SERPINA1, ANXA5, COL5A1, FN1	148	191	13528	4.785623319654733	0.2699118192129544	0.008033962963726382	0.3888454768891658
GOTERM_BP_FAT	GO:0050878~regulation of body fluid levels	8	4.878048780487805	8.696477581934543E-4	GPI, SERPINE1, COL3A1, SERPINC1, SERPING1, SERPINA1, ANXA5, ANXA2	148	141	13528	5.186122292505272	0.6831429350755037	0.021859549883739948	1.4132725941193414
GOTERM_BP_FAT	GO:0007599~hemostasis	7	4.2682926829268295	0.0011454758797960493	GPI, SERPINE1, COL3A1, SERPINC1, SERPING1, SERPINA1, ANXA5	148	108	13528	5.924424424424425	0.779980907334167	0.02667423252806711	1.8575917605993642
GOTERM_BP_FAT	GO:0050817~coagulation	6	3.6585365853658534	0.00506895892482582	SERPINE1, COL3A1, SERPINC1, SERPING1, SERPINA1, ANXA5	148	102	13528	5.376788553259142	0.9987851363416042	0.07953662472504786	7.977638022032075
GOTERM_BP_FAT	GO:0007596~blood coagulation	6	3.6585365853658534	0.00506895892482582	SERPINE1, COL3A1, SERPINC1, SERPING1, SERPINA1, ANXA5	148	102	13528	5.376788553259142	0.9987851363416042	0.07953662472504786	7.977638022032075
Annotation Cluster 7	Enrichment Score: 2.7176395681064798
Category	Term	Count	%	PValue	Genes	List Total	Pop Hits	Pop Total	Fold Enrichment	Bonferroni	Benjamini	FDR
GOTERM_BP_FAT	GO:0032101~regulation of response to external stimulus	10	6.097560975609756	5.8972182743599486E-5	A2M, SERPINF1, C3, AGT, SERPINE1, KRT1, SERPINC1, SERPING1, THBS1, ANXA2	148	159	13528	5.748767635560089	0.07494728187635802	0.002357959590859382	0.0964342427077658
GOTERM_BP_FAT	GO:0050727~regulation of inflammatory response	6	3.6585365853658534	0.0014072751057841977	A2M, SERPINF1, C3, AGT, SERPINC1, SERPING1	148	76	13528	7.216216216216217	0.8443771322070434	0.030036701183238868	2.277572721368115
GOTERM_BP_FAT	GO:0031348~negative regulation of defense response	4	2.4390243902439024	0.006904520899223046	A2M, SERPINF1, SERPINC1, SERPING1	148	36	13528	10.156156156156156	0.999894045990073	0.1020820049836757	10.716105068757887
GOTERM_BP_FAT	GO:0048585~negative regulation of response to stimulus	5	3.048780487804878	0.023511588450128854	A2M, SERPINF1, COL3A1, SERPINC1, SERPING1	148	100	13528	4.570270270270271	0.9999999999999776	0.24659394571292426	32.24292601174392
Annotation Cluster 8	Enrichment Score: 2.4059555275305757
Category	Term	Count	%	PValue	Genes	List Total	Pop Hits	Pop Total	Fold Enrichment	Bonferroni	Benjamini	FDR
GOTERM_BP_FAT	GO:0032101~regulation of response to external stimulus	10	6.097560975609756	5.8972182743599486E-5	A2M, SERPINF1, C3, AGT, SERPINE1, KRT1, SERPINC1, SERPING1, THBS1, ANXA2	148	159	13528	5.748767635560089	0.07494728187635802	0.002357959590859382	0.0964342427077658
GOTERM_BP_FAT	GO:0050818~regulation of coagulation	5	3.048780487804878	9.917028081614589E-4	SERPINE1, KRT1, ANXA5, THBS1, ANXA2	148	41	13528	11.14700065919578	0.7303658999951819	0.023549007487975393	1.6101180529391912
GOTERM_BP_FAT	GO:0050819~negative regulation of coagulation	4	2.4390243902439024	0.002721157876337553	SERPINE1, KRT1, ANXA5, ANXA2	148	26	13528	14.062370062370062	0.9726639586003603	0.050122387979164906	4.35995397460609
GOTERM_BP_FAT	GO:0030193~regulation of blood coagulation	4	2.4390243902439024	0.006904520899223046	SERPINE1, KRT1, THBS1, ANXA2	148	36	13528	10.156156156156156	0.999894045990073	0.1020820049836757	10.716105068757887
GOTERM_BP_FAT	GO:0042730~fibrinolysis	3	1.8292682926829267	0.007206910282966158	SERPINE1, KRT1, ANXA2	148	12	13528	22.85135135135135	0.9999291397041726	0.10515282446586738	11.159830295498463
GOTERM_BP_FAT	GO:0051241~negative regulation of multicellular organismal process	7	4.2682926829268295	0.00898806102841689	RBP4, SERPINE1, CST3, KRT1, ANXA5, THBS1, ANXA2	148	164	13528	3.9014502307185235	0.9999933898827658	0.12411564620984916	13.731755553485314
GOTERM_BP_FAT	GO:0030195~negative regulation of blood coagulation	3	1.8292682926829267	0.025556580814739414	SERPINE1, KRT1, ANXA2	148	23	13528	11.92244418331375	0.9999999999999986	0.2631341480743883	34.52741390209284
GOTERM_BP_FAT	GO:0045765~regulation of angiogenesis	4	2.4390243902439024	0.03108292412239931	SERPINF1, SERPINE1, KRT1, THBS1	148	63	13528	5.803517803517804	1.0	0.30203626408971473	40.34453274159541
Annotation Cluster 9	Enrichment Score: 2.3205867664472666
Category	Term	Count	%	PValue	Genes	List Total	Pop Hits	Pop Total	Fold Enrichment	Bonferroni	Benjamini	FDR
GOTERM_BP_FAT	GO:0006022~aminoglycan metabolic process	6	3.6585365853658534	6.921406959922686E-4	BGN, CHI3L1, ITIH4, CHI3L2, ITIH2, DCN	148	65	13528	8.437422037422039	0.5993369277901216	0.0188744871596489	1.1263363868013965
GOTERM_BP_FAT	GO:0005976~polysaccharide metabolic process	6	3.6585365853658534	0.007219164519254383	BGN, CHI3L1, ITIH4, CHI3L2, ITIH2, DCN	148	111	13528	4.9408327246165085	0.9999302857449998	0.10417725039195591	11.17776839669633
GOTERM_BP_FAT	GO:0030203~glycosaminoglycan metabolic process	4	2.4390243902439024	0.021855380713867525	BGN, ITIH4, ITIH2, DCN	148	55	13528	6.647665847665848	0.9999999999997898	0.2349457096850036	30.338126661283837
Annotation Cluster 10	Enrichment Score: 2.3168962680931378
Category	Term	Count	%	PValue	Genes	List Total	Pop Hits	Pop Total	Fold Enrichment	Bonferroni	Benjamini	FDR
GOTERM_BP_FAT	GO:0010810~regulation of cell-substrate adhesion	5	3.048780487804878	0.0015323472432033928	SMOC1, CCDC80, COL1A1, THBS1, CYR61	148	46	13528	9.935370152761458	0.8681094947918093	0.03214589659466993	2.477618538474624
GOTERM_BP_FAT	GO:0010811~positive regulation of cell-substrate adhesion	4	2.4390243902439024	0.003374746120602639	SMOC1, CCDC80, THBS1, CYR61	148	28	13528	13.057915057915057	0.9885019631663865	0.057064708000783115	5.380243936608808
GOTERM_BP_FAT	GO:0030155~regulation of cell adhesion	7	4.2682926829268295	0.003808814959478577	GSN, SMOC1, TGFBI, CCDC80, COL1A1, THBS1, CYR61	148	137	13528	4.670349181298087	0.9935330512561658	0.06258468648275639	6.0521943428276215
GOTERM_BP_FAT	GO:0045785~positive regulation of cell adhesion	4	2.4390243902439024	0.02741743075494472	SMOC1, CCDC80, THBS1, CYR61	148	60	13528	6.0936936936936945	0.9999999999999999	0.27746753266243673	36.543166044718554
Annotation Cluster 11	Enrichment Score: 2.189913501813158
Category	Term	Count	%	PValue	Genes	List Total	Pop Hits	Pop Total	Fold Enrichment	Bonferroni	Benjamini	FDR
GOTERM_BP_FAT	GO:0051216~cartilage development	6	3.6585365853658534	0.0012484870080850309	CTGF, CYTL1, HSPG2, MGP, COL1A1, COL11A1	148	74	13528	7.411249086924763	0.8080041899453401	0.027583313702822965	2.023045058489481
GOTERM_BP_FAT	GO:0001503~ossification	7	4.2682926829268295	0.001583244043377475	CTGF, HSPG2, MGP, SPARC, COL1A1, MMP2, IGFBP5	148	115	13528	5.5638072855464165	0.8766985095594633	0.032678310310839453	2.5589149770847586
GOTERM_BP_FAT	GO:0060348~bone development	7	4.2682926829268295	0.002227990674160958	CTGF, HSPG2, MGP, SPARC, COL1A1, MMP2, IGFBP5	148	123	13528	5.201933640958032	0.9474746433734842	0.043024035798229	3.583262993559033
GOTERM_BP_FAT	GO:0048705~skeletal system morphogenesis	6	3.6585365853658534	0.007491913056278527	CTGF, HSPG2, MGP, COL1A1, COL11A1, MMP2	148	112	13528	4.896718146718147	0.9999515062874328	0.10561490008222052	11.576146434171298
GOTERM_BP_FAT	GO:0001502~cartilage condensation	3	1.8292682926829267	0.01776804542809492	CTGF, MGP, COL11A1	148	19	13528	14.432432432432433	0.9999999999481473	0.20365075384288522	25.41993667332919
GOTERM_BP_FAT	GO:0009612~response to mechanical stimulus	3	1.8292682926829267	0.12372040860758321	MGP, COL1A1, COL11A1	148	56	13528	4.896718146718147	1.0	0.6899132277373913	88.47502417331346
Annotation Cluster 12	Enrichment Score: 2.134840269999679
Category	Term	Count	%	PValue	Genes	List Total	Pop Hits	Pop Total	Fold Enrichment	Bonferroni	Benjamini	FDR
GOTERM_BP_FAT	GO:0009991~response to extracellular stimulus	11	6.707317073170732	1.4395026220589388E-4	RBP4, A2M, LDHA, ALB, GSN, CFB, IGFBP7, SERPINC1, CTSD, MGP, COL1A1	148	220	13528	4.57027027027027	0.17318307786123266	0.005126597275353473	0.23524107418773088
GOTERM_BP_FAT	GO:0031667~response to nutrient levels	10	6.097560975609756	2.9949790624153713E-4	RBP4, A2M, ALB, GSN, CFB, IGFBP7, SERPINC1, CTSD, MGP, COL1A1	148	197	13528	4.63986829469063	0.326788673650219	0.00916002141314598	0.4888503096077468
GOTERM_BP_FAT	GO:0010033~response to organic substance	19	11.585365853658537	8.232168328492627E-4	RBP4, A2M, CFB, IGFBP7, COL3A1, MGP, MFGE8, C1S, ANXA5, MMP3, B2M, GSN, COL6A2, HSPE1, SERPINA1, COL1A1, THBS1, SDF4, CYR61	148	721	13528	2.4087416126251076	0.663082536336831	0.021523340591964257	1.3382936368025677
GOTERM_BP_FAT	GO:0007584~response to nutrient	8	4.878048780487805	8.339267585985785E-4	RBP4, A2M, GSN, CFB, IGFBP7, SERPINC1, MGP, COL1A1	148	140	13528	5.223166023166024	0.667819518131064	0.021377540511603565	1.355593304129754
GOTERM_BP_FAT	GO:0009628~response to abiotic stimulus	10	6.097560975609756	0.01910055316153016	RBP4, IGFBP7, AGT, KRT14, COL3A1, MGP, COL1A1, THBS1, COL11A1, SDF4	148	368	13528	2.4838425381903644	0.9999999999913712	0.21543649451092395	27.058035921125846
GOTERM_BP_FAT	GO:0048545~response to steroid hormone stimulus	6	3.6585365853658534	0.05841756605388897	A2M, IGFBP7, MFGE8, SERPINA1, COL1A1, THBS1	148	192	13528	2.856418918918919	1.0	0.4575488985853432	62.6470354436779
GOTERM_BP_FAT	GO:0009719~response to endogenous stimulus	9	5.487804878048781	0.07447473278073183	RBP4, A2M, IGFBP7, MGP, MFGE8, SERPINA1, COL1A1, MMP3, THBS1	148	405	13528	2.0312312312312315	1.0	0.5337180139314515	71.80867567495504
GOTERM_BP_FAT	GO:0009725~response to hormone stimulus	8	4.878048780487805	0.10539735336486293	RBP4, A2M, IGFBP7, MGP, MFGE8, SERPINA1, COL1A1, THBS1	148	367	13528	1.9924884012077475	1.0	0.6451666686154991	83.83132764051587
GOTERM_BP_FAT	GO:0031960~response to corticosteroid stimulus	3	1.8292682926829267	0.2359180149329571	A2M, IGFBP7, COL1A1	148	85	13528	3.226073131955485	1.0	0.87338425383369	98.77487343983319
Annotation Cluster 13	Enrichment Score: 1.8856536200599656
Category	Term	Count	%	PValue	Genes	List Total	Pop Hits	Pop Total	Fold Enrichment	Bonferroni	Benjamini	FDR
GOTERM_BP_FAT	GO:0010955~negative regulation of protein maturation by peptide bond cleavage	3	1.8292682926829267	6.936799431104119E-4	A2M, SERPING1, THBS1	148	4	13528	68.55405405405405	0.6001513502620678	0.01853363444951095	1.1288279120318823
GOTERM_BP_FAT	GO:0045861~negative regulation of proteolysis	4	2.4390243902439024	0.001663751650754917	A2M, SERPING1, THBS1, TIMP1	148	22	13528	16.619164619164618	0.889157640417124	0.033785551455947305	2.687378254354933
GOTERM_BP_FAT	GO:0010953~regulation of protein maturation by peptide bond cleavage	3	1.8292682926829267	0.0017095527530946013	A2M, SERPING1, THBS1	148	6	13528	45.7027027027027	0.8956757819215144	0.0341754666940286	2.7603905505448667
GOTERM_BP_FAT	GO:0070613~regulation of protein processing	3	1.8292682926829267	0.0017095527530946013	A2M, SERPING1, THBS1	148	6	13528	45.7027027027027	0.8956757819215144	0.0341754666940286	2.7603905505448667
GOTERM_BP_FAT	GO:0030162~regulation of proteolysis	5	3.048780487804878	0.002593119812579306	A2M, SERPINE2, SERPING1, THBS1, TIMP1	148	53	13528	8.623151453340132	0.9676117749291168	0.048494270036054665	4.158872855453099
GOTERM_BP_FAT	GO:0032269~negative regulation of cellular protein metabolic process	6	3.6585365853658534	0.04663090486197418	A2M, UBC, SERPING1, THBS1, IGFBP5, TIMP1	148	180	13528	3.0468468468468473	1.0	0.3962863675873485	54.21606822060695
GOTERM_BP_FAT	GO:0051248~negative regulation of protein metabolic process	6	3.6585365853658534	0.05331675031764363	A2M, UBC, SERPING1, THBS1, IGFBP5, TIMP1	148	187	13528	2.9327937563231683	1.0	0.42940406014786703	59.195218423406715
GOTERM_BP_FAT	GO:0002683~negative regulation of immune system process	4	2.4390243902439024	0.06161798808532207	A2M, COL3A1, SERPING1, THBS1	148	83	13528	4.4050797785737545	1.0	0.47083940519147616	64.67077455164885
GOTERM_BP_FAT	GO:0032268~regulation of cellular protein metabolic process	8	4.878048780487805	0.25710794776016715	A2M, HPX, AGT, UBC, SERPING1, THBS1, IGFBP5, TIMP1	148	474	13528	1.5427072642262516	1.0	0.8925492467736825	99.22668394765772
GOTERM_BP_FAT	GO:0010605~negative regulation of macromolecule metabolic process	10	6.097560975609756	0.4038945898582664	A2M, S100A11, YWHAQ, UBC, CST3, SERPING1, THBS1, IGFBP5, TIMP1, ENO1	148	734	13528	1.245305250754842	1.0	0.9688534474637073	99.97889881434213
Annotation Cluster 14	Enrichment Score: 1.6653757907593083
Category	Term	Count	%	PValue	Genes	List Total	Pop Hits	Pop Total	Fold Enrichment	Bonferroni	Benjamini	FDR
GOTERM_BP_FAT	GO:0030855~epithelial cell differentiation	7	4.2682926829268295	0.003808814959478577	HRNR, KRT5, AGT, KRT14, ANXA1, DSP, KRT2	148	137	13528	4.670349181298087	0.9935330512561658	0.06258468648275639	6.0521943428276215
GOTERM_BP_FAT	GO:0030216~keratinocyte differentiation	4	2.4390243902439024	0.03499278078759942	HRNR, ANXA1, DSP, KRT2	148	66	13528	5.53972153972154	1.0	0.324372569812147	44.16307637230258
GOTERM_BP_FAT	GO:0060429~epithelium development	7	4.2682926829268295	0.037573695727489136	HRNR, KRT5, AGT, KRT14, ANXA1, DSP, KRT2	148	227	13528	2.8186688891534706	1.0	0.34171051930849305	46.55665439448835
GOTERM_BP_FAT	GO:0009913~epidermal cell differentiation	4	2.4390243902439024	0.04353560584356517	HRNR, ANXA1, DSP, KRT2	148	72	13528	5.078078078078078	1.0	0.3800079300508351	51.72263675467524
Annotation Cluster 15	Enrichment Score: 1.4969588336015338
Category	Term	Count	%	PValue	Genes	List Total	Pop Hits	Pop Total	Fold Enrichment	Bonferroni	Benjamini	FDR
GOTERM_BP_FAT	GO:0006916~anti-apoptosis	8	4.878048780487805	0.00726691873198896	YWHAZ, COMP, CLU, ANXA1, UBC, ANXA5, THBS1, GSTP1	148	206	13528	3.549724481763317	0.9999345778260308	0.10370407867508835	11.247639935970788
GOTERM_BP_FAT	GO:0043066~negative regulation of apoptosis	10	6.097560975609756	0.015228281175734108	YWHAZ, ALB, AGT, COMP, CLU, ANXA1, UBC, ANXA5, THBS1, GSTP1	148	354	13528	2.5820735990227517	0.999999998428606	0.18515766114715537	22.201624546747567
GOTERM_BP_FAT	GO:0043069~negative regulation of programmed cell death	10	6.097560975609756	0.016537714917433492	YWHAZ, ALB, AGT, COMP, CLU, ANXA1, UBC, ANXA5, THBS1, GSTP1	148	359	13528	2.5461115711812092	0.9999999997290216	0.19424085894975485	23.876836884005414
GOTERM_BP_FAT	GO:0060548~negative regulation of cell death	10	6.097560975609756	0.016809232886996997	YWHAZ, ALB, AGT, COMP, CLU, ANXA1, UBC, ANXA5, THBS1, GSTP1	148	360	13528	2.5390390390390394	0.9999999998118421	0.19540396195377707	24.219934617863316
GOTERM_BP_FAT	GO:0042981~regulation of apoptosis	14	8.536585365853659	0.09808164573258141	YWHAZ, LGALS1, CLU, ANXA1, ANXA5, PRDX1, ALB, COMP, AGT, UBC, HSPE1, CTSB, THBS1, GSTP1	148	804	13528	1.5916364125319349	1.0	0.6250897028994982	81.52688645340179
GOTERM_BP_FAT	GO:0043067~regulation of programmed cell death	14	8.536585365853659	0.10381920920596455	YWHAZ, LGALS1, CLU, ANXA1, ANXA5, PRDX1, ALB, COMP, AGT, UBC, HSPE1, CTSB, THBS1, GSTP1	148	812	13528	1.575955265610438	1.0	0.6418998888829627	83.3583231836431
GOTERM_BP_FAT	GO:0010941~regulation of cell death	14	8.536585365853659	0.10602251890755156	YWHAZ, LGALS1, CLU, ANXA1, ANXA5, PRDX1, ALB, COMP, AGT, UBC, HSPE1, CTSB, THBS1, GSTP1	148	815	13528	1.5701542032830376	1.0	0.6448870486737711	84.01518909779703
Annotation Cluster 16	Enrichment Score: 1.494701630808745
Category	Term	Count	%	PValue	Genes	List Total	Pop Hits	Pop Total	Fold Enrichment	Bonferroni	Benjamini	FDR
GOTERM_BP_FAT	GO:0002697~regulation of immune effector process	6	3.6585365853658534	0.004862148473140131	RBP4, A2M, C3, HPX, SERPING1, B2M	148	101	13528	5.43002408348943	0.9984012983916593	0.0773285285450972	7.664203324879592
GOTERM_BP_FAT	GO:0002920~regulation of humoral immune response	3	1.8292682926829267	0.007206910282966158	A2M, HPX, SERPING1	148	12	13528	22.85135135135135	0.9999291397041726	0.10515282446586738	11.159830295498463
GOTERM_BP_FAT	GO:0045088~regulation of innate immune response	3	1.8292682926829267	0.11654687756124221	A2M, HPX, SERPING1	148	54	13528	5.078078078078079	1.0	0.6741097648523238	86.83055770046975
GOTERM_BP_FAT	GO:0032268~regulation of cellular protein metabolic process	8	4.878048780487805	0.25710794776016715	A2M, HPX, AGT, UBC, SERPING1, THBS1, IGFBP5, TIMP1	148	474	13528	1.5427072642262516	1.0	0.8925492467736825	99.22668394765772
Annotation Cluster 17	Enrichment Score: 1.454540437591455
Category	Term	Count	%	PValue	Genes	List Total	Pop Hits	Pop Total	Fold Enrichment	Bonferroni	Benjamini	FDR
GOTERM_BP_FAT	GO:0048585~negative regulation of response to stimulus	5	3.048780487804878	0.023511588450128854	A2M, SERPINF1, COL3A1, SERPINC1, SERPING1	148	100	13528	4.570270270270271	0.9999999999999776	0.24659394571292426	32.24292601174392
GOTERM_BP_FAT	GO:0050777~negative regulation of immune response	3	1.8292682926829267	0.029880592316861992	A2M, COL3A1, SERPING1	148	25	13528	10.96864864864865	1.0	0.29423264878570843	39.12185376473738
GOTERM_BP_FAT	GO:0002683~negative regulation of immune system process	4	2.4390243902439024	0.06161798808532207	A2M, COL3A1, SERPING1, THBS1	148	83	13528	4.4050797785737545	1.0	0.47083940519147616	64.67077455164885
Annotation Cluster 18	Enrichment Score: 1.2633993818913847
Category	Term	Count	%	PValue	Genes	List Total	Pop Hits	Pop Total	Fold Enrichment	Bonferroni	Benjamini	FDR
GOTERM_BP_FAT	GO:0006029~proteoglycan metabolic process	4	2.4390243902439024	0.011294075335893942	BGN, CYTL1, DCN, COL11A1	148	43	13528	8.502828409805154	0.9999996954297672	0.14609956190711915	16.95780352359907
GOTERM_BP_FAT	GO:0050654~chondroitin sulfate proteoglycan metabolic process	3	1.8292682926829267	0.01601058140722722	BGN, CYTL1, DCN	148	18	13528	15.234234234234235	0.9999999994500088	0.19201451869053354	23.206567861653415
GOTERM_BP_FAT	GO:0006790~sulfur metabolic process	4	2.4390243902439024	0.12979668171486736	BGN, GPX3, CYTL1, DCN	148	115	13528	3.1793184488836665	1.0	0.703666058786711	89.71507772754653
GOTERM_BP_FAT	GO:0009100~glycoprotein metabolic process	4	2.4390243902439024	0.3766006794364663	BGN, CYTL1, DCN, COL11A1	148	202	13528	1.81000802782981	1.0	0.9599588283117017	99.95610685017304
Annotation Cluster 19	Enrichment Score: 1.2343828673032338
Category	Term	Count	%	PValue	Genes	List Total	Pop Hits	Pop Total	Fold Enrichment	Bonferroni	Benjamini	FDR
GOTERM_BP_FAT	GO:0006979~response to oxidative stress	6	3.6585365853658534	0.03324337961984927	CLU, GPX3, SERPINE1, KRT1, COL1A1, PRDX1	148	164	13528	3.3441001977587343	1.0	0.3151005893656119	42.48381650975978
GOTERM_BP_FAT	GO:0000302~response to reactive oxygen species	4	2.4390243902439024	0.04816204103783834	GPX3, SERPINE1, COL1A1, PRDX1	148	75	13528	4.874954954954955	1.0	0.40399214586822907	55.40429153395778
GOTERM_BP_FAT	GO:0042542~response to hydrogen peroxide	3	1.8292682926829267	0.12372040860758321	GPX3, COL1A1, PRDX1	148	56	13528	4.896718146718147	1.0	0.6899132277373913	88.47502417331346
Annotation Cluster 20	Enrichment Score: 1.2296748365702113
Category	Term	Count	%	PValue	Genes	List Total	Pop Hits	Pop Total	Fold Enrichment	Bonferroni	Benjamini	FDR
GOTERM_BP_FAT	GO:0002697~regulation of immune effector process	6	3.6585365853658534	0.004862148473140131	RBP4, A2M, C3, HPX, SERPING1, B2M	148	101	13528	5.43002408348943	0.9984012983916593	0.0773285285450972	7.664203324879592
GOTERM_BP_FAT	GO:0002824~positive regulation of adaptive immune response based on somatic recombination of immune receptors built from immunoglobulin superfamily domains	3	1.8292682926829267	0.0418330527768533	C3, HPX, B2M	148	30	13528	9.140540540540542	1.0	0.37042483244140223	50.29734676752786
GOTERM_BP_FAT	GO:0002821~positive regulation of adaptive immune response	3	1.8292682926829267	0.04440623973132283	C3, HPX, B2M	148	31	13528	8.845684394071492	1.0	0.3836220888451569	52.43657002423523
GOTERM_BP_FAT	GO:0002708~positive regulation of lymphocyte mediated immunity	3	1.8292682926829267	0.05246295750095267	C3, HPX, B2M	148	34	13528	8.065182829888712	1.0	0.42658976597657483	58.58897049243237
GOTERM_BP_FAT	GO:0002705~positive regulation of leukocyte mediated immunity	3	1.8292682926829267	0.05246295750095267	C3, HPX, B2M	148	34	13528	8.065182829888712	1.0	0.42658976597657483	58.58897049243237
GOTERM_BP_FAT	GO:0002699~positive regulation of immune effector process	3	1.8292682926829267	0.08253257088201724	C3, HPX, B2M	148	44	13528	6.232186732186732	1.0	0.5668540745346112	75.566442268729
GOTERM_BP_FAT	GO:0002706~regulation of lymphocyte mediated immunity	3	1.8292682926829267	0.11654687756124221	C3, HPX, B2M	148	54	13528	5.078078078078079	1.0	0.6741097648523238	86.83055770046975
GOTERM_BP_FAT	GO:0002822~regulation of adaptive immune response based on somatic recombination of immune receptors built from immunoglobulin superfamily domains	3	1.8292682926829267	0.12012014159245173	C3, HPX, B2M	148	55	13528	4.9857493857493855	1.0	0.6833594503213584	87.67543033913257
GOTERM_BP_FAT	GO:0002819~regulation of adaptive immune response	3	1.8292682926829267	0.12372040860758321	C3, HPX, B2M	148	56	13528	4.896718146718147	1.0	0.6899132277373913	88.47502417331346
GOTERM_BP_FAT	GO:0002703~regulation of leukocyte mediated immunity	3	1.8292682926829267	0.14209248964733912	C3, HPX, B2M	148	61	13528	4.495347806823217	1.0	0.731429977114707	91.85122236411891
Annotation Cluster 21	Enrichment Score: 1.20034430750175
Category	Term	Count	%	PValue	Genes	List Total	Pop Hits	Pop Total	Fold Enrichment	Bonferroni	Benjamini	FDR
GOTERM_BP_FAT	GO:0006090~pyruvate metabolic process	4	2.4390243902439024	0.010589027328804429	GPI, RBP4, TPI1, LDHA	148	42	13528	8.705276705276706	0.999999219001275	0.1403343508370134	15.983686370386929
GOTERM_BP_FAT	GO:0006094~gluconeogenesis	3	1.8292682926829267	0.029880592316861992	GPI, RBP4, TPI1	148	25	13528	10.96864864864865	1.0	0.29423264878570843	39.12185376473738
GOTERM_BP_FAT	GO:0019319~hexose biosynthetic process	3	1.8292682926829267	0.04440623973132283	GPI, RBP4, TPI1	148	31	13528	8.845684394071492	1.0	0.3836220888451569	52.43657002423523
GOTERM_BP_FAT	GO:0046364~monosaccharide biosynthetic process	3	1.8292682926829267	0.06099412884908332	GPI, RBP4, TPI1	148	37	13528	7.411249086924763	1.0	0.4698630813364334	64.28454933176096
GOTERM_BP_FAT	GO:0046165~alcohol biosynthetic process	3	1.8292682926829267	0.08253257088201724	GPI, RBP4, TPI1	148	44	13528	6.232186732186732	1.0	0.5668540745346112	75.566442268729
GOTERM_BP_FAT	GO:0034637~cellular carbohydrate biosynthetic process	3	1.8292682926829267	0.17255112703187045	GPI, RBP4, TPI1	148	69	13528	3.9741480611045827	1.0	0.7886175903496753	95.48920170528395
GOTERM_BP_FAT	GO:0016051~carbohydrate biosynthetic process	3	1.8292682926829267	0.32439142859067416	GPI, RBP4, TPI1	148	107	13528	2.562768375852488	1.0	0.9373476446901715	99.8363827853177
Annotation Cluster 22	Enrichment Score: 0.9523935805264102
Category	Term	Count	%	PValue	Genes	List Total	Pop Hits	Pop Total	Fold Enrichment	Bonferroni	Benjamini	FDR
GOTERM_BP_FAT	GO:0006928~cell motion	12	7.317073170731707	0.01456868335921675	ACTG1, CTGF, VIM, TXN, ANXA1, UBC, KRT2, SPOCK1, VCAN, THBS1, COL5A1, FN1	148	475	13528	2.309189189189189	0.9999999961944153	0.17948611899970945	21.344724125314094
GOTERM_BP_FAT	GO:0016477~cell migration	6	3.6585365853658534	0.18189561489671005	CTGF, KRT2, VCAN, THBS1, COL5A1, FN1	148	276	13528	1.9870740305522914	1.0	0.8054575773847245	96.2540754362104
GOTERM_BP_FAT	GO:0051674~localization of cell	6	3.6585365853658534	0.24187532847251114	CTGF, KRT2, VCAN, THBS1, COL5A1, FN1	148	307	13528	1.7864248613434281	1.0	0.8792967635927527	98.92212540121793
GOTERM_BP_FAT	GO:0048870~cell motility	6	3.6585365853658534	0.24187532847251114	CTGF, KRT2, VCAN, THBS1, COL5A1, FN1	148	307	13528	1.7864248613434281	1.0	0.8792967635927527	98.92212540121793
Annotation Cluster 23	Enrichment Score: 0.9285043979432676
Category	Term	Count	%	PValue	Genes	List Total	Pop Hits	Pop Total	Fold Enrichment	Bonferroni	Benjamini	FDR
GOTERM_BP_FAT	GO:0007517~muscle organ development	9	5.487804878048781	0.0021461592737825773	RBP4, AEBP1, MYL6B, TNC, COL6A3, LMNA, HSPG2, COL11A1, IGFBP5	148	211	13528	3.898808761368003	0.9414645674350665	0.042090395466913066	3.4538149715378164
GOTERM_BP_FAT	GO:0014706~striated muscle tissue development	6	3.6585365853658534	0.009605216327836636	RBP4, MYL6B, TNC, HSPG2, COL11A1, IGFBP5	148	119	13528	4.60867590279355	0.9999970971619611	0.13073558971055466	14.606480295925795
GOTERM_BP_FAT	GO:0060537~muscle tissue development	6	3.6585365853658534	0.011716791544129891	RBP4, MYL6B, TNC, HSPG2, COL11A1, IGFBP5	148	125	13528	4.38745945945946	0.9999998268784267	0.14971178805982244	17.53674665601276
GOTERM_BP_FAT	GO:0048706~embryonic skeletal system development	4	2.4390243902439024	0.05137516601554766	RBP4, HSPG2, COL1A1, COL11A1	148	77	13528	4.748332748332748	1.0	0.42224112881903264	57.80431420981188
GOTERM_BP_FAT	GO:0048738~cardiac muscle tissue development	3	1.8292682926829267	0.12734668057835297	RBP4, HSPG2, COL11A1	148	57	13528	4.810810810810811	1.0	0.6986904008545988	89.23096917392593
GOTERM_BP_FAT	GO:0060538~skeletal muscle organ development	3	1.8292682926829267	0.1609974862751045	MYL6B, TNC, IGFBP5	148	66	13528	4.1547911547911545	1.0	0.7673989046855851	94.34054936896526
GOTERM_BP_FAT	GO:0007519~skeletal muscle tissue development	3	1.8292682926829267	0.1609974862751045	MYL6B, TNC, IGFBP5	148	66	13528	4.1547911547911545	1.0	0.7673989046855851	94.34054936896526
GOTERM_BP_FAT	GO:0007507~heart development	5	3.048780487804878	0.2061932798517781	RBP4, COL3A1, HSPG2, COL11A1, COL5A1	148	215	13528	2.1257071024512886	1.0	0.8390370862993167	97.71259391657868
GOTERM_BP_FAT	GO:0048562~embryonic organ morphogenesis	3	1.8292682926829267	0.4252403469774521	RBP4, HSPG2, COL11A1	148	133	13528	2.061776061776062	1.0	0.9751480515703592	99.98837966894818
GOTERM_BP_FAT	GO:0048568~embryonic organ development	3	1.8292682926829267	0.56060514896713	RBP4, HSPG2, COL11A1	148	172	13528	1.5942803268384664	1.0	0.9939042088613069	99.99985640429739
GOTERM_BP_FAT	GO:0043009~chordate embryonic development	4	2.4390243902439024	0.7017208008775268	RBP4, HSPG2, COL1A1, COL11A1	148	331	13528	1.1045970441740836	1.0	0.9988864482929961	99.99999974597168
GOTERM_BP_FAT	GO:0009792~embryonic development ending in birth or egg hatching	4	2.4390243902439024	0.7075197481217819	RBP4, HSPG2, COL1A1, COL11A1	148	334	13528	1.0946755138371906	1.0	0.9989731711769732	99.99999981575712
GOTERM_BP_FAT	GO:0048598~embryonic morphogenesis	3	1.8292682926829267	0.8503877511655331	RBP4, HSPG2, COL11A1	148	307	13528	0.8932124306717141	1.0	0.9999488106573544	99.99999999999682
Annotation Cluster 24	Enrichment Score: 0.6444267292851172
Category	Term	Count	%	PValue	Genes	List Total	Pop Hits	Pop Total	Fold Enrichment	Bonferroni	Benjamini	FDR
GOTERM_BP_FAT	GO:0048754~branching morphogenesis of a tube	3	1.8292682926829267	0.1571791618643948	AGT, MGP, CYR61	148	65	13528	4.218711018711019	1.0	0.7606185963650745	93.90412503500546
GOTERM_BP_FAT	GO:0001763~morphogenesis of a branching structure	3	1.8292682926829267	0.19208918981985387	AGT, MGP, CYR61	148	74	13528	3.7056245434623816	1.0	0.8205995042292293	96.9487736948306
GOTERM_BP_FAT	GO:0035295~tube development	5	3.048780487804878	0.21754207324463815	RBP4, CTGF, AGT, MGP, CYR61	148	220	13528	2.0773955773955772	1.0	0.8530293502015345	98.19269235551945
GOTERM_BP_FAT	GO:0035239~tube morphogenesis	3	1.8292682926829267	0.40257975037667215	AGT, MGP, CYR61	148	127	13528	2.1591828048520965	1.0	0.9689420743575783	99.97812433566118
Annotation Cluster 25	Enrichment Score: 0.5491998934014741
Category	Term	Count	%	PValue	Genes	List Total	Pop Hits	Pop Total	Fold Enrichment	Bonferroni	Benjamini	FDR
GOTERM_BP_FAT	GO:0035295~tube development	5	3.048780487804878	0.21754207324463815	RBP4, CTGF, AGT, MGP, CYR61	148	220	13528	2.0773955773955772	1.0	0.8530293502015345	98.19269235551945
GOTERM_BP_FAT	GO:0030324~lung development	3	1.8292682926829267	0.29232468257457533	RBP4, CTGF, MGP	148	99	13528	2.76986076986077	1.0	0.9198252809017365	99.6506188832154
GOTERM_BP_FAT	GO:0030323~respiratory tube development	3	1.8292682926829267	0.3043818514470296	RBP4, CTGF, MGP	148	102	13528	2.688394276629571	1.0	0.9251066856039992	99.7362435404479
GOTERM_BP_FAT	GO:0060541~respiratory system development	3	1.8292682926829267	0.3283771445529747	RBP4, CTGF, MGP	148	108	13528	2.5390390390390394	1.0	0.939006923342081	99.85147853928068
Annotation Cluster 26	Enrichment Score: 0.5355045449969876
Category	Term	Count	%	PValue	Genes	List Total	Pop Hits	Pop Total	Fold Enrichment	Bonferroni	Benjamini	FDR
GOTERM_BP_FAT	GO:0007178~transmembrane receptor protein serine/threonine kinase signaling pathway	4	2.4390243902439024	0.10180083398126574	FMOD, LTBP2, COL3A1, FSTL1	148	103	13528	3.549724481763317	1.0	0.6368904897317743	82.73442750890976
GOTERM_BP_FAT	GO:0007179~transforming growth factor beta receptor signaling pathway	3	1.8292682926829267	0.1383718176810277	FMOD, LTBP2, COL3A1	148	60	13528	4.570270270270271	1.0	0.7235905903456026	91.25339141779222
GOTERM_BP_FAT	GO:0007167~enzyme linked receptor protein signaling pathway	5	3.048780487804878	0.5119470138556304	FMOD, LTBP2, CTGF, COL3A1, FSTL1	148	342	13528	1.3363363363363365	1.0	0.989027415866187	99.99919952169006
GOTERM_BP_FAT	GO:0007166~cell surface receptor linked signal transduction	8	4.878048780487805	0.9999028909691854	FMOD, LTBP2, C3, CTGF, AGT, COL3A1, ANXA1, FSTL1	148	1856	13528	0.3939888164026095	1.0	1.0	100.0
Annotation Cluster 27	Enrichment Score: 0.5190464448321386
Category	Term	Count	%	PValue	Genes	List Total	Pop Hits	Pop Total	Fold Enrichment	Bonferroni	Benjamini	FDR
GOTERM_BP_FAT	GO:0003007~heart morphogenesis	3	1.8292682926829267	0.18815688662568184	RBP4, COL11A1, COL5A1	148	73	13528	3.7563865235098115	1.0	0.8153559449331678	96.69651441529597
GOTERM_BP_FAT	GO:0007507~heart development	5	3.048780487804878	0.2061932798517781	RBP4, COL3A1, HSPG2, COL11A1, COL5A1	148	215	13528	2.1257071024512886	1.0	0.8390370862993167	97.71259391657868
GOTERM_BP_FAT	GO:0007423~sensory organ development	3	1.8292682926829267	0.7146049831111259	RBP4, COL11A1, COL5A1	148	229	13528	1.1974507258350056	1.0	0.9990504919793458	99.99999987664548
Annotation Cluster 28	Enrichment Score: 0.4703682656804857
Category	Term	Count	%	PValue	Genes	List Total	Pop Hits	Pop Total	Fold Enrichment	Bonferroni	Benjamini	FDR
GOTERM_BP_FAT	GO:0048706~embryonic skeletal system development	4	2.4390243902439024	0.05137516601554766	RBP4, HSPG2, COL1A1, COL11A1	148	77	13528	4.748332748332748	1.0	0.42224112881903264	57.80431420981188
GOTERM_BP_FAT	GO:0007601~visual perception	6	3.6585365853658534	0.08664565173412148	RBP4, LUM, TGFBI, EFEMP1, COL1A1, COL11A1	148	216	13528	2.5390390390390394	1.0	0.5826783447872066	77.29807246809004
GOTERM_BP_FAT	GO:0050953~sensory perception of light stimulus	6	3.6585365853658534	0.08664565173412148	RBP4, LUM, TGFBI, EFEMP1, COL1A1, COL11A1	148	216	13528	2.5390390390390394	1.0	0.5826783447872066	77.29807246809004
GOTERM_BP_FAT	GO:0043009~chordate embryonic development	4	2.4390243902439024	0.7017208008775268	RBP4, HSPG2, COL1A1, COL11A1	148	331	13528	1.1045970441740836	1.0	0.9988864482929961	99.99999974597168
GOTERM_BP_FAT	GO:0009792~embryonic development ending in birth or egg hatching	4	2.4390243902439024	0.7075197481217819	RBP4, HSPG2, COL1A1, COL11A1	148	334	13528	1.0946755138371906	1.0	0.9989731711769732	99.99999981575712
GOTERM_BP_FAT	GO:0007600~sensory perception	6	3.6585365853658534	0.9443220487157237	RBP4, LUM, TGFBI, EFEMP1, COL1A1, COL11A1	148	810	13528	0.6770770770770771	1.0	0.9999992312513132	100.0
GOTERM_BP_FAT	GO:0050890~cognition	6	3.6585365853658534	0.9729065947254185	RBP4, LUM, TGFBI, EFEMP1, COL1A1, COL11A1	148	909	13528	0.6033360092766034	1.0	0.9999999570675384	100.0
GOTERM_BP_FAT	GO:0050877~neurological system process	8	4.878048780487805	0.9810991441445583	RBP4, AGT, LUM, TGFBI, EFEMP1, UBC, COL1A1, COL11A1	148	1210	13528	0.6043332588787135	1.0	0.9999999897354379	100.0
Annotation Cluster 29	Enrichment Score: 0.35531356842211675
Category	Term	Count	%	PValue	Genes	List Total	Pop Hits	Pop Total	Fold Enrichment	Bonferroni	Benjamini	FDR
GOTERM_BP_FAT	GO:0030334~regulation of cell migration	4	2.4390243902439024	0.2786088547803589	SERPINE2, AGT, THBS1, IGFBP5	148	169	13528	2.1634415480569325	1.0	0.9113995027518949	99.52171363055444
GOTERM_BP_FAT	GO:0040012~regulation of locomotion	4	2.4390243902439024	0.34694687273206193	SERPINE2, AGT, THBS1, IGFBP5	148	192	13528	1.9042792792792793	1.0	0.9475021775568044	99.90611949378163
GOTERM_BP_FAT	GO:0051270~regulation of cell motion	4	2.4390243902439024	0.3499200537879935	SERPINE2, AGT, THBS1, IGFBP5	148	193	13528	1.8944125472622884	1.0	0.9483378583566936	99.91287269644621
GOTERM_BP_FAT	GO:0009968~negative regulation of signal transduction	4	2.4390243902439024	0.4320892139687378	HTRA1, AGT, THBS1, IGFBP5	148	221	13528	1.6543964779258897	1.0	0.9761756986717799	99.99044905654054
GOTERM_BP_FAT	GO:0010648~negative regulation of cell communication	4	2.4390243902439024	0.5076070390247192	HTRA1, AGT, THBS1, IGFBP5	148	248	13528	1.4742807323452487	1.0	0.9886437710569898	99.99907476695805
GOTERM_BP_FAT	GO:0007242~intracellular signaling cascade	7	4.2682926829268295	0.9949260530920891	CTGF, GSN, AGT, YWHAQ, THBS1, IGFBP5, HIST2H4B	148	1256	13528	0.5094250301256671	1.0	0.9999999999548688	100.0
Annotation Cluster 30	Enrichment Score: 0.3374352747215766
Category	Term	Count	%	PValue	Genes	List Total	Pop Hits	Pop Total	Fold Enrichment	Bonferroni	Benjamini	FDR
GOTERM_BP_FAT	GO:0044087~regulation of cellular component biogenesis	4	2.4390243902439024	0.2001581272962896	GSN, CLU, UBC, THBS1	148	142	13528	2.5748001522649413	1.0	0.8309079158968321	97.4108514496873
GOTERM_BP_FAT	GO:0051129~negative regulation of cellular component organization	4	2.4390243902439024	0.2001581272962896	GSN, CLU, CST3, THBS1	148	142	13528	2.5748001522649413	1.0	0.8309079158968321	97.4108514496873
GOTERM_BP_FAT	GO:0012501~programmed cell death	7	4.2682926829268295	0.6574740354556222	GSN, LGALS1, PKM2, CLU, UBC, HSPE1, THBS1	148	611	13528	1.0471977706020261	1.0	0.998093566199834	99.99999755864893
GOTERM_BP_FAT	GO:0008219~cell death	8	4.878048780487805	0.6708453952613531	GSN, LGALS1, PKM2, CLU, UBC, CTSD, HSPE1, THBS1	148	719	13528	1.0170281547193927	1.0	0.9983087920231031	99.99999872734934
GOTERM_BP_FAT	GO:0016265~death	8	4.878048780487805	0.6779175827699497	GSN, LGALS1, PKM2, CLU, UBC, CTSD, HSPE1, THBS1	148	724	13528	1.0100044796177394	1.0	0.9984210035227176	99.99999910795334
GOTERM_BP_FAT	GO:0006915~apoptosis	6	3.6585365853658534	0.7887946307465484	GSN, LGALS1, CLU, UBC, HSPE1, THBS1	148	602	13528	0.9110173296219808	1.0	0.9997470907592648	99.99999999910415
Annotation Cluster 31	Enrichment Score: 0.2512874881996758
Category	Term	Count	%	PValue	Genes	List Total	Pop Hits	Pop Total	Fold Enrichment	Bonferroni	Benjamini	FDR
GOTERM_BP_FAT	GO:0010627~regulation of protein kinase cascade	6	3.6585365853658534	0.135067346899611	HPX, LGALS1, AGT, TIMP2, ECM1, PRDX1	148	249	13528	2.2025398892868777	1.0	0.7166479394410925	90.68814177607317
GOTERM_BP_FAT	GO:0032268~regulation of cellular protein metabolic process	8	4.878048780487805	0.25710794776016715	A2M, HPX, AGT, UBC, SERPING1, THBS1, IGFBP5, TIMP1	148	474	13528	1.5427072642262516	1.0	0.8925492467736825	99.22668394765772
GOTERM_BP_FAT	GO:0010740~positive regulation of protein kinase cascade	4	2.4390243902439024	0.27269626617713916	HPX, LGALS1, AGT, ECM1	148	167	13528	2.1893510276743813	1.0	0.9071147271124178	99.45338187680083
GOTERM_BP_FAT	GO:0042327~positive regulation of phosphorylation	3	1.8292682926829267	0.2842717383470118	HPX, AGT, THBS1	148	97	13528	2.8269713011981055	1.0	0.9152660022453246	99.57956977750231
GOTERM_BP_FAT	GO:0010647~positive regulation of cell communication	6	3.6585365853658534	0.28730293706487764	HPX, LGALS1, AGT, UBC, THBS1, ECM1	148	329	13528	1.6669678797338372	1.0	0.9167305086591709	99.60777127477223
GOTERM_BP_FAT	GO:0045937~positive regulation of phosphate metabolic process	3	1.8292682926829267	0.2963471166196192	HPX, AGT, THBS1	148	100	13528	2.7421621621621624	1.0	0.9220006677484979	99.68172741576223
GOTERM_BP_FAT	GO:0010562~positive regulation of phosphorus metabolic process	3	1.8292682926829267	0.2963471166196192	HPX, AGT, THBS1	148	100	13528	2.7421621621621624	1.0	0.9220006677484979	99.68172741576223
GOTERM_BP_FAT	GO:0009967~positive regulation of signal transduction	5	3.048780487804878	0.39944401758235326	HPX, LGALS1, AGT, THBS1, ECM1	148	295	13528	1.549244159413651	1.0	0.9683887333123571	99.97616822165081
GOTERM_BP_FAT	GO:0032270~positive regulation of cellular protein metabolic process	4	2.4390243902439024	0.4662325818426525	HPX, AGT, UBC, THBS1	148	233	13528	1.5691915091056723	1.0	0.9831820230672436	99.99653657451772
GOTERM_BP_FAT	GO:0051247~positive regulation of protein metabolic process	4	2.4390243902439024	0.49399262663153626	HPX, AGT, UBC, THBS1	148	243	13528	1.504615726837949	1.0	0.9873272791921608	99.99855444588984
GOTERM_BP_FAT	GO:0031401~positive regulation of protein modification process	3	1.8292682926829267	0.6059928816004996	HPX, AGT, UBC	148	187	13528	1.4663968781615841	1.0	0.9963684225123711	99.99997587399929
GOTERM_BP_FAT	GO:0051240~positive regulation of multicellular organismal process	3	1.8292682926829267	0.7468658381652459	AGT, UBC, THBS1	148	244	13528	1.1238369517058042	1.0	0.9994291959436322	99.99999998266692
GOTERM_BP_FAT	GO:0031399~regulation of protein modification process	3	1.8292682926829267	0.8342183905288152	HPX, AGT, UBC	148	295	13528	0.9295464956481906	1.0	0.9999158738699598	99.99999999998295
GOTERM_BP_FAT	GO:0044093~positive regulation of molecular function	5	3.048780487804878	0.8854861205674647	AGT, CYTL1, UBC, HSPE1, THBS1	148	586	13528	0.7799096024351998	1.0	0.9999841578881228	99.99999999999996
GOTERM_BP_FAT	GO:0043085~positive regulation of catalytic activity	4	2.4390243902439024	0.9255304233711432	AGT, UBC, HSPE1, THBS1	148	520	13528	0.7031185031185032	1.0	0.9999974993060002	100.0
GOTERM_BP_FAT	GO:0042325~regulation of phosphorylation	3	1.8292682926829267	0.964576182297551	HPX, AGT, THBS1	148	466	13528	0.5884468159146271	1.0	0.9999998721961905	100.0
GOTERM_BP_FAT	GO:0019220~regulation of phosphate metabolic process	3	1.8292682926829267	0.9704178174320226	HPX, AGT, THBS1	148	485	13528	0.5653942602396211	1.0	0.9999999388299312	100.0
GOTERM_BP_FAT	GO:0051174~regulation of phosphorus metabolic process	3	1.8292682926829267	0.9704178174320226	HPX, AGT, THBS1	148	485	13528	0.5653942602396211	1.0	0.9999999388299312	100.0
GOTERM_BP_FAT	GO:0031328~positive regulation of cellular biosynthetic process	4	2.4390243902439024	0.9814885777261687	AGT, CYTL1, UBC, THBS1	148	685	13528	0.5337541921483527	1.0	0.9999999900571623	100.0
GOTERM_BP_FAT	GO:0009891~positive regulation of biosynthetic process	4	2.4390243902439024	0.9830536763872644	AGT, CYTL1, UBC, THBS1	148	695	13528	0.5260742757145636	1.0	0.9999999929398992	100.0
GOTERM_BP_FAT	GO:0010604~positive regulation of macromolecule metabolic process	5	3.048780487804878	0.9857452788659016	HPX, AGT, CYTL1, UBC, THBS1	148	857	13528	0.5332870793780946	1.0	0.999999996591466	100.0
GOTERM_BP_FAT	GO:0010557~positive regulation of macromolecule biosynthetic process	3	1.8292682926829267	0.9943630061095481	CYTL1, UBC, THBS1	148	654	13528	0.41929085048351106	1.0	0.9999999999330422	100.0
GOTERM_BP_FAT	GO:0045449~regulation of transcription	6	3.6585365853658534	0.9999999986292698	AEBP1, AGT, CYTL1, YWHAQ, UBC, ENO1	148	2601	13528	0.21085445306898595	1.0	1.0	100.0
Annotation Cluster 32	Enrichment Score: 0.23188941387244869
Category	Term	Count	%	PValue	Genes	List Total	Pop Hits	Pop Total	Fold Enrichment	Bonferroni	Benjamini	FDR
GOTERM_BP_FAT	GO:0048015~phosphoinositide-mediated signaling	3	1.8292682926829267	0.24798833572282208	GSN, AGT, HIST2H4B	148	88	13528	3.116093366093366	1.0	0.8836751831269655	99.05583924439395
GOTERM_BP_FAT	GO:0043933~macromolecular complex subunit organization	8	4.878048780487805	0.6578820841194514	JUP, FMOD, GSN, AGT, GPX3, MGP, ANXA5, HIST2H4B	148	710	13528	1.0299200609059764	1.0	0.998053786182453	99.99999760579662
GOTERM_BP_FAT	GO:0019932~second-messenger-mediated signaling	3	1.8292682926829267	0.727900851644128	GSN, AGT, HIST2H4B	148	235	13528	1.1668775158136862	1.0	0.9992490241430437	99.99999994348147
GOTERM_BP_FAT	GO:0007242~intracellular signaling cascade	7	4.2682926829268295	0.9949260530920891	CTGF, GSN, AGT, YWHAQ, THBS1, IGFBP5, HIST2H4B	148	1256	13528	0.5094250301256671	1.0	0.9999999999548688	100.0
Annotation Cluster 33	Enrichment Score: 0.15659091951753668
Category	Term	Count	%	PValue	Genes	List Total	Pop Hits	Pop Total	Fold Enrichment	Bonferroni	Benjamini	FDR
GOTERM_BP_FAT	GO:0032989~cellular component morphogenesis	6	3.6585365853658534	0.4334552632690661	S100A4, ACTG1, CLU, UBC, VCAN, FN1	148	397	13528	1.3814418952957996	1.0	0.9761097415602185	99.99081804157076
GOTERM_BP_FAT	GO:0000904~cell morphogenesis involved in differentiation	4	2.4390243902439024	0.4967302497616073	S100A4, UBC, VCAN, FN1	148	244	13528	1.4984492689410722	1.0	0.987231245905262	99.99867721237207
GOTERM_BP_FAT	GO:0000902~cell morphogenesis	5	3.048780487804878	0.5436873976498805	S100A4, CLU, UBC, VCAN, FN1	148	356	13528	1.283783783783784	1.0	0.9926420482122769	99.99973358015808
GOTERM_BP_FAT	GO:0048812~neuron projection morphogenesis	3	1.8292682926829267	0.6765000207714644	CLU, UBC, VCAN	148	213	13528	1.2874000761324704	1.0	0.998425438193283	99.99999904150502
GOTERM_BP_FAT	GO:0048858~cell projection morphogenesis	3	1.8292682926829267	0.7489020954695436	CLU, UBC, VCAN	148	245	13528	1.119249862107005	1.0	0.9994366350348163	99.99999998481235
GOTERM_BP_FAT	GO:0032990~cell part morphogenesis	3	1.8292682926829267	0.770392166881642	CLU, UBC, VCAN	148	256	13528	1.0711570945945945	1.0	0.9996297027119365	99.99999999648598
GOTERM_BP_FAT	GO:0031175~neuron projection development	3	1.8292682926829267	0.770392166881642	CLU, UBC, VCAN	148	256	13528	1.0711570945945945	1.0	0.9996297027119365	99.99999999648598
GOTERM_BP_FAT	GO:0048666~neuron development	3	1.8292682926829267	0.886761644587836	CLU, UBC, VCAN	148	339	13528	0.8088973929681894	1.0	0.9999843843684286	99.99999999999997
GOTERM_BP_FAT	GO:0030030~cell projection organization	3	1.8292682926829267	0.9125118616335917	CLU, UBC, VCAN	148	368	13528	0.7451527614571094	1.0	0.9999949214689885	100.0
GOTERM_BP_FAT	GO:0030182~neuron differentiation	3	1.8292682926829267	0.9539259293635356	CLU, UBC, VCAN	148	438	13528	0.6260644205849685	1.0	0.9999995772465369	100.0
Annotation Cluster 34	Enrichment Score: 0.14983873856307534
Category	Term	Count	%	PValue	Genes	List Total	Pop Hits	Pop Total	Fold Enrichment	Bonferroni	Benjamini	FDR
GOTERM_BP_FAT	GO:0051259~protein oligomerization	3	1.8292682926829267	0.5666438690887294	JUP, GPX3, ANXA5	148	174	13528	1.575955265610438	1.0	0.9942683299739232	99.99988549666922
GOTERM_BP_FAT	GO:0006461~protein complex assembly	6	3.6585365853658534	0.6462235071251068	JUP, FMOD, GSN, GPX3, MGP, ANXA5	148	505	13528	1.0860048166978862	1.0	0.9978187286347385	99.99999585762652
GOTERM_BP_FAT	GO:0070271~protein complex biogenesis	6	3.6585365853658534	0.6462235071251068	JUP, FMOD, GSN, GPX3, MGP, ANXA5	148	505	13528	1.0860048166978862	1.0	0.9978187286347385	99.99999585762652
GOTERM_BP_FAT	GO:0043933~macromolecular complex subunit organization	8	4.878048780487805	0.6578820841194514	JUP, FMOD, GSN, AGT, GPX3, MGP, ANXA5, HIST2H4B	148	710	13528	1.0299200609059764	1.0	0.998053786182453	99.99999760579662
GOTERM_BP_FAT	GO:0065003~macromolecular complex assembly	7	4.2682926829268295	0.7353771879881682	JUP, FMOD, GSN, GPX3, MGP, ANXA5, HIST2H4B	148	665	13528	0.9621621621621622	1.0	0.9993361891889843	99.99999996417075
GOTERM_BP_FAT	GO:0034622~cellular macromolecular complex assembly	3	1.8292682926829267	0.8639435134243778	FMOD, GSN, HIST2H4B	148	318	13528	0.8623151453340133	1.0	0.9999661268189626	99.99999999999932
GOTERM_BP_FAT	GO:0034621~cellular macromolecular complex subunit organization	3	1.8292682926829267	0.9034613341932817	FMOD, GSN, HIST2H4B	148	357	13528	0.7681126504655916	1.0	0.9999920504278733	100.0
Annotation Cluster 35	Enrichment Score: 0.08088005171342964
Category	Term	Count	%	PValue	Genes	List Total	Pop Hits	Pop Total	Fold Enrichment	Bonferroni	Benjamini	FDR
GOTERM_BP_FAT	GO:0010605~negative regulation of macromolecule metabolic process	10	6.097560975609756	0.4038945898582664	A2M, S100A11, YWHAQ, UBC, CST3, SERPING1, THBS1, IGFBP5, TIMP1, ENO1	148	734	13528	1.245305250754842	1.0	0.9688534474637073	99.97889881434213
GOTERM_BP_FAT	GO:0010558~negative regulation of macromolecule biosynthetic process	4	2.4390243902439024	0.9401392936313115	S100A11, YWHAQ, IGFBP5, ENO1	148	547	13528	0.668412470971886	1.0	0.999999061564659	100.0
GOTERM_BP_FAT	GO:0031327~negative regulation of cellular biosynthetic process	4	2.4390243902439024	0.9466325557985318	S100A11, YWHAQ, IGFBP5, ENO1	148	561	13528	0.651731945849593	1.0	0.9999993410262316	100.0
GOTERM_BP_FAT	GO:0009890~negative regulation of biosynthetic process	4	2.4390243902439024	0.951674648266783	S100A11, YWHAQ, IGFBP5, ENO1	148	573	13528	0.6380831092872978	1.0	0.9999995469074886	100.0
GOTERM_BP_FAT	GO:0045934~negative regulation of nucleobase, nucleoside, nucleotide and nucleic acid metabolic process	3	1.8292682926829267	0.9771559589541424	S100A11, YWHAQ, ENO1	148	512	13528	0.5355785472972973	1.0	0.9999999781723381	100.0
GOTERM_BP_FAT	GO:0051172~negative regulation of nitrogen compound metabolic process	3	1.8292682926829267	0.9786460056470347	S100A11, YWHAQ, ENO1	148	519	13528	0.5283549445399157	1.0	0.9999999830283105	100.0
Annotation Cluster 36	Enrichment Score: 0.07542733834693593
Category	Term	Count	%	PValue	Genes	List Total	Pop Hits	Pop Total	Fold Enrichment	Bonferroni	Benjamini	FDR
GOTERM_BP_FAT	GO:0019953~sexual reproduction	5	3.048780487804878	0.7380376396885654	KRT9, RBP4, AGT, LMNA, MFGE8	148	458	13528	0.9978756048625046	1.0	0.9993525940585752	99.99999996963005
GOTERM_BP_FAT	GO:0007276~gamete generation	4	2.4390243902439024	0.8074887586991928	KRT9, RBP4, AGT, LMNA	148	395	13528	0.925624358535751	1.0	0.9998343978379839	99.99999999980331
GOTERM_BP_FAT	GO:0007283~spermatogenesis	3	1.8292682926829267	0.8516687790377864	KRT9, RBP4, LMNA	148	308	13528	0.8903123903123903	1.0	0.9999491068052652	99.99999999999723
GOTERM_BP_FAT	GO:0048232~male gamete generation	3	1.8292682926829267	0.8516687790377864	KRT9, RBP4, LMNA	148	308	13528	0.8903123903123903	1.0	0.9999491068052652	99.99999999999723
GOTERM_BP_FAT	GO:0048609~reproductive process in a multicellular organism	4	2.4390243902439024	0.903316118776277	KRT9, RBP4, AGT, LMNA	148	487	13528	0.7507630834119541	1.0	0.9999923410233977	100.0
GOTERM_BP_FAT	GO:0032504~multicellular organism reproduction	4	2.4390243902439024	0.903316118776277	KRT9, RBP4, AGT, LMNA	148	487	13528	0.7507630834119541	1.0	0.9999923410233977	100.0
Annotation Cluster 37	Enrichment Score: 0.03753255674463516
Category	Term	Count	%	PValue	Genes	List Total	Pop Hits	Pop Total	Fold Enrichment	Bonferroni	Benjamini	FDR
GOTERM_BP_FAT	GO:0006605~protein targeting	3	1.8292682926829267	0.6814784167427852	YWHAZ, LTBP2, YWHAQ	148	215	13528	1.2754242614707731	1.0	0.9984758351611177	99.99999925629709
GOTERM_BP_FAT	GO:0006886~intracellular protein transport	3	1.8292682926829267	0.9171093872145772	YWHAZ, LTBP2, YWHAQ	148	374	13528	0.7331984390807921	1.0	0.9999959369590559	100.0
GOTERM_BP_FAT	GO:0046907~intracellular transport	5	3.048780487804878	0.9311108933314456	YWHAZ, NPC2, LTBP2, MYL6B, YWHAQ	148	657	13528	0.6956271339832985	1.0	0.9999982148541288	100.0
GOTERM_BP_FAT	GO:0034613~cellular protein localization	3	1.8292682926829267	0.9408284139152068	YWHAZ, LTBP2, YWHAQ	148	411	13528	0.667192740185441	1.0	0.9999990664936191	100.0
GOTERM_BP_FAT	GO:0070727~cellular macromolecule localization	3	1.8292682926829267	0.9424410052001869	YWHAZ, LTBP2, YWHAQ	148	414	13528	0.6623580101840971	1.0	0.9999991415025075	100.0
GOTERM_BP_FAT	GO:0008104~protein localization	5	3.048780487804878	0.9884390249142787	YWHAZ, LTBP2, YWHAQ, HSPG2, COL1A1	148	882	13528	0.5181712324569467	1.0	0.9999999986001709	100.0
GOTERM_BP_FAT	GO:0015031~protein transport	4	2.4390243902439024	0.9907165634488466	YWHAZ, LTBP2, YWHAQ, COL1A1	148	762	13528	0.47981840107824364	1.0	0.9999999994472063	100.0
GOTERM_BP_FAT	GO:0045184~establishment of protein localization	4	2.4390243902439024	0.9912905991500545	YWHAZ, LTBP2, YWHAQ, COL1A1	148	769	13528	0.4754507433311075	1.0	0.9999999995548178	100.0
Annotation Cluster 38	Enrichment Score: 0.021559226038277236
Category	Term	Count	%	PValue	Genes	List Total	Pop Hits	Pop Total	Fold Enrichment	Bonferroni	Benjamini	FDR
GOTERM_BP_FAT	GO:0043065~positive regulation of apoptosis	3	1.8292682926829267	0.950363335977972	AGT, UBC, PRDX1	148	430	13528	0.6377121307353866	1.0	0.9999995111076465	100.0
GOTERM_BP_FAT	GO:0043068~positive regulation of programmed cell death	3	1.8292682926829267	0.9517288725131484	AGT, UBC, PRDX1	148	433	13528	0.6332938018850259	1.0	0.9999995247598384	100.0
GOTERM_BP_FAT	GO:0010942~positive regulation of cell death	3	1.8292682926829267	0.9526193610815924	AGT, UBC, PRDX1	148	435	13528	0.6303821062441753	1.0	0.9999995417327078	100.0
Annotation Cluster 39	Enrichment Score: 5.435732090818139E-9
Category	Term	Count	%	PValue	Genes	List Total	Pop Hits	Pop Total	Fold Enrichment	Bonferroni	Benjamini	FDR
GOTERM_BP_FAT	GO:0006355~regulation of transcription, DNA-dependent	3	1.8292682926829267	0.9999999776551262	CYTL1, YWHAQ, ENO1	148	1773	13528	0.15466227648968767	1.0	1.0	100.0
GOTERM_BP_FAT	GO:0051252~regulation of RNA metabolic process	3	1.8292682926829267	0.9999999861668974	CYTL1, YWHAQ, ENO1	148	1813	13528	0.1512499813658115	1.0	1.0	100.0
GOTERM_BP_FAT	GO:0045449~regulation of transcription	6	3.6585365853658534	0.9999999986292698	AEBP1, AGT, CYTL1, YWHAQ, UBC, ENO1	148	2601	13528	0.21085445306898595	1.0	1.0	100.0

## Sheet: Sheet 2
Gene Ontology, Cellular Compartement, analysis of the high Mankin score secretome
Category	Term	Count	%	PValue	Genes	List Total	Pop Hits	Pop Total	Fold Enrichment	Bonferroni	Benjamini	FDR
GOTERM_CC_FAT	GO:0044421~extracellular region part	149	21.8155	9.53099e-42	LOC100294156, A2M, LTBP1, LTBP2, FSTL3, POSTN, FSTL1, MMP3, MMP2, MMP1, OGN, APOD, SERPINE2, HTRA1, CTGF, TGFBI, TPT1, CFH, COL12A1, CFI, LOX, SPON1, CST3, MGP, MFGE8, SERPING1, PRELP, SERPINF1, SERPINF2, COL1A2, MFAP2, COL1A1, LAMC1, ADAMTS2, ALDOA, GC, RBP4, CLU, ELN, CYTL1, DAG1, TIMP4, CALR, TIMP2, AHSG, TIMP1, LAMB2, INS, ALB, LAMB1, SRGN, FN1, BMP1, LGALS3, LGALS1, EFEMP2, EFEMP1, GGH, CCDC…	594	960	12782	3.3398533950617284	3.917237805634213E-39	3.917237805634213E-39	1.3346358583588547E-38
GOTERM_CC_FAT	GO:0031012~extracellular matrix	81	11.8594	1.12094e-34	LTBP1, LTBP2, POSTN, MMP3, MMP2, MMP1, OGN, CTGF, TGFBI, COL12A1, SERPINA1, LOX, COL11A1, SPON1, MGP, PRELP, BGN, COL1A2, MFAP2, VCAN, COL1A1, LAMC1, ADAMTS2, TF, FMOD, WNT16, TNC, LUM, CD248, ELN, COL3A1, DAG1, SPOCK1, TIMP4, DCN, CALR, TIMP2, AHSG, TIMP1, LAMB2, COMP, SMOC1, COL6A3, ACAN, COL6A2, COL6A1, FBN2, COL8A1, THBS1, LAMB1, FN1, DPT, HAPLN1, COL4A2, COL4A1, HAPLN3, LGALS3, LGALS1, EFEMP…	594	345	12782	5.052173913043478	4.6070523521357983E-32	2.3035261760678992E-32	1.5696614746373411E-31
GOTERM_CC_FAT	GO:0005578~proteinaceous extracellular matrix	78	11.4202	1.44316e-34	LTBP1, LTBP2, POSTN, MMP3, MMP2, MMP1, OGN, CTGF, TGFBI, COL12A1, SERPINA1, LOX, COL11A1, SPON1, MGP, PRELP, BGN, COL1A2, MFAP2, VCAN, COL1A1, LAMC1, ADAMTS2, TF, FMOD, WNT16, LUM, CD248, TNC, ELN, COL3A1, DAG1, SPOCK1, TIMP4, DCN, CALR, TIMP2, TIMP1, LAMB2, COMP, SMOC1, COL6A3, ACAN, COL6A2, COL6A1, FBN2, COL8A1, LAMB1, FN1, DPT, HAPLN1, COL4A2, COL4A1, HAPLN3, LGALS3, EFEMP2, LGALS1, FBN1, EFEM…	594	320	12782	5.2451388888888895	5.931388980523618E-32	1.9771296601745393E-32	2.020874099574796E-31
GOTERM_CC_FAT	GO:0005576~extracellular region	206	30.1611	2.34476e-31	LOC100294156, A2M, LTBP1, LTBP2, FSTL3, FSTL1, POSTN, IGHM, B2M, OGN, SERPINE2, APOD, CTGF, HTRA1, SERPINE1, CFH, ERAP1, COL12A1, CFI, STC2, APOA1BP, SERPING1, PRELP, NPC2, SERPINF1, SERPINF2, IGKV4-1, LAMC1, ADAMTS2, ALDOA, GC, RBP4, ENPP2, ELN, DAG1, CALR, CTSL1, MANF, CALU, AHSG, LAMB2, INS, LAMB1, IGKC, BMP1, LGALS3, CFB, LGALS1, GGH, CCDC80, CHI3L1, CHI3L2, ECM1, EMILIN1, LAMA2, LAMA4, C19OR…	594	2010	12782	2.205380504882992	9.636969154273188E-29	2.409242288568297E-29	3.2833964230335584E-28
GOTERM_CC_FAT	GO:0005829~cytosol	149	21.8155	1.4816e-25	ALAD, LDHA, PDLIM5, PGAM1, EIF5A, SNRPD2, RPLP2, SELENBP1, TTN, PNP, VCL, FAH, ACTG1, NANS, GOT1, FNTA, RPLP0, RPLP1, ERAP1, RPL12, DDAH2, BPNT1, FTL, CARS, RAN, NPEPPS, MYH9, PSMA2, JUP, PSMA1, PPP1CA, RPS18, RPS19, RPS16, PSMA5, NME1, PSMA4, PGM1, HARS, RPS12, MDH1, CNBP, TALDO1, EEF1B2, SRM, GGCT, CALR, PSMA7, BANF1, FTH1, PSMB5, TPI1, TUBB, PSMB2, RAC1, HNRNPD, IDH1, PABPC1, RPS21, ARHGDIA, E…	594	1330	12782	2.410721247563353	6.08937216606777E-23	1.2178744332135542E-23	2.074700299286674E-22
GOTERM_CC_FAT	GO:0042470~melanosome	34	4.97804	8.89847e-22	HSP90AB1, YWHAZ, AHCY, GANAB, PDIA3, PDIA6, PDIA4, CLTC, PRDX1, CALU, ANXA6, SND1, RAC1, FASN, HSPA5, HSPA8, P4HB, HSP90AA1, RAN, ERP29, YWHAB, GGH, YWHAE, ANXA2, STOM, HSP90B1, CCT4, PPIB, SERPINF1, CAPG, ANXA11, PEBP1, CTSD, CTSB	594	89	12782	8.220557636287975	3.657269735026957E-19	6.095449558378262E-20	1.2460625507690601E-18
GOTERM_CC_FAT	GO:0048770~pigment granule	34	4.97804	8.89847e-22	HSP90AB1, YWHAZ, AHCY, GANAB, PDIA3, PDIA6, PDIA4, CLTC, PRDX1, CALU, ANXA6, SND1, RAC1, FASN, HSPA5, HSPA8, P4HB, HSP90AA1, RAN, ERP29, YWHAB, GGH, YWHAE, ANXA2, STOM, HSP90B1, CCT4, PPIB, SERPINF1, CAPG, ANXA11, PEBP1, CTSD, CTSB	594	89	12782	8.220557636287975	3.657269735026957E-19	6.095449558378262E-20	1.2460625507690601E-18
GOTERM_CC_FAT	GO:0044420~extracellular matrix part	37	5.41728	1.70235e-20	TF, LUM, TNC, COL3A1, DAG1, TIMP2, LAMB2, SMOC1, COL6A3, ACAN, COL6A1, COL12A1, LOX, LAMB1, COL8A1, COL11A1, FN1, COL4A2, COL4A1, EFEMP2, FBN1, CCDC80, COL15A1, HSPG2, NID1, SPARC, COL5A3, COL5A2, COL5A1, ANXA2, LAMA2, LAMA4, COL14A1, COL1A2, MFAP2, LAMC1, COL1A1	594	117	12782	6.805001582779361	6.996650084274972E-18	9.995214406107104E-19	2.3838175148396515E-17
GOTERM_CC_FAT	GO:0005856~cytoskeleton	136	19.9122	4.07584e-18	EIF6, HRNR, TUBB2A, PDLIM5, CAPZA2, CAPZA1, TTN, PNP, IQGAP1, VCL, KRT81, ACTG1, FNTA, TPT1, KRT85, KRT86, KRT83, KRT84, ACTN4, ACTN1, KRT13, TMSB10, KRT10, BASP1, MYH9, JUP, CST6, KRT17, KRT16, NME1, KRTAP4-7, KRT14, DSP, HSPB1, CSTA, STMN1, ALDOA, ACTBL2, ALDOC, DAG1, ARPC5, CAPZB, PEA15, PFN1, PFN2, TUBB, ARPC3, ARPC2, ARHGDIA, FSCN1, KRT31, KRT34, KRT35, SEPT11, KRT36, PKP1, LASP1, SPTBN1, MA…	594	1381	12782	2.1191299916861106	1.6751699116358111E-15	2.093962389544764E-16	5.7074447451142525E-15
GOTERM_CC_FAT	GO:0005615~extracellular space	87	12.7379	6.66815e-18	LOC100294156, COPA, A2M, IGFBP7, IGFBP6, PRDX4, FSTL3, FSTL1, HP, MMP3, MMP2, APOD, SERPINE2, GSN, SCRG1, HTRA1, GPX3, TGFBI, CFH, TPT1, SERPINA1, LOXL3, CFI, LOX, LOXL2, CST3, MGP, SAA4, MFGE8, SERPING1, NUCB1, SERPINF1, SERPINF2, NUCB2, COL1A2, PEBP1, CA2, RNPEP, GC, MIA, TF, RBP4, C3, CSF1, COL3A1, CLU, CYTL1, DAG1, CD109, TIMP4, SFN, CALR, AHSG, MIF, VCAM1, ALB, INS, AGT, COL6A3, SERPINC1, NE…	594	685	12782	2.7330089213300894	2.7406107197073323E-15	3.0451230218970356E-16	9.337491165492E-15
GOTERM_CC_FAT	GO:0005625~soluble fraction	55	8.05271	2.1116e-17	COPA, LDHB, NARS, THOP1, HEXB, ANPEP, RAB1A, ACTG1, GSS, WARS, GSR, CTTN, GSTM3, GOT1, GPX3, SERPINE1, PPP2R1A, STMN2, AARS, CLIC1, JUP, BLMH, NME1, CLIC4, HSPB1, PEBP1, CTSB, RNPEP, MDH1, YWHAZ, TALDO1, ADH5, CYTL1, HPRT1, NAGK, ACP1, CTSL1, IARS, TPI1, AGT, ENO2, IDH1, GLO1, SDF4, ACTB, ACACA, GARS, EPRS, CRYZ, ANXA2, SOD2, FBLN1, NME1-NME2, FBLN5, BAX, YWHAQ	594	313	12782	3.7812093243403146	8.678676910462906E-15	8.678676910462906E-16	2.95689819779515E-14
GOTERM_CC_FAT	GO:0015629~actin cytoskeleton	46	6.73499	4.35295e-14	ALDOA, PDLIM5, CAPZA2, CALD1, FERMT2, CAPZA1, DAG1, ARPC5, TPM2, TTN, TPM1, CAPZB, IQGAP1, TPM4, DSTN, TPM3, VCL, ACTR3, ACTG1, PFN1, ACTR2, PFN2, EZR, ARPC3, MYL6B, ARPC2, GSN, DYNLL2, CAP1, ZYX, ACTA1, ACTN4, FSCN1, MYH9, SLC9A3R1, FLNB, SEPT11, FLNA, JUP, LASP1, CLIC4, CFL1, CAPG, SPTBN1, MARCKS, SPTAN1	594	269	12782	3.6797466611593004	1.7887025194340822E-11	1.6261436641684668E-12	6.094014182167484E-11
GOTERM_CC_FAT	GO:0005604~basement membrane	24	3.51391	4.38887e-13	TF, COL4A2, COL4A1, EFEMP2, TNC, FBN1, DAG1, COL15A1, HSPG2, CCDC80, NID1, SPARC, TIMP2, COL5A1, ANXA2, LAMA2, LAMA4, LAMB2, SMOC1, ACAN, LAMC1, LAMB1, COL8A1, FN1	594	78	12782	6.621082621082622	1.8037604743170732E-10	1.5031309530399994E-11	6.145528530510092E-10
GOTERM_CC_FAT	GO:0005581~collagen	17	2.48902	6.74242e-13	COL4A2, COL4A1, LUM, COL3A1, COL15A1, COL5A3, COL5A2, COL5A1, COL14A1, COL6A3, COL1A2, COL12A1, COL6A1, LOX, COL1A1, COL8A1, COL11A1	594	35	12782	10.451851851851853	2.7711200001334646E-10	2.1316282072803006E-11	9.441447623714794E-10
GOTERM_CC_FAT	GO:0031988~membrane-bounded vesicle	68	9.95608	1.12537e-12	HSP90AB1, COPA, A2M, SEC31A, CLTB, PDIA3, HEXB, ESD, FSTL3, PDIA6, ANPEP, PDIA4, CLTC, PRDX1, COPB2, PICALM, SND1, SERPINA1, SEC24D, SEC23A, HSP90AA1, ADAM10, ACTN4, RAN, ERP29, ACTN1, SERPING1, STOM, BGN, SERPINF1, SERPINF2, PRDX6, DLD, ARCN1, CTSD, PEBP1, CTSB, ALDOA, TF, YWHAZ, AHCY, GANAB, CLU, TIMP1, CALU, ANXA6, ALB, RAC1, FASN, HSPA5, THBS1, HSPA8, SRGN, FN1, P4HB, BMP1, GARS, YWHAB, GGH, …	594	568	12782	2.5761606677099635	4.625073657393841E-10	3.303624040995601E-11	1.5758061522319622E-9
GOTERM_CC_FAT	GO:0005788~endoplasmic reticulum lumen	23	3.3675	6.7607e-12	P4HB, FKBP7, PDIA3, ERP29, PDIA6, PDIA4, CALR, SERPINH1, CALU, TXNDC12, HSP90B1, PPIB, H6PD, INS, TXNDC5, ERAP1, SUMF2, HSPA5, RCN3, FKBP10, UGGT1, RCN1, RCN2	594	80	12782	6.186574074074073	2.77864897757496E-9	1.85243265171664E-10	9.467093775583635E-9
GOTERM_CC_FAT	GO:0016023~cytoplasmic membrane-bounded vesicle	65	9.51684	7.03148e-12	HSP90AB1, COPA, A2M, SEC31A, CLTB, PDIA3, HEXB, FSTL3, ESD, PDIA6, PDIA4, CLTC, PRDX1, COPB2, PICALM, SND1, SERPINA1, SEC24D, SEC23A, HSP90AA1, ADAM10, ACTN4, RAN, ERP29, ACTN1, SERPING1, STOM, BGN, SERPINF1, PRDX6, SERPINF2, DLD, ARCN1, CTSD, PEBP1, CTSB, TF, YWHAZ, AHCY, GANAB, CLU, TIMP1, CALU, ANXA6, ALB, RAC1, FASN, HSPA5, THBS1, HSPA8, SRGN, FN1, P4HB, GARS, YWHAB, GGH, SPARC, YWHAE, ANXA2,…	594	550	12782	2.543097643097643	2.889940953210157E-9	1.8062129569784702E-10	9.846268245183865E-9
GOTERM_CC_FAT	GO:0005882~intermediate filament	34	4.97804	1.44383e-11	EIF6, KRT6C, KRT6A, KRT6B, VIM, KRTAP13-1, KRT33B, KRT81, KRT9, KRT5, KRT1, KRT2, KRT85, KRT86, KRT83, KRT84, LMNA, KRT31, KRT13, KRT10, LOC730755, KRT34, KRT35, KRT73, KRT72, KRT75, KRT36, NME1-NME2, PKP1, KRT17, NME1, KRT16, KRTAP4-7, KRT78, KRT14	594	183	12782	3.9979761181946976	5.934111868555192E-9	3.490654432170004E-10	2.0218016150153062E-8
GOTERM_CC_FAT	GO:0045111~intermediate filament cytoskeleton	34	4.97804	2.65343e-11	EIF6, KRT6C, KRT6A, KRT6B, VIM, KRTAP13-1, KRT33B, KRT81, KRT9, KRT5, KRT1, KRT2, KRT85, KRT86, KRT83, KRT84, LMNA, KRT31, KRT13, KRT10, LOC730755, KRT34, KRT35, KRT73, KRT72, KRT75, KRT36, NME1-NME2, PKP1, KRT17, NME1, KRT16, KRTAP4-7, KRT78, KRT14	594	187	12782	3.9124579124579126	1.0905609637568148E-8	6.058672452624592E-10	3.7156333565491195E-8
GOTERM_CC_FAT	GO:0031982~vesicle	72	10.5417	3.76534e-11	HSP90AB1, COPA, A2M, SEC31A, CLTB, PDIA3, HEXB, ESD, FSTL3, PDIA6, ANPEP, PDIA4, CLTC, PRDX1, COPB2, PICALM, SND1, SERPINA1, SEC24D, SEC23A, HSP90AA1, ADAM10, ACTN4, RAN, ERP29, ACTN1, SERPING1, STOM, BGN, SERPINF1, CLIC4, SERPINF2, PRDX6, DLD, ARCN1, CTSD, PEBP1, CTSB, SRI, ALDOA, TF, YWHAZ, AHCY, GANAB, CLU, TIMP1, CALU, ANXA6, ALB, RAC1, FASN, HSPA5, THBS1, HSPA8, SRGN, FN1, P4HB, BMP1, GARS, …	594	670	12782	2.3124378109452737	1.547556205405698E-8	8.145032426298826E-10	5.272654535204424E-8
GOTERM_CC_FAT	GO:0031410~cytoplasmic vesicle	68	9.95608	2.75139e-10	HSP90AB1, COPA, A2M, SEC31A, CLTB, PDIA3, HEXB, ESD, FSTL3, PDIA6, PDIA4, CLTC, PRDX1, COPB2, PICALM, SND1, SERPINA1, SEC24D, SEC23A, HSP90AA1, ADAM10, ACTN4, RAN, ERP29, ACTN1, SERPING1, STOM, BGN, SERPINF1, CLIC4, PRDX6, SERPINF2, DLD, ARCN1, CTSD, PEBP1, CTSB, TF, YWHAZ, AHCY, GANAB, CLU, TIMP1, CALU, ANXA6, ALB, RAC1, FASN, HSPA5, THBS1, HSPA8, SRGN, FN1, P4HB, GARS, YWHAB, GGH, SPARC, SOD1, …	594	642	12782	2.279220029998846	1.1308226888218087E-7	5.65411373276703E-9	3.852808183602008E-7
GOTERM_CC_FAT	GO:0044430~cytoskeletal part	87	12.7379	1.12094e-09	EIF6, TUBB2A, CAPZA2, FERMT2, CAPZA1, TTN, IQGAP1, KRTAP13-1, KRT33B, DSTN, KRT81, ACTR3, ACTR2, FNTA, DYNLL2, TPT1, RANBP1, TUBB8, ZYX, CAP1, KRT85, TUBA1A, KRT86, TUBA1B, KRT83, TUBA1C, TUBB3, KRT84, ADAM10, ACTA1, ACTN4, KRT13, KRT10, MYH9, KRT17, KRT16, TBCA, NME1, KRTAP4-7, KRT14, CFL1, HSPB1, STMN1, KRT6C, KRT6A, YWHAZ, KRT6B, CNN3, CALD1, VIM, ARPC5, TPM2, TPM1, CAPZB, TPM4, TPM3, KRT9, PE…	594	952	12782	1.9665032679738563	4.6070705850276283E-7	2.1938436178814413E-8	1.5696680399912566E-6
GOTERM_CC_FAT	GO:0045095~keratin filament	20	2.92826	1.53311e-08	KRT6C, KRT6A, KRT6B, KRT10, LOC730755, KRT73, KRT81, KRT9, KRT72, KRT75, KRT5, KRTAP4-7, KRT78, KRT14, KRT1, KRT2, KRT85, KRT86, KRT83, KRT84	594	88	12782	4.89057239057239	6.301044660816935E-6	2.864119822421074E-7	2.1468254307599466E-5
GOTERM_CC_FAT	GO:0043228~non-membrane-bounded organelle	176	25.7687	3.1372e-08	S100A4, EIF6, HMGN1, HRNR, TUBB2A, PDLIM5, CAPZA2, XRCC6, CAPZA1, RPLP2, TTN, PNP, IQGAP1, VCL, ACTG1, KRT81, FNTA, RPLP0, RPLP1, TPT1, H2AFX, RPL12, KRT85, KRT86, KRT83, FTL, KRT84, ACTN4, RAN, HNRNPA2B1, PTBP1, ACTN1, KRT13, TMSB10, KRT10, BASP1, MYH9, JUP, PA2G4, RPS18, RPS19, CST6, RPS16, KRT17, NME1, KRT16, KRTAP4-7, KRT14, RPS12, CSTB, DSP, HSPB1, STMN1, CSTA, ALDOA, ACTBL2, FUS, HMGB1, ALD…	594	2596	12782	1.4588826114249842	1.2893823585713449E-5	5.606044825023915E-7	4.393061470153725E-5
GOTERM_CC_FAT	GO:0043232~intracellular non-membrane-bounded organelle	176	25.7687	3.1372e-08	S100A4, EIF6, HMGN1, HRNR, TUBB2A, PDLIM5, CAPZA2, XRCC6, CAPZA1, RPLP2, TTN, PNP, IQGAP1, VCL, ACTG1, KRT81, FNTA, RPLP0, RPLP1, TPT1, H2AFX, RPL12, KRT85, KRT86, KRT83, FTL, KRT84, ACTN4, RAN, HNRNPA2B1, PTBP1, ACTN1, KRT13, TMSB10, KRT10, BASP1, MYH9, JUP, PA2G4, RPS18, RPS19, CST6, RPS16, KRT17, NME1, KRT16, KRTAP4-7, KRT14, RPS12, CSTB, DSP, HSPB1, STMN1, CSTA, ALDOA, ACTBL2, FUS, HMGB1, ALD…	594	2596	12782	1.4588826114249842	1.2893823585713449E-5	5.606044825023915E-7	4.393061470153725E-5
GOTERM_CC_FAT	GO:0043292~contractile fiber	23	3.3675	3.21473e-08	ALDOA, SRI, ACTA1, PDLIM5, FHL2, ACTN1, TIMP4, TTN, FLNC, TPM2, FLNB, MMP2, TPM1, TPM4, TPM3, VCL, JUP, MYL6B, SPTBN1, HSPB1, PLEC, SPTAN1, ENO1	594	121	12782	4.090296908478726	1.3212466112855203E-5	5.505229067059858E-7	4.501627026698429E-5
GOTERM_CC_FAT	GO:0044449~contractile fiber part	22	3.22108	4.44398e-08	ALDOA, SRI, ACTA1, PDLIM5, FHL2, ACTN1, TIMP4, TTN, FLNC, TPM2, FLNB, MMP2, TPM1, TPM4, TPM3, VCL, JUP, MYL6B, SPTBN1, HSPB1, SPTAN1, ENO1	594	113	12782	4.189446083251393	1.8264587826943846E-5	7.305899182297182E-7	6.222953543577603E-5
GOTERM_CC_FAT	GO:0030017~sarcomere	20	2.92826	9.64903e-08	ALDOA, SRI, ACTA1, PDLIM5, FHL2, ACTN1, TIMP4, TTN, FLNC, TPM2, FLNB, MMP2, TPM1, TPM4, TPM3, JUP, SPTBN1, HSPB1, ENO1, SPTAN1	594	98	12782	4.391534391534392	3.9656740396964985E-5	1.5252883269756268E-6	1.3511643693897568E-4
GOTERM_CC_FAT	GO:0031983~vesicle lumen	14	2.04978	1.00168e-07	A2M, ACTN4, CLU, ACTN1, SERPING1, ANPEP, SPARC, TIMP1, SERPINF2, ALB, SERPINA1, THBS1, SRGN, FN1	594	46	12782	6.549114331723028	4.116812624876953E-5	1.5247756404157542E-6	1.4026605663630676E-4
GOTERM_CC_FAT	GO:0030016~myofibril	21	3.07467	1.58525e-07	ALDOA, SRI, ACTA1, PDLIM5, FHL2, ACTN1, TIMP4, TTN, FLNC, TPM2, FLNB, MMP2, TPM1, TPM4, TPM3, VCL, JUP, SPTBN1, HSPB1, SPTAN1, ENO1	594	111	12782	4.071071071071071	6.515171579268841E-5	2.3269200876141483E-6	2.2198435900566693E-4
GOTERM_CC_FAT	GO:0031093~platelet alpha granule lumen	13	1.90337	2.04086e-07	A2M, ACTN4, CLU, ACTN1, SERPING1, SPARC, TIMP1, SERPINF2, ALB, SERPINA1, THBS1, SRGN, FN1	594	41	12782	6.822944896115628	8.387588833769222E-5	2.8923891314258654E-6	2.857837812508812E-4
GOTERM_CC_FAT	GO:0030863~cortical cytoskeleton	14	2.04978	2.27305e-07	ACTB, ACTN4, CAPZA2, CALD1, MYH9, CAPZB, DSTN, ACTG1, EZR, LASP1, CFL1, SPTBN1, CAP1, SPTAN1	594	49	12782	6.148148148148148	9.341804287477107E-5	3.1140753716796254E-6	3.182974881554834E-4
GOTERM_CC_FAT	GO:0005583~fibrillar collagen	8	1.1713	2.88635e-07	LUM, COL3A1, COL1A2, COL1A1, COL5A3, COL5A2, COL11A1, COL5A1	594	12	12782	14.345679012345679	1.1862194198464238E-4	3.826733907863478E-6	4.0417808654380494E-4
GOTERM_CC_FAT	GO:0060205~cytoplasmic membrane-bounded vesicle lumen	13	1.90337	4.79527e-07	A2M, ACTN4, CLU, ACTN1, SERPING1, SPARC, TIMP1, SERPINF2, ALB, SERPINA1, THBS1, SRGN, FN1	594	44	12782	6.357744107744108	1.9706641142791526E-4	6.158913270160049E-6	6.714857455736301E-4
GOTERM_CC_FAT	GO:0005938~cell cortex	22	3.22108	3.67627e-06	ACTB, GLRX3, ACTN4, CAPZA2, CALD1, FERMT2, MYH9, CAPZB, NCL, FLNB, SEPT11, FLNA, DSTN, ACTG1, CTTN, EZR, LASP1, CFL1, SPTBN1, MARCKS, CAP1, SPTAN1	594	146	12782	3.242516489091831	0.0015098099343346938	4.57853410881226E-5	0.005147804075755769
GOTERM_CC_FAT	GO:0031091~platelet alpha granule	13	1.90337	7.61949e-06	A2M, ACTN4, CLU, ACTN1, SERPING1, SPARC, TIMP1, SERPINF2, ALB, SERPINA1, THBS1, SRGN, FN1	594	56	12782	4.995370370370371	0.0031267237944389015	9.210229387046631E-5	0.010669130993989917
GOTERM_CC_FAT	GO:0005793~ER-Golgi intermediate compartment	11	1.61054	1.30235e-05	NUCB1, P4HB, C19ORF10, GNPNAT1, NUCB2, PDIA6, ANPEP, HSPA5, SERPINH1, UGGT1, FN1	594	41	12782	5.773261065943992	0.005338404686539122	1.5292273141376267E-4	0.018235452763115667
GOTERM_CC_FAT	GO:0005839~proteasome core complex	8	1.1713	2.03925e-05	PSMA2, PSMB5, PSMA1, PSMA6, PSMA5, PSMA4, PSMB2, PSMA7	594	20	12782	8.607407407407406	0.008346388526301096	2.3278997403175516E-4	0.028552107597112908
GOTERM_CC_FAT	GO:0044445~cytosolic part	21	3.07467	2.40272e-05	RPSA, RPLP2, PRDX5, HBA2, RPS7, RPS18, RPS19, CCT4, RPS16, RPLP0, BAX, PFDN5, RPLP1, UBC, ENO2, RPS12, HSPA5, RPS21, HBB, FTL, ENO1	594	152	12782	2.9729532163742687	0.009826712998578735	2.6686475811765753E-4	0.03364036482437216
GOTERM_CC_FAT	GO:0044448~cell cortex part	15	2.19619	2.50906e-05	ACTB, ACTN4, CAPZA2, CALD1, MYH9, CAPZB, SEPT11, DSTN, ACTG1, EZR, LASP1, CFL1, SPTBN1, CAP1, SPTAN1	594	83	12782	3.8888888888888884	0.010259359495274789	2.7134079790469556E-4	0.03512887010252985
GOTERM_CC_FAT	GO:0022627~cytosolic small ribosomal subunit	10	1.46413	7.03678e-05	RPSA, RPS18, RPS19, RPS16, UBC, RPS12, HBA2, RPS21, RPS7, FTL	594	40	12782	5.379629629629629	0.02850795855088184	7.413200152059929E-4	0.09849183980051857
GOTERM_CC_FAT	GO:0030530~heterogeneous nuclear ribonucleoprotein complex	7	1.02489	7.75629e-05	HNRPDL, HNRNPK, PTBP1, HNRNPA2B1, HNRNPD, HNRNPA1, RBMX	594	17	12782	8.860566448801743	0.03137678451001635	7.966720185084153E-4	0.10855744749976859
GOTERM_CC_FAT	GO:0000267~cell fraction	78	11.4202	9.19122e-05	IGHG1, IGHG2, LDHB, COPA, IGHG4, NARS, VAPB, THOP1, PDLIM5, XRCC6, HEXB, SYNCRIP, ANPEP, IGHM, RAB1A, GSS, ACTG1, WARS, GSR, GSTM3, CTTN, GOT1, SERPINE1, GPX3, NT5E, PPP2R1A, STMN2, AARS, KTN1, CLIC1, JUP, BLMH, H6PD, CLIC4, NME1, HSPB1, PEBP1, CTSB, RNPEP, MDH1, YWHAZ, TALDO1, CALD1, CYTL1, DAG1, ADH5, CALR, HPRT1, NAGK, ACP1, CTSL1, IARS, TPI1, AGT, RAC1, ENO2, IDH1, GLO1, SDF4, PLEC, ACTB, GDI…	594	1083	12782	1.5498101980096441	0.03707299488581606	9.209822090420205E-4	0.12862889861229299
GOTERM_CC_FAT	GO:0005885~Arp2/3 protein complex	5	0.732064	0.000143488	ACTR3, ACTR2, ARPC3, ARPC2, ARPC5	594	7	12782	15.37037037037037	0.057272345364583255	0.001403248939594648	0.20074072433400314
GOTERM_CC_FAT	GO:0044433~cytoplasmic vesicle part	22	3.22108	0.000158342	SEC23A, COPA, A2M, CLTB, SEC31A, ACTN4, CLU, ACTN1, SERPING1, SPARC, CLTC, TIMP1, COPB2, ALB, SERPINF2, DLD, ARCN1, SERPINA1, THBS1, SEC24D, SRGN, FN1	594	187	12782	2.531590413943355	0.06301081063562386	0.0015124256950673765	0.22149940115178124
GOTERM_CC_FAT	GO:0031674~I band	11	1.61054	0.000189152	SRI, JUP, ALDOA, PDLIM5, FHL2, HSPB1, ACTN1, TTN, FLNC, FLNB, SPTAN1	594	55	12782	4.303703703703704	0.07480321908704046	0.001765458558948274	0.2645462524251796
GOTERM_CC_FAT	GO:0030018~Z disc	10	1.46413	0.000221126	SRI, JUP, PDLIM5, FHL2, HSPB1, ACTN1, TTN, FLNC, FLNB, SPTAN1	594	46	12782	4.677938808373591	0.08688449133250076	0.0020178035112066173	0.30920070884874473
GOTERM_CC_FAT	GO:0042995~cell projection	54	7.9063	0.000248486	S100A4, TLN1, LDHA, CLSTN1, UCHL1, CSPG4, IQGAP1, ACTR3, ACTR2, CTTN, GOT1, GSN, MSN, NEGR1, TUBB3, ACTN4, STMN2, ACTN1, BASP1, CLIC1, MYH9, SLC9A3R1, PPP1CA, NME1, CLIC4, DLD, PEBP1, CA2, CNN3, ALDOC, CALD1, VIM, RDX, ARPC5, CAPZB, TPM1, VCAM1, EZR, ARPC3, ARPC2, MTPN, RAC1, ACTB, FSCN1, ANXA1, S100A11, DPYSL3, DPYSL2, SOD1, STAT1, PARK7, SEPT11, CDH13, LRP1, NME1-NME2	594	697	12782	1.6671449067431852	0.09709727447119898	0.0022179813109812763	0.34739629665930805
GOTERM_CC_FAT	GO:0030529~ribonucleoprotein complex	43	6.29575	0.000266199	SYNCRIP, SNRPD2, RPLP2, HSPA1B, CALR, YBX1, HNRNPK, SND1, RPLP0, PCBP1, PCBP2, RPLP1, HNRNPD, RPL12, PABPC1, HNRNPC, RPS21, APEX1, HSPA8, FTL, HNRNPAB, ACTB, RPSA, ACTN4, RRBP1, PTBP1, HNRNPA2B1, EEF2, SSB, HBA2, NCL, HNRNPA1, RBMX, RPS7, HNRPDL, PSMA1, PA2G4, RPS18, RPS19, RPS16, UBC, RPS12, MVP	594	515	12782	1.7966918374685368	0.10364839437452789	0.002325430837545883	0.37211766662123
GOTERM_CC_FAT	GO:0022626~cytosolic ribosome	13	1.90337	0.000334982	RPSA, RPLP2, HBA2, RPS7, RPS18, RPS19, RPS16, RPLP0, RPLP1, RPS12, UBC, RPS21, FTL	594	81	12782	3.453589391860997	0.12864060935539523	0.002864655039776509	0.46805927035270534
GOTERM_CC_FAT	GO:0019773~proteasome core complex, alpha-subunit complex	4	0.585652	0.000383729	PSMA2, PSMA6, PSMA5, PSMA4	594	4	12782	21.51851851851852	0.14593060405396652	0.0032140651984766677	0.5360014393149592
GOTERM_CC_FAT	GO:0005862~muscle thin filament tropomyosin	4	0.585652	0.000383729	TPM2, TPM1, TPM4, TPM3	594	4	12782	21.51851851851852	0.14593060405396652	0.0032140651984766677	0.5360014393149592
GOTERM_CC_FAT	GO:0048471~perinuclear region of cytoplasm	28	4.09956	0.000409367	TF, SEC31A, CSF1, CLU, CALR, KRT9, ANXA6, SET, GSN, HSPA5, LAMB1, APEX1, SEC24D, GAPDH, SEC23A, SELM, ACTN4, STMN2, YWHAB, LMNA, TPD52L2, ANXA2, CDH13, HSP90B1, PTGDS, NME1-NME2, NME1, SERBP1, ARF3	594	288	12782	2.0920781893004117	0.15488648559021956	0.003360028907594792	0.5717182773656293
GOTERM_CC_FAT	GO:0005865~striated muscle thin filament	6	0.878477	0.000430386	ACTA1, TPM2, TTN, TPM1, TPM4, TPM3	594	15	12782	8.607407407407408	0.1621586663821053	0.003463137219894108	0.6009903686356899
GOTERM_CC_FAT	GO:0043256~laminin complex	5	0.732064	0.000479361	LAMA2, LAMA4, LAMB2, LAMC1, LAMB1	594	9	12782	11.954732510288066	0.1788625731730784	0.003782535697416267	0.6691673599470205
GOTERM_CC_FAT	GO:0001725~stress fiber	7	1.02489	0.000638871	ACTA1, ACTN4, FERMT2, ZYX, MYH9, TPM1, SEPT11	594	24	12782	6.276234567901234	0.23099650727528842	0.0049435847342998995	0.8909115668461087
GOTERM_CC_FAT	GO:0005605~basal lamina	6	0.878477	0.000820906	LAMA2, LAMA4, LAMB2, HSPG2, LAMC1, LAMB1	594	17	12782	7.594771241830066	0.28646999765493564	0.006231076071871122	1.1434086176283387
GOTERM_CC_FAT	GO:0032432~actin filament bundle	7	1.02489	0.00100972	ACTA1, ACTN4, FERMT2, ZYX, MYH9, TPM1, SEPT11	594	26	12782	5.793447293447293	0.33979570815626414	0.007520775615733388	1.404682576361449
GOTERM_CC_FAT	GO:0042641~actomyosin	7	1.02489	0.00124796	ACTA1, ACTN4, FERMT2, ZYX, MYH9, TPM1, SEPT11	594	27	12782	5.578875171467764	0.4014424433073326	0.009122998292047657	1.7334268402010244
GOTERM_CC_FAT	GO:0030864~cortical actin cytoskeleton	7	1.02489	0.00152689	LASP1, CALD1, CFL1, SPTBN1, CAP1, SPTAN1, DSTN	594	28	12782	5.37962962962963	0.4663585593353632	0.010957613076158834	2.1170245097203777
GOTERM_CC_FAT	GO:0030120~vesicle coat	8	1.1713	0.00160498	SEC23A, COPB2, COPA, SEC31A, CLTB, ARCN1, CLTC, SEC24D	594	38	12782	4.530214424951267	0.4832410497722395	0.011317858074917031	2.22417674352261
GOTERM_CC_FAT	GO:0031252~cell leading edge	16	2.34261	0.00184393	TLN1, S100A11, RDX, MYH9, SLC9A3R1, CAPZB, TPM1, IQGAP1, ACTR3, CTTN, EZR, ARPC3, NME1-NME2, GSN, ARPC2, NME1, RAC1	594	138	12782	2.4949006977992485	0.5316567028707152	0.012774546427715139	2.5513450667854265
GOTERM_CC_FAT	GO:0000502~proteasome complex	10	1.46413	0.00187609	PSMA2, PSMB5, PSMA1, PSMA6, PSME1, PSMA5, PSMA4, PSMB2, HSPB1, PSMA7	594	61	12782	3.5276259866423803	0.5378178735970737	0.012780892603969862	2.5953024745288045
GOTERM_CC_FAT	GO:0015935~small ribosomal subunit	10	1.46413	0.00235881	RPSA, RPS18, RPS19, RPS16, UBC, RPS12, HBA2, RPS21, RPS7, FTL	594	63	12782	3.4156378600823043	0.621151040120966	0.01578584181833076	3.2528933899816703
GOTERM_CC_FAT	GO:0001533~cornified envelope	6	0.878477	0.00288218	HRNR, CST6, ANXA1, DSP, SPRR2G, CSTA	594	22	12782	5.868686868686869	0.694647359318693	0.018951790061901508	3.9611922364264474
GOTERM_CC_FAT	GO:0008290~F-actin capping protein complex	4	0.585652	0.00302229	CAPZA2, CAPG, CAPZA1, CAPZB	594	7	12782	12.296296296296296	0.7117836041866357	0.01955303592492419	4.149990284558025
GOTERM_CC_FAT	GO:0005606~laminin-1 complex	4	0.585652	0.00302229	LAMA2, LAMA4, LAMC1, LAMB1	594	7	12782	12.296296296296296	0.7117836041866357	0.01955303592492419	4.149990284558025
GOTERM_CC_FAT	GO:0030141~secretory granule	18	2.63543	0.00424735	TF, A2M, ACTN4, CLU, HEXB, GARS, FSTL3, ACTN1, SERPING1, SPARC, TIMP1, ALB, SERPINF2, DLD, SERPINA1, THBS1, SRGN, FN1	594	180	12782	2.151851851851852	0.8261179492982964	0.026963838455069	5.786130639413112
GOTERM_CC_FAT	GO:0005902~microvillus	7	1.02489	0.00576619	VCAM1, EZR, CLIC4, RDX, CA2, MSN, SLC9A3R1	594	36	12782	4.184156378600823	0.907149222089597	0.035905117396739405	7.778626597987048
GOTERM_CC_FAT	GO:0044432~endoplasmic reticulum part	28	4.09956	0.00606622	FKBP7, PDIA3, VAPB, PDIA6, PDIA4, CALR, SERPINH1, CALU, INS, ERAP1, HSPA5, SEC24D, P4HB, RRBP1, ERP29, KTN1, TXNDC12, HSP90B1, PPIB, H6PD, BAX, TXNDC5, SUMF2, RCN3, FKBP10, UGGT1, RCN1, RCN2	594	347	12782	1.7363646066816096	0.9179813645837874	0.037182158472822024	8.167567770093232
GOTERM_CC_FAT	GO:0005588~collagen type V	3	0.439239	0.0062479	COL5A3, COL5A2, COL5A1	594	3	12782	21.51851851851852	0.9239179842187707	0.03771721470394784	8.402348789055337
GOTERM_CC_FAT	GO:0031430~M band	4	0.585652	0.00676503	FHL2, SPTBN1, TTN, ENO1	594	9	12782	9.563786008230453	0.9385710028677483	0.04019731141817262	9.067556002758382
GOTERM_CC_FAT	GO:0030934~anchoring collagen	4	0.585652	0.00676503	COL14A1, COL6A3, COL6A1, COL12A1	594	9	12782	9.563786008230453	0.9385710028677483	0.04019731141817262	9.067556002758382
GOTERM_CC_FAT	GO:0048475~coated membrane	9	1.31772	0.008355	SEC23A, COPB2, COPA, SEC31A, CLTB, PICALM, ARCN1, CLTC, SEC24D	594	63	12782	3.074074074074074	0.9682012762098017	0.04874754061238373	11.08483496690501
GOTERM_CC_FAT	GO:0030117~membrane coat	9	1.31772	0.008355	SEC23A, COPB2, COPA, SEC31A, CLTB, PICALM, ARCN1, CLTC, SEC24D	594	63	12782	3.074074074074074	0.9682012762098017	0.04874754061238373	11.08483496690501
GOTERM_CC_FAT	GO:0030175~filopodium	6	0.878477	0.00855321	VCAM1, EZR, FSCN1, RDX, MSN, SLC9A3R1	594	28	12782	4.611111111111112	0.970709416432215	0.04918480269645431	11.333383836555033
GOTERM_CC_FAT	GO:0005916~fascia adherens	4	0.585652	0.00933445	JUP, DSP, SPTAN1, VCL	594	10	12782	8.607407407407406	0.9788153181062665	0.052841100332629565	12.306751128329918
GOTERM_CC_FAT	GO:0005884~actin filament	7	1.02489	0.0109527	ACTR3, EZR, ACTA1, CALD1, FERMT2, TPM1, IQGAP1	594	41	12782	3.673893405600723	0.989180482126049	0.06093137200256327	14.291516574210261
GOTERM_CC_FAT	GO:0001726~ruffle	9	1.31772	0.0119822	TLN1, CTTN, EZR, NME1-NME2, NME1, S100A11, RDX, MYH9, SLC9A3R1, TPM1	594	67	12782	2.8905472636815923	0.9929477545437436	0.06561677455841308	15.532292770461776
GOTERM_CC_FAT	GO:0031371~ubiquitin conjugating enzyme complex	3	0.439239	0.0121121	UBE2N, UBE2V1, UBE2V2	594	4	12782	16.13888888888889	0.9933187896555622	0.06544223429651141	15.687690485738425
GOTERM_CC_FAT	GO:0033279~ribosomal subunit	13	1.90337	0.0157617	RPSA, RPLP2, HBA2, RPS7, RPS18, RPS19, RPS16, RPLP0, RPLP1, RPS12, UBC, RPS21, FTL	594	128	12782	2.185474537037037	0.9985404713912085	0.0833796359533292	19.946128596758218
GOTERM_CC_FAT	GO:0005853~eukaryotic translation elongation factor 1 complex	3	0.439239	0.0195693	EEF1A1, EEF1B2, EEF1D	594	5	12782	12.911111111111111	0.9997032849704959	0.10136482288248616	24.175484827366667
GOTERM_CC_FAT	GO:0005913~cell-cell adherens junction	6	0.878477	0.0216743	JUP, DSP, ZYX, MYH9, SPTAN1, VCL	594	35	12782	3.688888888888889	0.9998773409619688	0.11038132661422462	26.423571118810152
GOTERM_CC_FAT	GO:0005783~endoplasmic reticulum	59	8.63836	0.022142	COPA, SEC31A, PDIA3, VAPB, CLSTN1, SYNCRIP, PDIA6, EIF5A, PDIA4, PRKCSH, RAB1A, OGN, PLOD1, PLOD2, PLOD3, ERAP1, SEC24D, SEC23A, CTSZ, ERP29, MGP, KTN1, CNPY2, PTGDS, H6PD, TXNDC5, NUCB2, PEBP1, FKBP10, UGGT1, FKBP2, FKBP9, CNBP, GANAB, FKBP7, UBE2V1, HSPA1B, CALR, SERPINH1, CALU, SET, LAMB2, INS, HSPA5, APEX1, P4HB, SELM, RRBP1, TXNDC12, HSP90B1, LEPRE1, VCP, PPIB, BAX, SULF1, SUMF2, RCN3, RCN1,…	594	960	12782	1.3224922839506172	0.999899226532733	0.11128840029279186	26.914597259207763
GOTERM_CC_FAT	GO:0005652~nuclear lamina	3	0.439239	0.0284597	EIF6, LMNA, PCNA	594	6	12782	10.75925925925926	0.9999929791745105	0.13947318632194894	33.25601824851704
GOTERM_CC_FAT	GO:0031254~trailing edge	3	0.439239	0.0284597	EZR, MSN, MYH9	594	6	12782	10.75925925925926	0.9999929791745105	0.13947318632194894	33.25601824851704
GOTERM_CC_FAT	GO:0001931~uropod	3	0.439239	0.0284597	EZR, MSN, MYH9	594	6	12782	10.75925925925926	0.9999929791745105	0.13947318632194894	33.25601824851704
GOTERM_CC_FAT	GO:0043005~neuron projection	25	3.66032	0.0288572	S100A4, CNN3, CALD1, ALDOC, UCHL1, VIM, IQGAP1, GOT1, MTPN, NEGR1, TUBB3, ACTB, STMN2, DPYSL3, DPYSL2, BASP1, STAT1, SOD1, PARK7, SEPT11, CDH13, PPP1CA, LRP1, PEBP1, CA2	594	342	12782	1.5729911197747457	0.9999940659633424	0.13966641312676875	33.637361100106155
GOTERM_CC_FAT	GO:0014704~intercalated disc	4	0.585652	0.0297908	JUP, DSP, SPTAN1, VCL	594	15	12782	5.738271604938271	0.9999960035939824	0.142263392651657	34.5251753132771
GOTERM_CC_FAT	GO:0030658~transport vesicle membrane	5	0.732064	0.0304441	SEC23A, SEC31A, CLTB, CLTC, SEC24D	594	26	12782	4.138176638176637	0.9999969700586887	0.14355314822848242	35.139868702861875
GOTERM_CC_FAT	GO:0030424~axon	14	2.04978	0.033733	ACTB, STMN2, ALDOC, UCHL1, VIM, DPYSL2, STAT1, PARK7, SEPT11, GOT1, MTPN, PEBP1, CA2, TUBB3	594	159	12782	1.8947123223852784	0.9999992502459708	0.15626932054900877	38.15375542671342
GOTERM_CC_FAT	GO:0042383~sarcolemma	8	1.1713	0.0350677	LAMA2, BGN, COL6A3, ANXA1, COL6A2, DAG1, COL6A1, ANXA2	594	67	12782	2.5693753454947483	0.9999995751831213	0.16025919114763099	39.339291787943864
GOTERM_CC_FAT	GO:0031672~A band	4	0.585652	0.0354331	FHL2, SPTBN1, TTN, ENO1	594	16	12782	5.37962962962963	0.9999996364257306	0.16007158803633958	39.66018230227697
GOTERM_CC_FAT	GO:0030935~sheet-forming collagen	3	0.439239	0.0386347	COL4A2, COL4A1, COL8A1	594	7	12782	9.222222222222223	0.9999999072862241	0.17163334642523675	42.40501206036957
GOTERM_CC_FAT	GO:0030027~lamellipodium	8	1.1713	0.0430009	ACTR3, CTTN, NME1-NME2, ARPC3, GSN, NME1, RAC1, RDX, CAPZB	594	70	12782	2.4592592592592593	0.9999999857226503	0.18749968948395312	45.9616292064084
GOTERM_CC_FAT	GO:0030660~Golgi-associated vesicle membrane	5	0.732064	0.0434031	COPB2, COPA, CLTB, ARCN1, CLTC	594	29	12782	3.7100893997445725	0.9999999879884678	0.18717802491352786	46.2788553135285
GOTERM_CC_FAT	GO:0012507~ER to Golgi transport vesicle membrane	3	0.439239	0.0499564	SEC23A, SEC31A, SEC24D	594	8	12782	8.069444444444445	0.999999999287805	0.2107397839348435	51.20892892178131
GOTERM_CC_FAT	GO:0030127~COPII vesicle coat	3	0.439239	0.0499564	SEC23A, SEC31A, SEC24D	594	8	12782	8.069444444444445	0.999999999287805	0.2107397839348435	51.20892892178131
GOTERM_CC_FAT	GO:0030662~coated vesicle membrane	8	1.1713	0.0520103	SEC23A, COPB2, COPA, SEC31A, CLTB, ARCN1, CLTC, SEC24D	594	73	12782	2.3581938102486046	0.9999999997073852	0.21644414797148004	52.66540153419494
GOTERM_CC_FAT	GO:0070161~anchoring junction	14	2.04978	0.0570497	TLN1, FERMT2, ACTN1, FHL2, MYH9, VCL, JUP, PKP1, LASP1, ARPC2, DSG1, DSP, ZYX, SPTAN1	594	172	12782	1.7515073212747632	0.9999999999672742	0.23302886883172425	56.069767094748315
GOTERM_CC_FAT	GO:0030057~desmosome	4	0.585652	0.0629693	JUP, PKP1, DSG1, DSP	594	20	12782	4.303703703703703	0.9999999999975406	0.2521521642908362	59.77783770900965
GOTERM_CC_FAT	GO:0005840~ribosome	16	2.34261	0.0754979	RPSA, RRBP1, RPLP2, HBA2, RPS7, RPS18, RPS19, RPS16, RPLP0, RPLP1, UBC, RPS12, RPL12, RPS21, APEX1, FTL	594	215	12782	1.6013781223083547	0.9999999999999902	0.29313767479699326	66.6877370352466
GOTERM_CC_FAT	GO:0005798~Golgi-associated vesicle	6	0.878477	0.0864579	COPB2, COPA, ADAM10, CLTB, ARCN1, CLTC	594	51	12782	2.531590413943355	0.9999999999999999	0.32657093588474617	71.81114990204787
GOTERM_CC_FAT	GO:0030126~COPI vesicle coat	3	0.439239	0.0895683	COPB2, COPA, ARCN1	594	11	12782	5.868686868686869	1.0	0.33366718199015244	73.1257687275632
GOTERM_CC_FAT	GO:0030134~ER to Golgi transport vesicle	3	0.439239	0.0895683	SEC23A, SEC31A, SEC24D	594	11	12782	5.868686868686869	1.0	0.33366718199015244	73.1257687275632
GOTERM_CC_FAT	GO:0070288~ferritin complex	2	0.292826	0.0906378	FTH1, FTL	594	2	12782	21.51851851851852	1.0	0.334202371192169	73.56449053027114
GOTERM_CC_FAT	GO:0031372~UBC13-MMS2 complex	2	0.292826	0.0906378	UBE2N, UBE2V2	594	2	12782	21.51851851851852	1.0	0.334202371192169	73.56449053027114
GOTERM_CC_FAT	GO:0008043~intracellular ferritin complex	2	0.292826	0.0906378	FTH1, FTL	594	2	12782	21.51851851851852	1.0	0.334202371192169	73.56449053027114
GOTERM_CC_FAT	GO:0005589~collagen type VI	2	0.292826	0.0906378	COL6A3, COL6A1	594	2	12782	21.51851851851852	1.0	0.334202371192169	73.56449053027114
GOTERM_CC_FAT	GO:0005584~collagen type I	2	0.292826	0.0906378	COL1A2, COL1A1	594	2	12782	21.51851851851852	1.0	0.334202371192169	73.56449053027114

## Sheet: Sheet 3
Gene Ontology, Biological Process, analysis of the high Mankin score secretome
Category	Term	Count	%	PValue	Genes	List Total	Pop Hits	Pop Total	Fold Enrichment	Bonferroni	Benjamini	FDR
GOTERM_BP_FAT	GO:0030198~extracellular matrix organization	35	5.12445	3.54127082083226E-21	MIA, LUM, COL3A1, ELN, POSTN, DCN, SERPINH1, AGT, SMOC1, TGFBI, ACAN, COL6A2, COL12A1, LOX, COL11A1, DPT, CYR61, COL4A2, LGALS3, CCDC80, CST3, HSPG2, NID1, COL5A3, COL5A2, COL5A1, EMILIN1, ANXA2, COL14A1, FBLN5, COL1A2, PDGFRA, COL1A1, LAMC1, ADAMTS2	592	104	13528	7.690358627858628	9.915558298330328E-18	9.915558298330328E-18	6.327672962072793E-18
GOTERM_BP_FAT	GO:0043062~extracellular structure organization	36	5.27086	2.6147286744802835E-15	MIA, LUM, TNC, COL3A1, ELN, POSTN, DCN, SERPINH1, AGT, SMOC1, TGFBI, ACAN, COL6A2, COL12A1, LOX, COL11A1, DPT, CYR61, COL4A2, LGALS3, CCDC80, CST3, HSPG2, NID1, COL5A3, COL5A2, COL5A1, EMILIN1, ANXA2, COL14A1, FBLN5, COL1A2, PDGFRA, LAMC1, COL1A1, ADAMTS2	592	163	13528	5.046924224838335	7.460698725481052E-12	3.730349362740526E-12	4.7628567756419216E-12
GOTERM_BP_FAT	GO:0046365~monosaccharide catabolic process	24	3.51391	1.2964627176670627E-14	ALDOA, LDHB, LDHA, TALDO1, GNPDA1, ALDOC, PGD, NUDT5, PGAM1, HK1, GPI, TPI1, PGLS, H6PD, PKM2, PKLR, PGM1, ENO2, PGK1, GAPDH, MDH2, PGK2, MDH1, ENO1	592	71	13528	7.7244004567948235	3.637090628672013E-11	1.212363542890671E-11	2.3214763444912023E-11
GOTERM_BP_FAT	GO:0016052~carbohydrate catabolic process	29	4.24597	1.3386480112635898E-14	ALDOA, LDHB, LDHA, GNPDA1, TALDO1, ALDOC, PGD, HEXB, PGAM1, HK1, TPI1, AKR1A1, ENO2, GAPDH, ENO1, NUDT5, CHI3L1, CHI3L2, GPI, PGLS, H6PD, PKM2, PKLR, PGM1, PGK1, MDH2, PGK2, PYGB, MDH1	592	109	13528	6.079717332010909	3.7614356074300304E-11	9.403589018575076E-12	2.4003021792395884E-11
GOTERM_BP_FAT	GO:0006007~glucose catabolic process	22	3.22108	1.4548750860422043E-14	ALDOA, LDHB, LDHA, TALDO1, ALDOC, PGD, PGAM1, HK1, GPI, TPI1, PGLS, H6PD, PKM2, PKLR, PGM1, ENO2, PGK1, GAPDH, MDH2, PGK2, ENO1, MDH1	592	58	13528	8.667753960857409	4.072298054325074E-11	8.144596108650148E-12	2.5990321006474915E-11
GOTERM_BP_FAT	GO:0044275~cellular carbohydrate catabolic process	25	3.66032	1.0802771143861541E-13	ALDOA, LDHB, LDHA, GNPDA1, TALDO1, ALDOC, PGD, PGAM1, HK1, TPI1, ENO2, GAPDH, ENO1, NUDT5, GPI, PGLS, H6PD, PKM2, PGM1, PKLR, PGK1, MDH2, PGK2, PYGB, MDH1	592	85	13528	6.720985691573927	3.0246916082887765E-10	5.0411563812247095E-11	1.9302337506132972E-10
GOTERM_BP_FAT	GO:0030199~collagen fibril organization	16	2.34261	1.488364922669174E-13	LUM, COL3A1, COL5A3, SERPINH1, COL5A2, COL5A1, ANXA2, COL14A1, COL1A2, ACAN, COL12A1, LOX, COL1A1, ADAMTS2, COL11A1, DPT	592	29	13528	12.607642124883505	4.168665412862538E-10	5.95523630408934E-11	2.6602053893043376E-10
GOTERM_BP_FAT	GO:0046164~alcohol catabolic process	24	3.51391	3.100745654412713E-13	ALDOA, LDHB, LDHA, TALDO1, GNPDA1, ALDOC, PGD, NUDT5, PGAM1, HK1, GPI, TPI1, PGLS, H6PD, PKM2, PKLR, PGM1, ENO2, PGK1, GAPDH, MDH2, PGK2, MDH1, ENO1	592	81	13528	6.770770770770771	8.682388141778574E-10	1.0852985177223218E-10	5.540679026694306E-10
GOTERM_BP_FAT	GO:0019320~hexose catabolic process	22	3.22108	7.454186223974174E-13	ALDOA, LDHB, LDHA, TALDO1, ALDOC, PGD, PGAM1, HK1, GPI, TPI1, PGLS, H6PD, PKM2, PKLR, PGM1, ENO2, PGK1, GAPDH, MDH2, PGK2, ENO1, MDH1	592	69	13528	7.285938112025069	2.0871304684533243E-9	2.319033853837027E-10	1.3319123581823078E-9
GOTERM_BP_FAT	GO:0005996~monosaccharide metabolic process	38	5.56369	1.6609416882221226E-12	ALDOA, RBP4, LDHB, LDHA, GNPDA1, TALDO1, GNPDA2, ALDOC, HEXB, PGD, PGAM1, UGDH, HK1, NAGK, GALM, TPI1, AKR1A1, INS, ENO2, TSTA3, GAPDH, ENO1, NUDT5, PGM2, GPI, PPP1CA, PGLS, GBE1, H6PD, PKM2, PKLR, PGM1, PGK1, MDH2, UGP2, MDH1, PYGB, PGK2	592	222	13528	3.9114925736547357	4.650502205549856E-9	4.6505022055498557E-10	2.967748269355752E-9
GOTERM_BP_FAT	GO:0006006~glucose metabolic process	31	4.5388	3.14587299439481E-12	ALDOA, LDHB, RBP4, LDHA, TALDO1, ALDOC, PGD, PGAM1, UGDH, HK1, TPI1, AKR1A1, INS, ENO2, GAPDH, ENO1, PGM2, GPI, PPP1CA, PGLS, GBE1, H6PD, PKM2, PKLR, PGM1, PGK1, UGP2, MDH2, MDH1, PGK2, PYGB	592	153	13528	4.6300123653064835	8.808598295217962E-9	8.007816632016329E-10	5.6212590138216E-9
GOTERM_BP_FAT	GO:0006096~glycolysis	18	2.63543	4.947810779998341E-12	ALDOA, LDHB, LDHA, ALDOC, PGAM1, HK1, GPI, TPI1, PKM2, PKLR, PGM1, ENO2, PGK1, GAPDH, MDH2, PGK2, ENO1, MDH1	592	47	13528	8.751581368602645	1.3853895697302221E-8	1.1544912803529428E-9	8.840950194155539E-9
GOTERM_BP_FAT	GO:0019318~hexose metabolic process	33	4.83163	5.468331038545912E-11	ALDOA, LDHB, RBP4, LDHA, TALDO1, ALDOC, PGD, PGAM1, UGDH, HK1, GALM, TPI1, AKR1A1, INS, ENO2, TSTA3, GAPDH, ENO1, PGM2, GPI, PPP1CA, PGLS, GBE1, H6PD, PKM2, PKLR, PGM1, PGK1, UGP2, MDH2, MDH1, PGK2, PYGB	592	192	13528	3.9275760135135136	1.531131104126615E-7	1.1777932407142089E-8	9.7710051161215E-8
GOTERM_BP_FAT	GO:0008064~regulation of actin polymerization or depolymerization	19	2.78184	5.898741852676274E-11	CAPZA2, ELN, CAPZA1, RDX, TMSB10, ARPC5, CAPZB, DSTN, ACTR3, PFN2, ARPC3, GSN, ARPC2, CAPG, RAC1, CFL1, SPTBN1, TMSB4X, SPTAN1	592	61	13528	7.117634027470093	1.6516462386650943E-7	1.1797473997710028E-8	1.0540079919962864E-7
GOTERM_BP_FAT	GO:0045454~cell redox homeostasis	19	2.78184	1.0722482753822639E-10	GLRX3, P4HB, PDIA3, PRDX4, PDIA6, PRDX5, PRDX2, PDIA4, PRDX1, TXNDC12, GSR, PRDX6, TXNDC5, TXN, DLD, TXNRD1, QSOX1, APEX1, GLRX	592	63	13528	6.8916773916773915	3.0022935182394406E-7	2.0015292978570187E-8	1.915931857610076E-7
GOTERM_BP_FAT	GO:0030832~regulation of actin filament length	19	2.78184	1.0722482753822639E-10	CAPZA2, ELN, CAPZA1, RDX, TMSB10, ARPC5, CAPZB, DSTN, ACTR3, PFN2, ARPC3, GSN, ARPC2, CAPG, RAC1, CFL1, SPTBN1, TMSB4X, SPTAN1	592	63	13528	6.8916773916773915	3.0022935182394406E-7	2.0015292978570187E-8	1.915931857610076E-7
GOTERM_BP_FAT	GO:0007155~cell adhesion	70	10.2489	1.3845757515389593E-10	AEBP1, IGFBP7, CLSTN1, FERMT2, POSTN, VCL, CTGF, TGFBI, COL12A1, ZYX, MSN, LOXL2, COL11A1, NEGR1, CYR61, SPON1, MGP, ACTN1, MFGE8, MYH9, JUP, TNFAIP6, NME1, VCAN, SGCE, LAMC1, MIA, TNC, COL3A1, PTK7, SPOCK1, NEO1, VCAM1, ISLR, EZR, LAMB2, AGT, COMP, COL6A3, RAC1, ACAN, COL6A2, COL6A1, TSTA3, COL8A1, LAMB1, THBS1, FN1, DPT, HAPLN1, RPSA, SVEP1, BMP1, HAPLN3, COL15A1, HSPG2, NID1, COL5A3, COL5A1, E…	592	700	13528	2.2851351351351354	3.876811452974138E-7	2.423007594565263E-8	2.474010996067477E-7
GOTERM_BP_FAT	GO:0007398~ectoderm development	33	4.83163	1.4278866431508802E-10	HRNR, KRT6A, KRT6B, COL3A1, SPRR2G, SFN, KRT9, KRT5, PLOD1, CTGF, KRT1, KRT2, KRT85, KRT83, AARS, ANXA1, KRT31, KRT13, KRT10, KRT34, COL5A3, COL5A2, COL5A1, CST6, KRT17, KRT16, KRT14, COL1A2, DSP, COL1A1, CSTA, ADAMTS2, FABP5	592	199	13528	3.7894200733396715	3.9980819543927737E-7	2.3518133551725384E-8	2.5514004242666033E-7
GOTERM_BP_FAT	GO:0022610~biological adhesion	70	10.2489	1.4437349672930195E-10	AEBP1, IGFBP7, CLSTN1, FERMT2, POSTN, VCL, CTGF, TGFBI, COL12A1, ZYX, MSN, LOXL2, COL11A1, NEGR1, CYR61, SPON1, MGP, ACTN1, MFGE8, MYH9, JUP, TNFAIP6, NME1, VCAN, SGCE, LAMC1, MIA, TNC, COL3A1, PTK7, SPOCK1, NEO1, VCAM1, ISLR, EZR, LAMB2, AGT, COMP, COL6A3, RAC1, ACAN, COL6A2, COL6A1, TSTA3, COL8A1, LAMB1, THBS1, FN1, DPT, HAPLN1, RPSA, SVEP1, BMP1, HAPLN3, COL15A1, HSPG2, NID1, COL5A3, COL5A1, E…	592	701	13528	2.2818753132590506	4.042457550923473E-7	2.245810182266439E-8	2.5797189939780196E-7
GOTERM_BP_FAT	GO:0002526~acute inflammatory response	23	3.3675	1.639660442169054E-10	LOC100294156, TF, A2M, IL6, YWHAZ, CFB, C3, CLU, SAA4, SERPING1, C1R, PRDX2, C1S, AHSG, INS, SERPINF2, SERPINA3, ITIH4, KRT1, CFH, SERPINA1, CFI, FN1	592	98	13528	5.363072255929398	4.591048708979528E-7	2.4163419487521764E-8	2.9298059533999776E-7
GOTERM_BP_FAT	GO:0010035~response to inorganic substance	33	4.83163	3.131029254351462E-10	PXDN, A2M, SEC31A, PRDX5, PRDX2, TTN, PRDX1, TPM1, ACTG1, GSS, FNTA, GSN, SERPINE1, GPX3, SERPINA1, THBS1, CUTA, ACTB, GGH, MGP, SOD1, STAT1, PARK7, GART, SOD2, PRDX6, KRT14, ANXA11, PDGFRA, PEBP1, COL1A1, CA2, IGFBP2	592	205	13528	3.678510217534608	8.766876713472982E-7	4.3834401775022513E-8	5.594637308981021E-7
GOTERM_BP_FAT	GO:0008544~epidermis development	31	4.5388	3.834582056216875E-10	HRNR, COL3A1, SPRR2G, SFN, KRT9, PLOD1, KRT5, CTGF, KRT1, KRT2, KRT85, KRT83, AARS, ANXA1, KRT31, KRT13, KRT10, KRT34, COL5A3, COL5A2, COL5A1, CST6, KRT17, KRT16, KRT14, COL1A2, DSP, COL1A1, CSTA, ADAMTS2, FABP5	592	184	13528	3.849955934195065	1.0736822553258918E-6	5.112775258719893E-8	6.851771372495818E-7
GOTERM_BP_FAT	GO:0009611~response to wounding	57	8.34553	6.806036247129357E-10	LOC100294156, A2M, PRDX5, PRDX2, CTGF, GSN, SERPINE1, CFH, ITIH4, SERPINA3, SERPINA1, LOX, CFI, SAA4, SERPING1, TNFAIP6, SERPINF2, PDGFRA, PEBP1, DSP, VCAN, CTSB, TF, YWHAZ, C3, TNC, COL3A1, CLU, C1R, C1S, TPM1, MIF, AHSG, LAMB2, INS, MTPN, RAC1, SERPINC1, KRT1, PTX3, THBS1, FN1, IL6, CFB, EFEMP2, ANXA1, ANXA5, SOD1, COL5A1, PLG, SOD2, STAB1, FBLN5, BAX, AOX1, SERPIND1, IGFBP4	592	530	13528	2.4575981642019378	1.9056881905843426E-6	8.662226924638361E-8	1.2161274876021366E-6
GOTERM_BP_FAT	GO:0030036~actin cytoskeleton organization	34	4.97804	9.791707424718674E-10	ALDOA, TLN1, CNN3, CAPZA2, CALD1, CAPZA1, ELN, FERMT2, ARPC5, CALR, TTN, TPM1, CAPZB, DSTN, ACTG1, PFN1, PFN2, EZR, GSN, RAC1, CNN2, CAP1, PLS3, ACTA1, ACTN4, FSCN1, ACTN1, TMSB10, MYH9, FLNB, FLNA, CFL1, TMSB4X, CRK	592	226	13528	3.437813920114805	2.7416743274555344E-6	1.1920338793824925E-7	1.7496182835863294E-6
GOTERM_BP_FAT	GO:0030029~actin filament-based process	35	5.12445	1.3721057547432423E-9	ALDOA, TLN1, CNN3, CAPZA2, CALD1, CAPZA1, ELN, FERMT2, ARPC5, CALR, TTN, TPM1, CAPZB, DSTN, ACTG1, PFN1, PFN2, EZR, MYL6B, GSN, RAC1, CNN2, CAP1, PLS3, ACTA1, ACTN4, FSCN1, ACTN1, TMSB10, MYH9, FLNB, FLNA, CFL1, TMSB4X, CRK	592	241	13528	3.3186609846360886	3.841888757127876E-6	1.6007899295011896E-7	2.4517290198033947E-6
GOTERM_BP_FAT	GO:0010033~response to organic substance	68	9.95608	3.099012638760197E-9	HSP90AB1, A2M, VAPB, IGFBP7, PRDX2, MMP3, B2M, GOT2, ACTR3, GSTM3, FNTA, GOT1, GSN, SERPINA1, LOX, DDAH2, CYR61, PPP2R1A, HSP90AA1, ADAM10, ACTA1, AARS, MGP, MFGE8, CLIC1, NME1, SERPINF2, CFL1, PDGFRA, HSPB1, PEBP1, COL1A1, CA2, TF, RBP4, ALDOC, COL3A1, ADH5, FHL2, TIMP4, HSPA1B, C1S, HPRT1, SERPINH1, MANF, AHSG, INS, COL6A2, ENO2, HSPA6, IDH1, HSPA4, HSPE1, THBS1, SDF4, HSPA8, IL6, CFB, ACACA, G…	592	721	13528	2.155189863927728	8.677197652184887E-6	3.4708935170435495E-7	5.537429559332452E-6
GOTERM_BP_FAT	GO:0030833~regulation of actin filament polymerization	16	2.34261	6.008434628905488E-9	CAPZA2, ELN, CAPZA1, RDX, TMSB10, ARPC5, CAPZB, ACTR3, ARPC3, GSN, ARPC2, RAC1, CAPG, SPTBN1, TMSB4X, SPTAN1	592	54	13528	6.770770770770771	1.6823475522675935E-5	6.470619844378689E-7	1.0736091482499432E-5
GOTERM_BP_FAT	GO:0032956~regulation of actin cytoskeleton organization	20	2.92826	7.1326675175141565E-9	CAPZA2, ELN, CAPZA1, RDX, TMSB10, ARPC5, CAPZB, TPM1, DSTN, ACTR3, PFN2, ARPC3, GSN, ARPC2, CAPG, RAC1, CFL1, SPTBN1, TMSB4X, SPTAN1	592	89	13528	5.135135135135136	1.9971269832330663E-5	7.396837731210582E-7	1.2744912003537223E-5
GOTERM_BP_FAT	GO:0032970~regulation of actin filament-based process	20	2.92826	1.2738434855302302E-8	CAPZA2, ELN, CAPZA1, RDX, TMSB10, ARPC5, CAPZB, TPM1, DSTN, ACTR3, PFN2, ARPC3, GSN, ARPC2, CAPG, RAC1, CFL1, SPTBN1, TMSB4X, SPTAN1	592	92	13528	4.967685076380729	3.566698176027394E-5	1.2738426830027905E-6	2.2761501528023587E-5
GOTERM_BP_FAT	GO:0007010~cytoskeleton organization	46	6.73499	7.105286748958463E-8	KRT6C, ALDOA, TLN1, CNN3, CAPZA2, CALD1, FERMT2, CAPZA1, ELN, ARPC5, CALR, TTN, TPM1, CAPZB, DSTN, KRT9, ACTG1, PFN1, TUBB, PFN2, EZR, GSN, RAC1, CNN2, RANBP1, CAP1, TUBA1B, KRT86, PLS3, ACTA1, ACTN4, RAN, FSCN1, ACTN1, TMSB10, MYH9, SOD1, FLNB, FLNA, LASP1, KRT16, CFL1, KRT14, TMSB4X, STMN1, CRK	592	436	13528	2.410922390280188	1.9892824715972424E-4	6.860253572105179E-6	1.2695980108334837E-4
GOTERM_BP_FAT	GO:0043603~cellular amide metabolic process	15	2.19619	8.404543640184775E-8	NAMPT, LDHB, TALDO1, ASS1, PGD, PNP, ARG1, TPI1, PGLS, TP53I3, H6PD, DLD, IDH1, MDH2, MDH1	592	56	13528	6.120897683397683	2.3529954449486024E-4	7.844210293206366E-6	1.501753707500164E-4
GOTERM_BP_FAT	GO:0032271~regulation of protein polymerization	16	2.34261	1.745408541416775E-7	CAPZA2, ELN, CAPZA1, RDX, TMSB10, ARPC5, CAPZB, ACTR3, ARPC3, GSN, ARPC2, RAC1, CAPG, SPTBN1, TMSB4X, SPTAN1	592	68	13528	5.376788553259142	4.885950326920518E-4	1.5764857479783068E-5	3.118755591779987E-4
GOTERM_BP_FAT	GO:0043244~regulation of protein complex disassembly	14	2.04978	1.907452579301851E-7	CAPZA2, CAPZA1, EIF5A, RDX, ETF1, CAPZB, DSTN, GSN, CFL1, CAPG, HRSP12, MAP4, SPTBN1, SPTAN1	592	51	13528	6.2729199788023315	5.339441741659678E-4	1.6690072379144105E-5	3.40830094758271E-4
GOTERM_BP_FAT	GO:0043254~regulation of protein complex assembly	18	2.63543	2.9193751627666303E-7	HMGB1, CAPZA2, CLU, ELN, CAPZA1, RDX, TMSB10, ARPC5, CAPZB, ACTR3, ARPC3, GSN, ARPC2, CAPG, RAC1, SPTBN1, TMSB4X, SPTAN1	592	90	13528	4.570270270270271	8.170911639443501E-4	2.4770152756592445E-5	5.216434080579369E-4
GOTERM_BP_FAT	GO:0006986~response to unfolded protein	16	2.34261	3.1868681329845797E-7	HSP90AB1, HSP90AA1, VAPB, CFB, AARS, CLIC1, HSPA1B, SERPINH1, MANF, VCP, HSPA6, HSPB1, HSPA4, HSPE1, DDAH2, HSPA8	592	71	13528	5.149600304529883	8.919252173746894E-4	2.6244456177271225E-5	5.694397897104686E-4
GOTERM_BP_FAT	GO:0051493~regulation of cytoskeleton organization	22	3.22108	4.3352821771750465E-7	CAPZA2, ELN, CAPZA1, RDX, TMSB10, ARPC5, CAPZB, TPM1, DSTN, ACTR3, PFN2, ARPC3, ARPC2, GSN, CAPG, CFL1, RAC1, MAP4, SPTBN1, TMSB4X, RANBP1, SPTAN1	592	136	13528	3.69654213036566	0.0012131428194533944	3.4681663516611394E-5	7.746413336340296E-4
GOTERM_BP_FAT	GO:0051248~negative regulation of protein metabolic process	26	3.80673	5.990672051076295E-7	HSP90AB1, A2M, CALR, PSMA7, TIMP1, PSMB5, SET, INS, PSMB2, THBS1, PPP2R1A, YWHAB, SERPING1, YWHAE, FLNA, PSMA2, PSMA1, PSME1, PSMA6, PSMA5, BAX, PSMA4, UBC, PEBP1, IGFBP3, IGFBP5	592	187	13528	3.1771932360167656	0.001675982646492602	4.6593044416343155E-5	0.00107042990913353
GOTERM_BP_FAT	GO:0046496~nicotinamide nucleotide metabolic process	12	1.75695	7.332428151575078E-7	NAMPT, LDHB, TPI1, TP53I3, PGLS, TALDO1, H6PD, PGD, IDH1, PNP, MDH2, MDH1	592	40	13528	6.855405405405405	0.002050974506622727	5.548712634517727E-5	0.0013101771305645826
GOTERM_BP_FAT	GO:0006769~nicotinamide metabolic process	12	1.75695	7.332428151575078E-7	NAMPT, LDHB, TPI1, TP53I3, PGLS, TALDO1, H6PD, PGD, IDH1, PNP, MDH2, MDH1	592	40	13528	6.855405405405405	0.002050974506622727	5.548712634517727E-5	0.0013101771305645826
GOTERM_BP_FAT	GO:0051789~response to protein stimulus	19	2.78184	7.972921026822769E-7	HSP90AB1, HSP90AA1, VAPB, CFB, AARS, CLIC1, HSPA1B, SERPINH1, MANF, ACTR3, FNTA, VCP, HSPA6, HSPB1, HSPA4, HSPE1, DDAH2, HSPA8, CYR61	592	107	13528	4.057716595099772	0.0022299287838757342	5.8746136942011695E-5	0.0014246212761359622
GOTERM_BP_FAT	GO:0009820~alkaloid metabolic process	12	1.75695	9.629598379486443E-7	NAMPT, LDHB, TPI1, TP53I3, PGLS, TALDO1, H6PD, PGD, IDH1, PNP, MDH2, MDH1	592	41	13528	6.688200395517469	0.002692657122577269	6.91332215875251E-5	0.0017206380846013225
GOTERM_BP_FAT	GO:0032269~negative regulation of cellular protein metabolic process	25	3.66032	1.0553662338942702E-6	HSP90AB1, A2M, CALR, PSMA7, TIMP1, PSMB5, SET, INS, PSMB2, THBS1, PPP2R1A, YWHAB, SERPING1, YWHAE, PSMA2, PSMA1, PSME1, PSMA6, PSMA5, BAX, PSMA4, UBC, PEBP1, IGFBP3, IGFBP5	592	180	13528	3.173798798798799	0.0029506652192322624	7.387294661187482E-5	0.0018857504210156861
GOTERM_BP_FAT	GO:0031333~negative regulation of protein complex assembly	11	1.61054	1.189611699361147E-6	GSN, CAPZA2, CLU, CAPG, CAPZA1, SPTBN1, TMSB4X, RDX, TMSB10, CAPZB, SPTAN1	592	34	13528	7.39308426073132	0.0033253733972710142	8.123852288677291E-5	0.0021256206149122825
GOTERM_BP_FAT	GO:0019362~pyridine nucleotide metabolic process	12	1.75695	1.2537135677431504E-6	NAMPT, LDHB, TPI1, TP53I3, PGLS, TALDO1, H6PD, PGD, IDH1, PNP, MDH2, MDH1	592	42	13528	6.5289575289575295	0.003504245938842132	8.35774641183562E-5	0.00224015783084619
GOTERM_BP_FAT	GO:0030834~regulation of actin filament depolymerization	10	1.46413	1.2608903460734325E-6	GSN, CAPZA2, CAPG, CFL1, CAPZA1, SPTBN1, RDX, CAPZB, SPTAN1, DSTN	592	27	13528	8.463463463463464	0.0035242703242659434	8.210116892493069E-5	0.002252981290296052
GOTERM_BP_FAT	GO:0030837~negative regulation of actin filament polymerization	10	1.46413	1.7866293387898374E-6	GSN, CAPZA2, CAPG, CAPZA1, SPTBN1, TMSB4X, RDX, TMSB10, CAPZB, SPTAN1	592	28	13528	8.16119691119691	0.004990074620508822	1.136882328558464E-4	0.0031923669153055556
GOTERM_BP_FAT	GO:0007015~actin filament organization	15	2.19619	2.2676665042501987E-6	ALDOA, ACTA1, ACTN4, CALD1, FSCN1, ELN, ACTN1, TTN, FLNA, DSTN, EZR, GSN, RAC1, CFL1, PLS3	592	72	13528	4.760698198198198	0.006329358101214488	1.4108945508262138E-4	0.004051872425570036
GOTERM_BP_FAT	GO:0043588~skin development	10	1.46413	2.490932659350001E-6	KRT9, COL3A1, AARS, COL1A2, SFN, COL1A1, COL5A3, COL5A2, ADAMTS2, COL5A1	592	29	13528	7.87977632805219	0.006950353918518504	1.5161068274016642E-4	0.004450796592869732
GOTERM_BP_FAT	GO:0032272~negative regulation of protein polymerization	10	1.46413	2.490932659350001E-6	GSN, CAPZA2, CAPG, CAPZA1, SPTBN1, TMSB4X, RDX, TMSB10, CAPZB, SPTAN1	592	29	13528	7.87977632805219	0.006950353918518504	1.5161068274016642E-4	0.004450796592869732
GOTERM_BP_FAT	GO:0006457~protein folding	24	3.51391	2.7674437763102893E-6	HSP90AB1, FKBP9, COPA, HSP90AA1, FKBP7, ERP29, FKBP3, AARS, PDIA6, CALR, HSP90AB2P, HSP90B1, CCT4, PPIB, TBCA, PPIA, PFDN5, PPIC, HSPE1, FKBP10, QSOX1, UGGT1, HSPA8, FKBP2	592	177	13528	3.098488318827302	0.007718908328685048	1.6485562888268745E-4	0.004944854915645003
GOTERM_BP_FAT	GO:0051235~maintenance of location	14	2.04978	3.119271784986078E-6	SRI, TLN1, PDIA3, YWHAB, TMSB10, CALR, FLNB, FLNA, FTH1, HSP90B1, EZR, ALB, TMSB4X, SRGN	592	64	13528	4.998733108108108	0.008695944262702038	1.8194125126125282E-4	0.005573482930842921
GOTERM_BP_FAT	GO:0044087~regulation of cellular component biogenesis	21	3.07467	3.5512985162572946E-6	HMGB1, CAPZA2, CLU, ELN, CAPZA1, RDX, TMSB10, ARPC5, CAPZB, TPM1, ACTR3, ARPC3, ARPC2, GSN, CAPG, RAC1, UBC, SPTBN1, TMSB4X, THBS1, SPTAN1	592	142	13528	3.3794251998477347	0.009894378838130269	2.029111148763585E-4	0.006345400755614072
GOTERM_BP_FAT	GO:0006916~anti-apoptosis	26	3.80673	3.627346165024577E-6	HMGB1, YWHAZ, CLU, PRDX2, HSPA1B, PEA15, COMP, TPT1, GLO1, HSPA5, THBS1, DDAH2, ARHGDIA, ANXA1, SOD1, ANXA5, SOD2, SERPINB9, CDH13, HSP90B1, BAX, TXNDC5, CFL1, UBC, HSPB1, GSTP1	592	206	13528	2.884151141432695	0.010105183722843303	2.0311112379656215E-4	0.006481277264602792
GOTERM_BP_FAT	GO:0070271~protein complex biogenesis	46	6.73499	4.308251523308962E-6	FMOD, TUBB2A, ALDOC, CAPZA2, CAPZA1, DAG1, SPRR2G, HPRT1, CALR, TTN, MIF, TUBB, PICALM, CSE1L, GSN, RAC1, GPX3, HSPA4, TUBB8, TUBA1A, TUBA1B, KPNB1, TUBA1C, AKR1C1, TUBB3, CUTA, PPP2R1A, HSP90AA1, YWHAB, MGP, EPRS, IPO9, ANXA5, SLC9A3R1, SEPT11, FLNA, SOD2, STOM, JUP, TUBA8, VCP, TBCA, BAX, CAPG, PEBP1, LAMC1	592	505	13528	2.0815092320042816	0.011990662384195772	2.3650399422170398E-4	0.007697862575462011
GOTERM_BP_FAT	GO:0006461~protein complex assembly	46	6.73499	4.308251523308962E-6	FMOD, TUBB2A, ALDOC, CAPZA2, CAPZA1, DAG1, SPRR2G, HPRT1, CALR, TTN, MIF, TUBB, PICALM, CSE1L, GSN, RAC1, GPX3, HSPA4, TUBB8, TUBA1A, TUBA1B, KPNB1, TUBA1C, AKR1C1, TUBB3, CUTA, PPP2R1A, HSP90AA1, YWHAB, MGP, EPRS, IPO9, ANXA5, SLC9A3R1, SEPT11, FLNA, SOD2, STOM, JUP, TUBA8, VCP, TBCA, BAX, CAPG, PEBP1, LAMC1	592	505	13528	2.0815092320042816	0.011990662384195772	2.3650399422170398E-4	0.007697862575462011
GOTERM_BP_FAT	GO:0044259~multicellular organismal macromolecule metabolic process	10	1.46413	4.635991656124297E-6	PEPD, COL3A1, ACACA, COL1A1, MMP3, SERPINH1, ADAMTS2, MMP2, COL5A1, MMP1	592	31	13528	7.3714036617262435	0.012896919422245245	2.4959974338856217E-4	0.008283436524181287
GOTERM_BP_FAT	GO:0006953~acute-phase response	11	1.61054	6.066157108018065E-6	TF, A2M, IL6, INS, SERPINF2, SERPINA3, ITIH4, SAA4, SERPINA1, AHSG, FN1	592	40	13528	6.284121621621622	0.01684185461127974	3.20425849273831E-4	0.010838678102631505
GOTERM_BP_FAT	GO:0019748~secondary metabolic process	15	2.19619	7.1214049168229244E-6	RBP4, NAMPT, LDHB, TALDO1, PGD, ADH5, PNP, TPI1, PGLS, TP53I3, H6PD, DDT, IDH1, MDH2, MDH1	592	79	13528	4.338864180636333	0.019742517682088567	3.691911797091274E-4	0.012724023990606792
GOTERM_BP_FAT	GO:0043623~cellular protein complex assembly	22	3.22108	7.75322109189006E-6	FMOD, HSP90AA1, TUBB2A, SPRR2G, IPO9, TTN, CALR, FLNA, TUBA8, TUBB, PICALM, CSE1L, TBCA, GSN, RAC1, HSPA4, TUBB8, TUBA1A, TUBA1B, KPNB1, TUBA1C, TUBB3	592	162	13528	3.10326993660327	0.021475156615861635	3.9463307942377845E-4	0.013852834747685172
GOTERM_BP_FAT	GO:0032535~regulation of cellular component size	30	4.39239	7.851079172188624E-6	CAPZA2, FHL1, CAPZA1, ELN, RDX, SFN, ARPC5, CAPZB, DSTN, ACTR3, PFN2, LAMB2, ARPC3, INS, GSN, ARPC2, MTPN, AGT, RAC1, ENO1, PPP2R1A, ADAM10, ACTA1, TMSB10, VAT1, CAPG, CFL1, SPTBN1, TMSB4X, SPTAN1	592	271	13528	2.5296698912935076	0.02174324035356412	3.9247845977652407E-4	0.014027668153770989
GOTERM_BP_FAT	GO:0033043~regulation of organelle organization	26	3.80673	9.188015212194715E-6	CAPZA2, ELN, CAPZA1, RDX, ARPC5, CAPZB, TPM1, DSTN, ACTR3, PFN2, SET, ARPC3, GSN, ARPC2, INS, RAC1, RANBP1, TMSB10, UBE2N, CAPG, CFL1, MAP4, SPTBN1, PEBP1, TMSB4X, SPTAN1	592	217	13528	2.737949931498319	0.025398452538309968	4.512413316138941E-4	0.016416211361180988
GOTERM_BP_FAT	GO:0001501~skeletal system development	33	4.83163	1.0366513202395355E-5	RBP4, AEBP1, HEXB, COL3A1, CYTL1, FHL2, POSTN, PRDX1, MMP2, AHSG, CTGF, INS, COMP, ACAN, COL12A1, COL11A1, BMP1, LGALS3, FBN1, HSPG2, MGP, SPARC, COL5A2, PRELP, ANXA2, CLEC3B, COL1A2, PDGFRA, COL1A1, IGFBP3, IGFBP4, CDH11, IGFBP5	592	319	13528	2.3639328984156567	0.02860916836771421	5.003297487929936E-4	0.01852164764651887
GOTERM_BP_FAT	GO:0006928~cell motion	43	6.29575	1.0889254587828431E-5	TLN1, ENPP2, CAPZA2, CALD1, CAPZA1, VIM, SPOCK1, ARPC5, TPM1, CAPZB, TPM4, DSTN, TPM3, VCL, ACTR3, VCAM1, ACTG1, ACTR2, TUBB, ARPC3, CTGF, ARPC2, RAC1, KRT2, CAP1, MSN, THBS1, ARHGDIA, FN1, ACTB, IL6, ANXA1, MYH9, YWHAE, COL5A1, CDH13, BAX, CFL1, TXN, UBC, HSPB1, VCAN, LAMC1	592	475	13528	2.068648648648648	0.030029944765296523	5.166474892127626E-4	0.01945553374369524
GOTERM_BP_FAT	GO:0006732~coenzyme metabolic process	21	3.07467	1.1204105091980545E-5	NAMPT, LDHB, TALDO1, PGD, ACACA, ACLY, SOD1, PNP, SOD2, GSS, GSR, TPI1, PGLS, TP53I3, H6PD, GPX3, DLD, IDH1, GLO1, MDH2, MDH1	592	153	13528	3.1364599894011658	0.030884684961168696	5.227244986500956E-4	0.020018015382994303
GOTERM_BP_FAT	GO:0006733~oxidoreduction coenzyme metabolic process	12	1.75695	1.1886626436294535E-5	NAMPT, LDHB, TPI1, TP53I3, PGLS, TALDO1, H6PD, PGD, IDH1, PNP, MDH2, MDH1	592	52	13528	5.273388773388773	0.03273497503791911	5.45470059572839E-4	0.021237332137968856
GOTERM_BP_FAT	GO:0043066~negative regulation of apoptosis	35	5.12445	1.4165768016136411E-5	HMGB1, YWHAZ, CLU, PRDX5, PRDX2, HSPA1B, MIF, PEA15, FNTA, INS, ALB, AGT, COMP, TPT1, GLO1, HSPA5, DDAH2, THBS1, ARHGDIA, IL6, AARS, ANXA1, ANXA5, SOD1, SOD2, SERPINB9, CDH13, HSP90B1, NME1-NME2, NME1, BAX, TXNDC5, CFL1, UBC, HSPB1, GSTP1	592	354	13528	2.2593143991449076	0.03888809596425402	6.39544297607153E-4	0.02530889139675807
GOTERM_BP_FAT	GO:0006954~inflammatory response	33	4.83163	1.5131957458068102E-5	LOC100294156, TF, YWHAZ, A2M, C3, CLU, PRDX5, PRDX2, C1R, C1S, MIF, AHSG, INS, RAC1, CFH, KRT1, ITIH4, SERPINA3, SERPINA1, CFI, PTX3, THBS1, FN1, IL6, CFB, ANXA1, SAA4, SERPING1, TNFAIP6, SERPINF2, STAB1, AOX1, IGFBP4	592	325	13528	2.3202910602910602	0.04148474530889068	6.723104289876325E-4	0.027034887677479524
GOTERM_BP_FAT	GO:0010811~positive regulation of cell-substrate adhesion	9	1.31772	1.8095539851667064E-5	CDH13, SMOC1, CSF1, CCDC80, NID1, COL8A1, THBS1, EMILIN1, CYR61	592	28	13528	7.345077220077219	0.04940575607084119	7.913737300402346E-4	0.03232884187496232
GOTERM_BP_FAT	GO:0032963~collagen metabolic process	9	1.31772	1.8095539851667064E-5	PEPD, COL3A1, COL1A1, MMP3, SERPINH1, ADAMTS2, MMP2, COL5A1, MMP1	592	28	13528	7.345077220077219	0.04940575607084119	7.913737300402346E-4	0.03232884187496232
GOTERM_BP_FAT	GO:0043069~negative regulation of programmed cell death	35	5.12445	1.8732161749698812E-5	HMGB1, YWHAZ, CLU, PRDX5, PRDX2, HSPA1B, MIF, PEA15, FNTA, INS, ALB, AGT, COMP, TPT1, GLO1, HSPA5, DDAH2, THBS1, ARHGDIA, IL6, AARS, ANXA1, ANXA5, SOD1, SOD2, SERPINB9, CDH13, HSP90B1, NME1-NME2, NME1, BAX, TXNDC5, CFL1, UBC, HSPB1, GSTP1	592	359	13528	2.227847624783558	0.05109875139332365	8.066059669387116E-4	0.033466028018147576
GOTERM_BP_FAT	GO:0060548~negative regulation of cell death	35	5.12445	1.98400654641349E-5	HMGB1, YWHAZ, CLU, PRDX5, PRDX2, HSPA1B, MIF, PEA15, FNTA, INS, ALB, AGT, COMP, TPT1, GLO1, HSPA5, DDAH2, THBS1, ARHGDIA, IL6, AARS, ANXA1, ANXA5, SOD1, SOD2, SERPINB9, CDH13, HSP90B1, NME1-NME2, NME1, BAX, TXNDC5, CFL1, UBC, HSPB1, GSTP1	592	360	13528	2.221659159159159	0.05403786237786745	8.413539598716158E-4	0.03544502719804443
GOTERM_BP_FAT	GO:0044236~multicellular organismal metabolic process	10	1.46413	2.2618897070756463E-5	PEPD, COL3A1, ACACA, COL1A1, MMP3, SERPINH1, ADAMTS2, MMP2, COL5A1, MMP1	592	37	13528	6.176040905770636	0.06136973195916651	9.448313963494881E-4	0.04040856791321934
GOTERM_BP_FAT	GO:0043933~macromolecular complex subunit organization	56	8.19912	2.4145999794083088E-5	EIF6, TUBB2A, CAPZA2, CAPZA1, SNRPD2, TTN, DSTN, HIST2H4B, PICALM, GSN, GPX3, H2AFX, TUBB8, TUBA1A, TUBA1B, KPNB1, TUBB3, AKR1C1, TUBA1C, CUTA, PPP2R1A, HSP90AA1, MGP, IPO9, SLC9A3R1, FLNA, STOM, JUP, TBCA, HIST2H2BF, PEBP1, LAMC1, STMN1, FMOD, ALDOC, DAG1, SPRR2G, HPRT1, CALR, MIF, TUBB, SET, CSE1L, AGT, RAC1, HSPA4, YWHAB, EPRS, ANXA5, ETF1, SEPT11, SOD2, TUBA8, VCP, BAX, CAPG	592	710	13528	1.8023601065854589	0.06537473458091925	9.937649423198414E-4	0.04313617517318624
GOTERM_BP_FAT	GO:0051693~actin filament capping	8	1.1713	2.815533834123517E-5	GSN, CAPZA2, CAPG, CAPZA1, SPTBN1, RDX, CAPZB, SPTAN1	592	22	13528	8.309582309582309	0.07580857343330549	0.0011418990899457748	0.05029704923050771
GOTERM_BP_FAT	GO:0006414~translational elongation	16	2.34261	3.083337951381905E-5	RPSA, EEF1A1, EEF1B2, RPLP2, EEF2, RPS7, RPS18, RPS19, RPS16, RPLP0, RPLP1, UBC, RPS12, RPL12, EEF1D, RPS21	592	101	13528	3.62001605565962	0.0827129220752788	0.001232593926196679	0.05507989151016801
GOTERM_BP_FAT	GO:0034614~cellular response to reactive oxygen species	9	1.31772	3.153780429265567E-5	PXDN, PRDX6, GPX3, PRDX5, PRDX2, SOD1, TPM1, PRDX1, SOD2	592	30	13528	6.855405405405405	0.08452044258234759	0.0012429908536564227	0.05633792164481122
GOTERM_BP_FAT	GO:0051270~regulation of cell motion	23	3.3675	3.693291835958762E-5	IL6, ADAM10, ACTN4, ENPP2, CSF1, ACTN1, TPM1, PLG, VCL, LAMA2, CDH13, LAMA4, RPS19, SERPINE2, INS, CLIC4, AGT, RAC1, PDGFRA, LAMB1, THBS1, IGFBP3, IGFBP5	592	193	13528	2.723218036689539	0.0982465029274141	0.001435275687315718	0.0659725442671566
GOTERM_BP_FAT	GO:0006739~NADP metabolic process	7	1.02489	3.728469012894686E-5	TPI1, TP53I3, PGLS, TALDO1, H6PD, PGD, IDH1	592	16	13528	9.997466216216216	0.09913429056728285	0.0014291022240865425	0.0666007096640664
GOTERM_BP_FAT	GO:0051258~protein polymerization	11	1.61054	4.1240634304437105E-5	TUBA8, TUBB, TUBB2A, GSN, RAC1, SPRR2G, TUBB8, TUBA1A, TUBA1B, TUBA1C, TUBB3	592	49	13528	5.129895201323773	0.10905818548985646	0.0015592716818632057	0.07366465615817885
GOTERM_BP_FAT	GO:0051186~cofactor metabolic process	23	3.3675	4.3271565998480295E-5	NAMPT, LDHB, ALAD, TALDO1, PGD, ACACA, ACLY, SOD1, PNP, SOD2, GSS, GSR, TPI1, PGLS, TP53I3, H6PD, HPX, GPX3, DLD, IDH1, GLO1, MDH2, MDH1	592	195	13528	2.695287595287595	0.11411045772821993	0.0016142025216766553	0.07729101380071768
GOTERM_BP_FAT	GO:0051129~negative regulation of cellular component organization	19	2.78184	4.6260162266537454E-5	HMGB1, CAPZA2, CLU, CAPZA1, CST3, RDX, TMSB10, CAPZB, YWHAH, SET, GSN, CAPG, RAC1, MAP4, SPTBN1, TMSB4X, THBS1, ARHGDIA, SPTAN1	592	142	13528	3.0575751808146174	0.12149304145060613	0.0017029095912965975	0.08262711649562604
GOTERM_BP_FAT	GO:0030835~negative regulation of actin filament depolymerization	8	1.1713	5.2939561190603755E-5	GSN, CAPZA2, CAPG, CAPZA1, SPTBN1, RDX, CAPZB, SPTAN1	592	24	13528	7.617117117117117	0.13777126967140862	0.001923274044158041	0.09455213048026323
GOTERM_BP_FAT	GO:0042981~regulation of apoptosis	60	8.78477	5.848734158380832E-5	PDIA3, EIF5A, PRDX5, PRDX2, PRDX1, TP53I3, FNTA, TPT1, NQO1, DDAH2, PPP2R1A, NUDT2, ACTN4, AARS, ACTN1, SERPINB9, NME1, TXNDC5, CFL1, UBC, CSTB, HSPB1, CTSB, GSTP1, HMGB1, YWHAZ, CLU, HSPA1B, SFN, CALR, MIF, PEA15, TUBB, ALB, INS, COMP, AGT, RAC1, HSPE1, GLO1, HSPA5, THBS1, ARHGDIA, IL6, LGALS1, ANXA1, YWHAB, ANXA5, SOD1, STAT1, YWHAE, PLG, SOD2, TXNDC12, CDH13, HSP90B1, NME1-NME2, VCP, BAX, PDCD…	592	804	13528	1.7053247277127874	0.15106218954231965	0.0020974043631838413	0.10445579650539827
GOTERM_BP_FAT	GO:0031400~negative regulation of protein modification process	17	2.48902	5.908425212328031E-5	PPP2R1A, YWHAB, PSMA7, YWHAE, PSMB5, PSMA2, PSMA1, SET, PSMA6, PSME1, PSMA5, BAX, PSMA4, PSMB2, UBC, PEBP1, IGFBP3	592	119	13528	3.2644787644787643	0.15247995955655813	0.002091995978844796	0.10552132106270706
GOTERM_BP_FAT	GO:0065003~macromolecular complex assembly	52	7.61347	6.224396429813935E-5	EIF6, TUBB2A, CAPZA2, CAPZA1, SNRPD2, TTN, HIST2H4B, PICALM, GSN, GPX3, H2AFX, TUBB8, TUBA1A, TUBA1B, KPNB1, AKR1C1, TUBB3, TUBA1C, CUTA, PPP2R1A, HSP90AA1, MGP, IPO9, SLC9A3R1, FLNA, STOM, JUP, TBCA, HIST2H2BF, PEBP1, LAMC1, FMOD, ALDOC, DAG1, SPRR2G, HPRT1, CALR, MIF, TUBB, SET, CSE1L, RAC1, HSPA4, YWHAB, EPRS, ANXA5, SEPT11, SOD2, TUBA8, VCP, BAX, CAPG	592	665	13528	1.786872586872587	0.15994551343938368	0.0021762351128914448	0.11116143631714204
GOTERM_BP_FAT	GO:0006956~complement activation	10	1.46413	6.668952452083617E-5	LOC100294156, C3, CFB, CLU, CFH, KRT1, C1R, SERPING1, C1S, CFI	592	42	13528	5.440797940797942	0.17033800446153569	0.002302738391415815	0.11909629312496506
GOTERM_BP_FAT	GO:0042743~hydrogen peroxide metabolic process	8	1.1713	7.077643353989989E-5	PXDN, PRDX6, GPX3, PRDX2, SOD1, PRDX1, PARK7, SOD2	592	25	13528	7.312432432432433	0.17977864273384903	0.002413923585238398	0.1263904703308283
GOTERM_BP_FAT	GO:0043067~regulation of programmed cell death	60	8.78477	7.585232288791156E-5	PDIA3, EIF5A, PRDX5, PRDX2, PRDX1, TP53I3, FNTA, TPT1, NQO1, DDAH2, PPP2R1A, NUDT2, ACTN4, AARS, ACTN1, SERPINB9, NME1, TXNDC5, CFL1, UBC, CSTB, HSPB1, CTSB, GSTP1, HMGB1, YWHAZ, CLU, HSPA1B, SFN, CALR, MIF, PEA15, TUBB, ALB, INS, COMP, AGT, RAC1, HSPE1, GLO1, HSPA5, THBS1, ARHGDIA, IL6, LGALS1, ANXA1, YWHAB, ANXA5, SOD1, STAT1, YWHAE, PLG, SOD2, TXNDC12, CDH13, HSP90B1, NME1-NME2, VCP, BAX, PDCD…	592	812	13528	1.6885234988683266	0.1913544241782602	0.0025556992221528185	0.13544904610142128
GOTERM_BP_FAT	GO:0045765~regulation of angiogenesis	12	1.75695	7.835315596893164E-5	WARS, IL6, COL4A2, SERPINF1, STAB1, SERPINE1, RNH1, KRT1, ERAP1, THBS1, DDAH1, PLG	592	63	13528	4.352638352638353	0.19699748422154995	0.002608466215578531	0.1399118183696313
GOTERM_BP_FAT	GO:0002541~activation of plasma proteins involved in acute inflammatory response	10	1.46413	8.111619163511956E-5	LOC100294156, C3, CFB, CLU, CFH, KRT1, C1R, SERPING1, C1S, CFI	592	43	13528	5.314267756128221	0.20318643526957825	0.0026686040915333553	0.14484227597043597
GOTERM_BP_FAT	GO:0010941~regulation of cell death	60	8.78477	8.46539036209368E-5	PDIA3, EIF5A, PRDX5, PRDX2, PRDX1, TP53I3, FNTA, TPT1, NQO1, DDAH2, PPP2R1A, NUDT2, ACTN4, AARS, ACTN1, SERPINB9, NME1, TXNDC5, CFL1, UBC, CSTB, HSPB1, CTSB, GSTP1, HMGB1, YWHAZ, CLU, HSPA1B, SFN, CALR, MIF, PEA15, TUBB, ALB, INS, COMP, AGT, RAC1, HSPE1, GLO1, HSPA5, THBS1, ARHGDIA, IL6, LGALS1, ANXA1, YWHAB, ANXA5, SOD1, STAT1, YWHAE, PLG, SOD2, TXNDC12, CDH13, HSP90B1, NME1-NME2, VCP, BAX, PDCD…	592	815	13528	1.6823080749461117	0.21104103116624007	0.002752495192819837	0.1511547576325878
GOTERM_BP_FAT	GO:0000302~response to reactive oxygen species	13	1.90337	9.076078885302817E-5	PXDN, PRDX5, PRDX2, STAT1, SOD1, TPM1, PRDX1, PARK7, SOD2, PRDX6, SERPINE1, GPX3, COL1A1	592	75	13528	3.9609009009009006	0.22441813828121115	0.0029169069844511286	0.16205063193661662
GOTERM_BP_FAT	GO:0018149~peptide cross-linking	8	1.1713	9.323095182194961E-5	BGN, COL3A1, ANXA1, DSP, CSTA, DCN, THBS1, FN1	592	26	13528	7.031185031185031	0.22976439827721307	0.002962181723247248	0.1664575655975553
GOTERM_BP_FAT	GO:0030155~regulation of cell adhesion	18	2.63543	9.772506701306982E-5	PPP2R1A, ADAM10, CSF1, CCDC80, NID1, TPM1, EMILIN1, LAMA2, CDH13, LAMA4, GSN, SMOC1, TGFBI, COL1A1, THBS1, COL8A1, ARHGDIA, CYR61	592	137	13528	3.0023673308344847	0.23939686273460103	0.00306992484214208	0.1744748925385231
GOTERM_BP_FAT	GO:0006979~response to oxidative stress	20	2.92826	9.930858273672807E-5	PXDN, CLU, PRDX5, PRDX2, SOD1, STAT1, PRDX1, TPM1, PARK7, SOD2, GSS, PSMB5, PRDX6, GPX3, SERPINE1, KRT1, PEBP1, IDH1, COL1A1, NQO1	592	164	13528	2.786750164798945	0.2427621239106983	0.0030849853969935337	0.1772996782662739
GOTERM_BP_FAT	GO:0051494~negative regulation of cytoskeleton organization	11	1.61054	1.159334118543249E-4	GSN, CAPZA2, CAPG, CAPZA1, SPTBN1, MAP4, TMSB4X, RDX, TMSB10, CAPZB, SPTAN1	592	55	13528	4.57027027027027	0.2772069758254535	0.003561033125764057	0.2069516528323989
GOTERM_BP_FAT	GO:0006412~translation	31	4.5388	1.2841403028627857E-4	EIF6, EEF1B2, NACA, NARS, RPLP2, EIF5A, IARS, WARS, RPLP0, RPLP1, RPL12, RPS21, RPSA, EEF1A1, CARS, RRBP1, AARS, GARS, EPRS, EEF2, ETF1, RPS7, TARS, RPS18, RPS19, RPS16, EIF4A1, UBC, HARS, RPS12, EEF1D	592	331	13528	2.140156773087287	0.30203224461244604	0.003900875794046854	0.22920656635048164
GOTERM_BP_FAT	GO:0055072~iron ion homeostasis	9	1.31772	1.29328080741006E-4	SRI, TF, HPX, LTF, HP, SOD1, FTH1, SOD2, FTL	592	36	13528	5.712837837837838	0.30381652796944403	0.0038864286862239084	0.23083627850176702
GOTERM_BP_FAT	GO:0010810~regulation of cell-substrate adhesion	10	1.46413	1.4098905098393425E-4	CDH13, SMOC1, CSF1, CCDC80, NID1, COL1A1, COL8A1, THBS1, EMILIN1, CYR61	592	46	13528	4.967685076380729	0.32618330736769185	0.004191162401969595	0.25162507534086664
GOTERM_BP_FAT	GO:0030334~regulation of cell migration	20	2.92826	1.4829366292708494E-4	IL6, ADAM10, ENPP2, CSF1, TPM1, PLG, VCL, LAMA2, CDH13, LAMA4, SERPINE2, INS, CLIC4, AGT, RAC1, PDGFRA, LAMB1, THBS1, IGFBP3, IGFBP5	592	169	13528	2.704301935071166	0.3398267950541102	0.004361545414964918	0.2646454157118727
GOTERM_BP_FAT	GO:0006959~humoral immune response	13	1.90337	1.5176110889754494E-4	LOC100294156, IL6, C3, CFB, CLU, SERPING1, C1R, C1S, GPI, CFH, KRT1, LTF, CFI	592	79	13528	3.7603489565514883	0.34620625519614057	0.004416918183175467	0.27082551465104077
GOTERM_BP_FAT	GO:0006081~cellular aldehyde metabolic process	8	1.1713	1.5551380280081478E-4	RBP4, TPI1, TALDO1, AKR1A1, ADH5, IDH1, GLO1, ALDH9A1	592	28	13528	6.528957528957529	0.353041099519416	0.004479344991190959	0.2775136093858266
GOTERM_BP_FAT	GO:0010038~response to metal ion	17	2.48902	1.5631688047245394E-4	CUTA, ACTB, SEC31A, GGH, MGP, SOD1, TTN, GSS, ACTG1, GSN, ANXA11, KRT14, PEBP1, SERPINA1, CA2, THBS1, IGFBP2	592	129	13528	3.0114183951393256	0.3544944545804394	0.004456585511775635	0.27894480875318983
GOTERM_BP_FAT	GO:0019725~cellular homeostasis	39	5.7101	1.608520246316413E-4	SRI, GLRX3, ALDOA, TF, PDIA3, HEXB, PRDX4, PDIA6, PRDX5, PRDX2, HP, PDIA4, CALR, PRDX1, FTH1, GSR, AGT, TPT1, LTF, APEX1, QSOX1, GLRX, FTL, P4HB, SLC9A3R1, SOD1, PARK7, PLG, SOD2, TXNDC12, HSP90B1, HPX, PRDX6, TXNDC5, BAX, DLD, TXN, MT2A, TXNRD1	592	466	13528	1.9124521517225377	0.36264080413545896	0.004539381837185608	0.28702672088732895
GOTERM_BP_FAT	GO:0055114~oxidation reduction	49	7.17423	1.6904444480929414E-4	LDHB, LDHA, PXDN, PGD, PRDX4, PRDX5, PRDX2, PRDX1, GSR, TP53I3, PLOD1, PLOD2, PLOD3, GPX3, LOX, LOXL3, NQO1, LOXL2, AKR1C1, FTL, NQO2, VAT1, PRDX6, H6PD, DLD, TXN, TXNRD1, MDH2, ALDH9A1, MDH1, ADH5, UGDH, FTH1, AKR1A1, FASN, IDH1, TSTA3, QSOX1, GAPDH, GLRX, PTGR1, SOD1, CRYZ, SOD2, TXNDC12, LEPRE1, AOX1, AKR1B1, PHGDH	592	639	13528	1.7522945480691958	0.377096991190807	0.004722458525864726	0.3016245615552915
GOTERM_BP_FAT	GO:0045429~positive regulation of nitric oxide biosynthetic process	7	1.02489	2.0952623990915556E-4	HSP90AB1, HSP90AA1, INS, PTX3, DDAH1, HBB, SOD2	592	21	13528	7.617117117117118	0.44385984662159306	0.005792415746860735	0.3737283110486489
GOTERM_BP_FAT	GO:0006091~generation of precursor metabolites and energy	29	4.24597	2.6330517805006723E-4	ALDOA, LDHB, LDHA, GNPDA1, ALDOC, PGAM1, HK1, TPI1, GOT1, ENO2, IDH1, GAPDH, ENO1, GLRX, SOD2, GPI, PPP1CA, GBE1, PKM2, PKLR, PGM1, TXN, DLD, TXNRD1, PGK1, MDH2, MDH1, PGK2, PYGB	592	313	13528	2.11721785683447	0.5216208102818611	0.00720287111200657	0.4694399984282116
GOTERM_BP_FAT	GO:0006879~cellular iron ion homeostasis	8	1.1713	3.0815995203989724E-4	SRI, TF, HPX, LTF, HP, SOD1, FTH1, FTL	592	31	13528	5.897122929380995	0.5780974182836708	0.008343453331936979	0.5492027333467653
GOTERM_BP_FAT	GO:0043242~negative regulation of protein complex disassembly	9	1.31772	3.368428003366471E-4	GSN, CAPZA2, CAPG, CAPZA1, SPTBN1, MAP4, RDX, CAPZB, SPTAN1	592	41	13528	5.016150296638102	0.6106664021775634	0.009029360618616034	0.6001762022670221
GOTERM_BP_FAT	GO:0006098~pentose-phosphate shunt	5	0.732064	3.8110631663894584E-4	TPI1, PGLS, TALDO1, H6PD, PGD	592	9	13528	12.695195195195195	0.6560644786455689	0.010113285464158794	0.6787903196842082
GOTERM_BP_FAT	GO:0032268~regulation of cellular protein metabolic process	38	5.56369	4.5459733316870313E-4	HSP90AB1, A2M, CSF1, EIF5A, CALR, PSMA7, TIMP1, PSMB5, FNTA, SET, INS, MTPN, AGT, HRSP12, PSMB2, THBS1, PPP2R1A, IL6, YWHAB, SERPING1, ETF1, YWHAE, UBE2N, PSMA2, PSMA1, PA2G4, PSMA6, PSME1, PSMA5, HPX, PSMA4, BAX, CD81, UBC, PEBP1, HSPB1, IGFBP3, IGFBP5	592	474	13528	1.8319648762686735	0.7200549493680464	0.01193911804877723	0.8091842602071297
GOTERM_BP_FAT	GO:0034621~cellular macromolecular complex subunit organization	31	4.5388	4.712171625443655E-4	EIF6, FMOD, TUBB2A, SPRR2G, SNRPD2, CALR, TTN, DSTN, HIST2H4B, TUBB, SET, PICALM, CSE1L, GSN, RAC1, HSPA4, H2AFX, TUBB8, TUBA1A, TUBA1B, KPNB1, TUBA1C, TUBB3, HSP90AA1, IPO9, ETF1, FLNA, TUBA8, TBCA, HIST2H2BF, STMN1	592	357	13528	1.9842910137027783	0.7327896269224241	0.012258072744157356	0.8386501443695127
GOTERM_BP_FAT	GO:0034599~cellular response to oxidative stress	9	1.31772	4.733893250802591E-4	PXDN, PRDX6, GPX3, PRDX5, PRDX2, SOD1, TPM1, PRDX1, SOD2	592	43	13528	4.782840980515399	0.7344106461839521	0.012200920218877531	0.8425006376357347
GOTERM_BP_FAT	GO:0032101~regulation of response to external stimulus	18	2.63543	5.865142179805846E-4	A2M, IL6, ADAM10, C3, SERPING1, PLG, ANXA2, AHSG, CDH13, SERPINF1, INS, SERPINF2, AGT, SERPINE1, SERPINC1, KRT1, THBS1, NT5E	592	159	13528	2.58694543600204	0.8065471754936222	0.01495784359151675	1.0428369875495558
GOTERM_BP_FAT	GO:0042592~homeostatic process	53	7.75988	6.463872218874201E-4	PDIA3, HEXB, XRCC6, PRDX4, PRDX5, PDIA6, PRDX2, HP, PDIA4, PRDX1, GSR, GOT1, SERPINE1, SERPINA3, TPT1, LTF, AKR1C1, FTL, SLC9A3R1, NPC2, RPS19, PRDX6, TXNDC5, DLD, TXN, TXNRD1, SRI, GLRX3, ALDOA, RBP4, TF, CSF1, CALR, FTH1, TIMP1, INS, AGT, RAC1, APEX1, QSOX1, GLRX, P4HB, IL6, ACACA, SOD1, PARK7, PLG, SOD2, TXNDC12, HSP90B1, HPX, BAX, MT2A	592	751	13528	1.6126785907078849	0.8364226671198798	0.016324106663829663	1.148713234451193
GOTERM_BP_FAT	GO:0042542~response to hydrogen peroxide	10	1.46413	6.573935858112431E-4	PXDN, PRDX6, GPX3, PRDX2, COL1A1, SOD1, STAT1, PRDX1, PARK7, SOD2	592	56	13528	4.080598455598455	0.8413900663554694	0.016451525284033708	1.1681646652232702
GOTERM_BP_FAT	GO:0042060~wound healing	20	2.92826	7.048916097693034E-4	IL6, EFEMP2, COL3A1, SERPING1, ANXA5, TPM1, COL5A1, PLG, INS, GSN, MTPN, FBLN5, SERPINE1, PDGFRA, SERPINC1, DSP, SERPINA1, SERPIND1, LOX, FN1	592	191	13528	2.3928116598273665	0.8611543584668782	0.01747403103031575	1.2520659857061855
GOTERM_BP_FAT	GO:0040012~regulation of locomotion	20	2.92826	7.512914018134164E-4	IL6, ADAM10, ENPP2, CSF1, TPM1, PLG, VCL, LAMA2, CDH13, LAMA4, SERPINE2, INS, CLIC4, AGT, RAC1, PDGFRA, LAMB1, THBS1, IGFBP3, IGFBP5	592	192	13528	2.380349099099099	0.8780819931712418	0.01845072885612753	1.3339624410174444
GOTERM_BP_FAT	GO:0002252~immune effector process	16	2.34261	7.523539832543607E-4	LOC100294156, YWHAZ, IL6, CFB, C3, CLU, SERPING1, C1R, PRDX2, C1S, PRDX1, TUBB, CFH, KRT1, CFI, PTX3	592	134	13528	2.72851956434046	0.8784444600755036	0.01831600972231917	1.3358371648778955
GOTERM_BP_FAT	GO:0043039~tRNA aminoacylation	9	1.31772	7.592013758104667E-4	IARS, WARS, TARS, CARS, NARS, AARS, HARS, GARS, EPRS	592	46	13528	4.470916568742656	0.8807545377493591	0.01832199691649561	1.3479172866391997
GOTERM_BP_FAT	GO:0043038~amino acid activation	9	1.31772	7.592013758104667E-4	IARS, WARS, TARS, CARS, NARS, AARS, HARS, GARS, EPRS	592	46	13528	4.470916568742656	0.8807545377493591	0.01832199691649561	1.3479172866391997
GOTERM_BP_FAT	GO:0006418~tRNA aminoacylation for protein translation	9	1.31772	7.592013758104667E-4	IARS, WARS, TARS, CARS, NARS, AARS, HARS, GARS, EPRS	592	46	13528	4.470916568742656	0.8807545377493591	0.01832199691649561	1.3479172866391997
GOTERM_BP_FAT	GO:0034622~cellular macromolecular complex assembly	28	4.09956	7.620987448505264E-4	EIF6, FMOD, TUBB2A, SNRPD2, SPRR2G, TTN, CALR, HIST2H4B, TUBB, SET, PICALM, CSE1L, GSN, RAC1, HSPA4, H2AFX, TUBB8, TUBA1A, KPNB1, TUBA1B, TUBA1C, TUBB3, HSP90AA1, IPO9, FLNA, TUBA8, TBCA, HIST2H2BF	592	318	13528	2.012068672446031	0.8817187494461785	0.018234208004812347	1.3530283842957735
GOTERM_BP_FAT	GO:0032964~collagen biosynthetic process	4	0.585652	7.765847850114086E-4	COL3A1, COL1A1, SERPINH1, COL5A1	592	5	13528	18.28108108108108	0.8864238966785296	0.018420387195872023	1.3785787033077201
GOTERM_BP_FAT	GO:0010639~negative regulation of organelle organization	12	1.75695	8.421131411387254E-4	SET, GSN, CAPZA2, CAPG, CAPZA1, SPTBN1, MAP4, TMSB4X, RDX, TMSB10, CAPZB, SPTAN1	592	82	13528	3.3441001977587343	0.9054768186501901	0.019792273679998584	1.4940788716546138
GOTERM_BP_FAT	GO:0051443~positive regulation of ubiquitin-protein ligase activity	11	1.61054	8.739179980619431E-4	UBE2N, PSMA2, PSMB5, PSMA1, PSMA6, PSME1, PSMA5, PSMA4, PSMB2, UBC, PSMA7	592	70	13528	3.590926640926641	0.9135371332775658	0.020361611515031686	1.5500920160357867
GOTERM_BP_FAT	GO:0045428~regulation of nitric oxide biosynthetic process	7	1.02489	9.140156336601504E-4	HSP90AB1, HSP90AA1, INS, PTX3, DDAH1, HBB, SOD2	592	27	13528	5.924424424424425	0.9227272634187014	0.02111076519828159	1.6206671433983022
GOTERM_BP_FAT	GO:0051651~maintenance of location in cell	9	1.31772	0.001016926809350667	SRI, TLN1, EZR, PDIA3, ALB, YWHAB, FLNB, FLNA, FTH1	592	48	13528	4.284628378378379	0.9420887634294419	0.023269162629703466	1.801580725158014
GOTERM_BP_FAT	GO:0045185~maintenance of protein location	9	1.31772	0.001016926809350667	TLN1, EZR, PDIA3, YWHAB, TMSB4X, TMSB10, FLNB, FLNA, SRGN	592	48	13528	4.284628378378379	0.9420887634294419	0.023269162629703466	1.801580725158014
GOTERM_BP_FAT	GO:0045785~positive regulation of cell adhesion	10	1.46413	0.0010987374599318736	CDH13, SMOC1, CSF1, CCDC80, NID1, COL8A1, THBS1, TPM1, EMILIN1, CYR61	592	60	13528	3.8085585585585586	0.9539559273656785	0.024915152658303907	1.94517633196567
GOTERM_BP_FAT	GO:0006749~glutathione metabolic process	7	1.02489	0.001120879769372192	GSS, GSR, GPX3, IDH1, GLO1, SOD1, SOD2	592	28	13528	5.712837837837838	0.9567268786060357	0.025207131470622035	1.984006834231844
GOTERM_BP_FAT	GO:0051351~positive regulation of ligase activity	11	1.61054	0.001217575488102389	UBE2N, PSMA2, PSMB5, PSMA1, PSMA6, PSME1, PSMA5, PSMA4, PSMB2, UBC, PSMA7	592	73	13528	3.4433543132173274	0.9670013470825101	0.02713542696660598	2.1534100266735967
GOTERM_BP_FAT	GO:0051605~protein maturation by peptide bond cleavage	12	1.75695	0.0012573749494254956	LOC100294156, C3, CFB, CLU, CFH, KRT1, C1R, SERPING1, C1S, CFI, ADAMTS2, SRGN	592	86	13528	3.188560653676933	0.9704852489194544	0.02778948702063333	2.2230551846335045
GOTERM_BP_FAT	GO:0050766~positive regulation of phagocytosis	5	0.732064	0.0013478727655428424	C3, MFGE8, CALR, PTX3, AHSG	592	12	13528	9.521396396396396	0.977099338828792	0.02952819857486333	2.381243350064599
GOTERM_BP_FAT	GO:0009065~glutamine family amino acid catabolic process	6	0.878477	0.0014039566482447249	GOT2, ARG1, GOT1, DDAH2, DDAH1, FAH	592	20	13528	6.855405405405405	0.9804316288422236	0.030500309832308448	2.479155435612279
GOTERM_BP_FAT	GO:0001503~ossification	14	2.04978	0.0015150613360480221	BMP1, HSPG2, FHL2, MGP, SPARC, MMP2, COL5A2, AHSG, INS, CTGF, COL1A1, IGFBP3, IGFBP5, CDH11	592	115	13528	2.7819036427732082	0.9856698356127539	0.032623100825986295	2.6728499803225114
GOTERM_BP_FAT	GO:0009991~response to extracellular stimulus	21	3.07467	0.0015807348045082967	RBP4, A2M, LDHA, ACTA1, STC2, CFB, IGFBP7, MGP, CLIC1, SOD1, STAT1, SOD2, RPS19, ALB, GSN, SERPINC1, CTSD, HSPA5, COL1A1, DDAH2, IGFBP2	592	220	13528	2.181265356265356	0.988080259110351	0.033754821902357346	2.787171087314577
GOTERM_BP_FAT	GO:0009064~glutamine family amino acid metabolic process	9	1.31772	0.0017403336556441576	GOT2, ARG1, GOT1, ASS1, GGH, PHGDH, DDAH2, DDAH1, FAH	592	52	13528	3.95504158004158	0.9923815277964791	0.03682172993235511	3.0644646904156136
GOTERM_BP_FAT	GO:0051017~actin filament bundle formation	6	0.878477	0.0017772161508187007	EZR, ACTN4, CALD1, ELN, FSCN1, ACTN1	592	21	13528	6.5289575289575295	0.9931302829817918	0.03730640403969687	3.128439549704942
GOTERM_BP_FAT	GO:0006525~arginine metabolic process	5	0.732064	0.0018801235617570352	ARG1, ASS1, DDAH2, DDAH1, FAH	592	13	13528	8.78898128898129	0.9948527927608044	0.03913268276001114	3.306727824490263
GOTERM_BP_FAT	GO:0031145~anaphase-promoting complex-dependent proteasomal ubiquitin-dependent protein catabolic process	10	1.46413	0.00195859666001639	PSMA2, PSMB5, PSMA1, PSMA6, PSME1, PSMA5, PSMA4, PSMB2, UBC, PSMA7	592	65	13528	3.515592515592516	0.9958698775026473	0.040433872025791406	3.442475149157076
GOTERM_BP_FAT	GO:0051436~negative regulation of ubiquitin-protein ligase activity during mitotic cell cycle	10	1.46413	0.00195859666001639	PSMA2, PSMB5, PSMA1, PSMA6, PSME1, PSMA5, PSMA4, PSMB2, UBC, PSMA7	592	65	13528	3.515592515592516	0.9958698775026473	0.040433872025791406	3.442475149157076
GOTERM_BP_FAT	GO:0051438~regulation of ubiquitin-protein ligase activity	11	1.61054	0.0020295860517061826	UBE2N, PSMA2, PSMB5, PSMA1, PSMA6, PSME1, PSMA5, PSMA4, PSMB2, UBC, PSMA7	592	78	13528	3.222626472626473	0.9966157253087272	0.041563871571222655	3.5651217133298663
GOTERM_BP_FAT	GO:0006090~pyruvate metabolic process	8	1.1713	0.002085720630485632	GPI, LDHB, RBP4, TPI1, LDHA, PGM1, DLD, ENO2	592	42	13528	4.352638352638353	0.9971088952106937	0.04238031388380603	3.661999855218845
GOTERM_BP_FAT	GO:0045861~negative regulation of proteolysis	6	0.878477	0.0022182972751775875	HSP90AB1, A2M, INS, SERPING1, THBS1, TIMP1	592	22	13528	6.232186732186732	0.9980070349126972	0.0446920760593722	3.890438583617062
GOTERM_BP_FAT	GO:0007517~muscle organ development	20	2.92826	0.0022819706056482853	SRI, RBP4, AEBP1, ACTA1, FHL1, TNC, ELN, LMNA, HSPG2, TAGLN2, TTN, TPM1, FLNB, LAMA2, TAGLN, MYL6B, COL6A3, SGCE, COL11A1, IGFBP5	592	211	13528	2.1660048674266683	0.9983331491503268	0.045618803782066064	3.9999702708478413
GOTERM_BP_FAT	GO:0051352~negative regulation of ligase activity	10	1.46413	0.0024253298098556504	PSMA2, PSMB5, PSMA1, PSMA6, PSME1, PSMA5, PSMA4, PSMB2, UBC, PSMA7	592	67	13528	3.4106494554255753	0.9988853021771203	0.04807531693807554	4.24614744366294
GOTERM_BP_FAT	GO:0006800~oxygen and reactive oxygen species metabolic process	10	1.46413	0.0024253298098556504	PXDN, PRDX6, AGT, AOX1, GPX3, PRDX2, SOD1, PRDX1, PARK7, SOD2	592	67	13528	3.4106494554255753	0.9988853021771203	0.04807531693807554	4.24614744366294
GOTERM_BP_FAT	GO:0051444~negative regulation of ubiquitin-protein ligase activity	10	1.46413	0.0024253298098556504	PSMA2, PSMB5, PSMA1, PSMA6, PSME1, PSMA5, PSMA4, PSMB2, UBC, PSMA7	592	67	13528	3.4106494554255753	0.9988853021771203	0.04807531693807554	4.24614744366294
GOTERM_BP_FAT	GO:0051130~positive regulation of cellular component organization	18	2.63543	0.0024501718161160004	ACTN4, C3, EIF5A, MFGE8, CALR, TPM1, DSTN, AHSG, UBE2N, ACTR3, INS, ARPC2, RAC1, CFL1, PEBP1, RANBP1, PTX3, ARHGDIA	592	181	13528	2.2725100791399138	0.9989603794807027	0.04821541237045046	4.288745637074475
GOTERM_BP_FAT	GO:0001568~blood vessel development	22	3.22108	0.0025061091850685953	COL3A1, CSPG4, COL15A1, ANPEP, MYH9, MMP2, NCL, COL5A1, ANXA2, CDH13, GPI, LAMA4, BGN, CTGF, AGT, BAX, COL1A2, ERAP1, LOX, COL1A1, THBS1, CYR61	592	245	13528	2.0519580805295092	0.9991114443271043	0.04894662669609984	4.384599571622005
GOTERM_BP_FAT	GO:0051238~sequestering of metal ion	4	0.585652	0.0025446298248275843	SRI, HSP90B1, CALR, FTH1	592	7	13528	13.057915057915057	0.9992025122744878	0.04933739403507209	4.450555605515049
GOTERM_BP_FAT	GO:0051604~protein maturation	14	2.04978	0.002581458368063818	LOC100294156, C3, CFB, CLU, SERPING1, C1R, C1S, CALR, SERPINH1, CFH, KRT1, CFI, ADAMTS2, SRGN	592	122	13528	2.622286220646876	0.9992808416699295	0.04969073947648017	4.513574224129302
GOTERM_BP_FAT	GO:0051437~positive regulation of ubiquitin-protein ligase activity during mitotic cell cycle	10	1.46413	0.0026896529071783097	PSMA2, PSMB5, PSMA1, PSMA6, PSME1, PSMA5, PSMA4, PSMB2, UBC, PSMA7	592	68	13528	3.360492845786964	0.9994692260125833	0.05136909298779002	4.698482835838458
GOTERM_BP_FAT	GO:0051340~regulation of ligase activity	11	1.61054	0.0026962595712028774	UBE2N, PSMA2, PSMB5, PSMA1, PSMA6, PSME1, PSMA5, PSMA4, PSMB2, UBC, PSMA7	592	81	13528	3.10326993660327	0.9994789803874892	0.051143852878525964	4.709762919760685
GOTERM_BP_FAT	GO:0006952~defense response	43	6.29575	0.002709158129088238	LOC100294156, DCD, TF, YWHAZ, A2M, C3, CLU, PRDX5, PRDX2, C1R, HP, C1S, PRDX1, MIF, AHSG, TUBB, INS, RAC1, CFH, KRT1, ITIH4, SERPINA3, LTF, SERPINA1, CFI, DDAH2, PTX3, THBS1, FN1, IL6, CFB, ANXA1, CST3, SAA4, SERPING1, CLIC1, COTL1, TNFAIP6, PENK, SERPINF2, STAB1, AOX1, IGFBP4	592	615	13528	1.597736761151395	0.999497510950588	0.0510372855201473	4.731782022977882
GOTERM_BP_FAT	GO:0046165~alcohol biosynthetic process	8	1.1713	0.0027477986729487988	GPI, RBP4, TPI1, GOT1, PGM1, PGD, ENO2, TSTA3	592	44	13528	4.1547911547911545	0.9995491727117356	0.05140187560134113	4.797716476270997
GOTERM_BP_FAT	GO:0060348~bone development	14	2.04978	0.002774626992104092	BMP1, HSPG2, FHL2, MGP, SPARC, MMP2, COL5A2, AHSG, INS, CTGF, COL1A1, IGFBP3, IGFBP5, CDH11	592	123	13528	2.600966820479016	0.9995818847864731	0.051547427432274584	4.843469749809238
GOTERM_BP_FAT	GO:0006508~proteolysis	66	9.66325	0.002804095837736667	LOC100294156, DPP3, AEBP1, THOP1, UCHL1, ANPEP, HP, MMP3, MMP2, MMP1, HTRA1, CFH, ERAP1, CFI, CTSZ, PEPD, ADAM10, DDB1, SERPING1, UBE2I, NPEPPS, MYH9, UBE2N, LAP3, PSMA2, PSMA1, BLMH, PSMA6, PSME1, PSMA5, UBE2K, PSMA4, DLD, UBC, CTSD, CTSB, ADAMTS2, RNPEP, PREP, C3, USP5, CLU, UBE2V1, C1R, UBE2V2, C1S, PSMA7, CTSL1, PSMB5, SUMO3, SUMO2, UFM1, PSMB2, KRT1, ACAN, SRGN, CPA4, BMP1, CFB, UBE2L3, PLG,…	592	1054	13528	1.430919534335094	0.9996150884931634	0.05173850904537225	4.893702279168255
GOTERM_BP_FAT	GO:0051260~protein homooligomerization	12	1.75695	0.0028207237344988595	CUTA, STOM, VCP, ALDOC, BAX, GPX3, PEBP1, HPRT1, ANXA5, AKR1C1, SOD2, MIF	592	95	13528	2.8864864864864868	0.9996326467075337	0.051697551157910304	4.922035106609113
GOTERM_BP_FAT	GO:0008283~cell proliferation	33	4.83163	0.0029028361054273446	MIA, RBP4, CSF1, UCHL1, ELN, SPOCK1, UBE2V2, PRDX2, SFN, HPRT1, PRDX1, FTH1, MIF, CSE1L, AGT, TGFBI, RAC1, KRT2, COL8A1, CYR61, PRG4, FSCN1, CDH13, PA2G4, LRP1, SERPINF1, KRT16, BAX, CD81, TXN, PCNA, TXNRD1, IGFBP4	592	436	13528	1.729574758244483	0.9997082930966275	0.052818999299646174	5.061832319861503
GOTERM_BP_FAT	GO:0034637~cellular carbohydrate biosynthetic process	10	1.46413	0.0029762660740910783	GPI, RBP4, TPI1, GBE1, NANS, GOT1, PGM1, PGD, ENO2, TSTA3	592	69	13528	3.311790050920486	0.9997626491407468	0.05377162867143692	5.186683272873715
GOTERM_BP_FAT	GO:0016053~organic acid biosynthetic process	16	2.34261	0.003236439048443536	ASS1, UGDH, ACACA, MIF, GOT2, TPI1, GOT1, PLOD1, AKR1A1, PTGDS, FASN, PHGDH, GSTO1, PSAT1, UGP2, RNPEP	592	155	13528	2.358849171752398	0.9998857047340329	0.05796730667787031	5.627801840541746
GOTERM_BP_FAT	GO:0046394~carboxylic acid biosynthetic process	16	2.34261	0.003236439048443536	ASS1, UGDH, ACACA, MIF, GOT2, TPI1, GOT1, PLOD1, AKR1A1, PTGDS, FASN, PHGDH, GSTO1, PSAT1, UGP2, RNPEP	592	155	13528	2.358849171752398	0.9998857047340329	0.05796730667787031	5.627801840541746
GOTERM_BP_FAT	GO:0001944~vasculature development	22	3.22108	0.003365372248463657	COL3A1, CSPG4, COL15A1, ANPEP, MYH9, MMP2, NCL, COL5A1, ANXA2, CDH13, GPI, LAMA4, BGN, CTGF, AGT, BAX, COL1A2, ERAP1, LOX, COL1A1, THBS1, CYR61	592	251	13528	2.0029072897598796	0.9999204348187688	0.05982794099248112	5.845687087017293
GOTERM_BP_FAT	GO:0009719~response to endogenous stimulus	31	4.5388	0.0033783667471113787	RBP4, A2M, ALDOC, IGFBP7, FHL2, TIMP4, MMP3, HPRT1, AHSG, GSTM3, GOT1, INS, ENO2, IDH1, SERPINA1, LOX, THBS1, IL6, ACTA1, AARS, GGH, MGP, MFGE8, STAT1, CDH13, CFL1, PDGFRA, PEBP1, CA2, COL1A1, IGFBP2	592	405	13528	1.7491157824491157	0.9999232871768616	0.059674175589732426	5.867620231549253
GOTERM_BP_FAT	GO:0031398~positive regulation of protein ubiquitination	11	1.61054	0.00352756669033537	UBE2N, PSMA2, PSMB5, PSMA1, PSMA6, PSME1, PSMA5, PSMA4, PSMB2, UBC, PSMA7	592	84	13528	2.9924388674388678	0.9999495561150573	0.06184157284038516	6.1191063387359135
GOTERM_BP_FAT	GO:0031589~cell-substrate adhesion	12	1.75695	0.0035997708117453237	MIA, CTGF, FBLN5, AGT, COL3A1, ACTN1, SGCE, NID1, LAMC1, COL5A3, LAMB1, FN1	592	98	13528	2.7981246552675128	0.9999588194136563	0.06267747310617777	6.240583155988744
GOTERM_BP_FAT	GO:0051439~regulation of ubiquitin-protein ligase activity during mitotic cell cycle	10	1.46413	0.0036215097394344015	PSMA2, PSMB5, PSMA1, PSMA6, PSME1, PSMA5, PSMA4, PSMB2, UBC, PSMA7	592	71	13528	3.2185001903311763	0.9999612598174535	0.06265575160667192	6.277127836298735
GOTERM_BP_FAT	GO:0006527~arginine catabolic process	4	0.585652	0.003939830052088879	ARG1, DDAH2, DDAH1, FAH	592	8	13528	11.425675675675675	0.9999841653908078	0.06756671514918566	6.810709213945964
GOTERM_BP_FAT	GO:0050764~regulation of phagocytosis	5	0.732064	0.004311279750103819	C3, MFGE8, CALR, PTX3, AHSG	592	16	13528	7.141047297297297	0.9999944275755048	0.07326353305114741	7.4297224004996725
GOTERM_BP_FAT	GO:0006790~sulfur metabolic process	13	1.90337	0.004409011873609733	CYTL1, DCN, SOD1, SOD2, GSS, GSR, BGN, DLD, SULF1, GPX3, PHGDH, IDH1, GLO1	592	115	13528	2.5831962397179793	0.9999957666996567	0.07441406987910659	7.591944755215074
GOTERM_BP_FAT	GO:0031397~negative regulation of protein ubiquitination	10	1.46413	0.0047894720986568495	PSMA2, PSMB5, PSMA1, PSMA6, PSME1, PSMA5, PSMA4, PSMB2, UBC, PSMA7	592	74	13528	3.088020452885318	0.9999985482479893	0.08010456781977504	8.220905912190757
GOTERM_BP_FAT	GO:0010498~proteasomal protein catabolic process	12	1.75695	0.004896494821189361	PSMA2, PSMB5, PSMA1, HSP90B1, PSMA6, VCP, PSME1, PSMA5, PSMA4, PSMB2, UBC, PSMA7	592	102	13528	2.688394276629571	0.9999989257216237	0.08133950224998454	8.397101823870369
GOTERM_BP_FAT	GO:0043161~proteasomal ubiquitin-dependent protein catabolic process	12	1.75695	0.004896494821189361	PSMA2, PSMB5, PSMA1, HSP90B1, PSMA6, VCP, PSME1, PSMA5, PSMA4, PSMB2, UBC, PSMA7	592	102	13528	2.688394276629571	0.9999989257216237	0.08133950224998454	8.397101823870369
GOTERM_BP_FAT	GO:0046364~monosaccharide biosynthetic process	7	1.02489	0.004959066376740298	GPI, RBP4, TPI1, PGM1, PGD, ENO2, TSTA3	592	37	13528	4.323228634039445	0.9999990991520763	0.08185352269208623	8.499967974286848
GOTERM_BP_FAT	GO:0031399~regulation of protein modification process	24	3.51391	0.005326827197805518	PPP2R1A, IL6, YWHAB, PSMA7, YWHAE, UBE2N, PSMB5, PSMA2, PSMA1, SET, FNTA, PSMA6, PSME1, INS, PSMA5, HPX, AGT, BAX, PSMA4, PSMB2, CD81, UBC, PEBP1, IGFBP3	592	295	13528	1.8590929912963812	0.9999996800121836	0.08715476031293512	9.102357467769107
GOTERM_BP_FAT	GO:0042744~hydrogen peroxide catabolic process	5	0.732064	0.00544559581703985	PXDN, PRDX6, GPX3, PRDX2, PRDX1	592	17	13528	6.720985691573928	0.9999997709523889	0.0884990495180632	9.296098448106015
GOTERM_BP_FAT	GO:0050727~regulation of inflammatory response	10	1.46413	0.005717698433199517	A2M, IL6, SERPINF1, C3, INS, AGT, SERPINC1, SERPING1, NT5E, AHSG	592	76	13528	3.006756756756757	0.9999998935403431	0.0921897317647421	9.738496465182855
GOTERM_BP_FAT	GO:0031667~response to nutrient levels	18	2.63543	0.005813865841720842	RBP4, A2M, STC2, CFB, IGFBP7, MGP, CLIC1, SOD1, STAT1, SOD2, GSN, ALB, SERPINC1, CTSD, HSPA5, COL1A1, IGFBP2, DDAH2	592	197	13528	2.0879407326107837	0.9999999187983301	0.09313570096446044	9.89436247204436
GOTERM_BP_FAT	GO:0051271~negative regulation of cell motion	9	1.31772	0.005892384730108598	ACTN4, CLIC4, ACTN1, THBS1, IGFBP3, TPM1, PLG, VCL, IGFBP5	592	63	13528	3.2644787644787647	0.9999999349088547	0.0938014880061866	10.021435688529323
GOTERM_BP_FAT	GO:0031032~actomyosin structure organization	6	0.878477	0.006671125261966281	ACTG1, ACTA1, CNN3, CNN2, TTN, TPM1	592	28	13528	4.896718146718147	0.9999999927461589	0.10496981809682926	11.272605806402925
GOTERM_BP_FAT	GO:0032270~positive regulation of cellular protein metabolic process	20	2.92826	0.006723139037288868	IL6, CSF1, EIF5A, PSMA7, UBE2N, PSMB5, PSMA2, PSMA1, FNTA, PSMA6, PSME1, INS, HPX, PSMA5, AGT, PSMA4, PSMB2, CD81, UBC, THBS1	592	233	13528	1.9614893863820904	0.9999999937354258	0.1051578740275394	11.355586323629973
GOTERM_BP_FAT	GO:0070301~cellular response to hydrogen peroxide	5	0.732064	0.006763137684702223	PXDN, PRDX6, GPX3, PRDX2, PRDX1	592	18	13528	6.347597597597598	0.999999994403429	0.10516650096492264	11.419348590099275
GOTERM_BP_FAT	GO:0016051~carbohydrate biosynthetic process	12	1.75695	0.007009245948342417	GPI, RBP4, TPI1, GBE1, NANS, GOT1, PGM1, PGD, ENO2, UGDH, TSTA3, UGP2	592	107	13528	2.562768375852488	0.9999999972037682	0.10819321073520027	11.810720587798196
GOTERM_BP_FAT	GO:0007599~hemostasis	12	1.75695	0.007506407111060985	GPI, IL6, FBLN5, EFEMP2, SERPINE1, COL3A1, SERPINC1, SERPING1, SERPINA1, SERPIND1, ANXA5, PLG	592	108	13528	2.5390390390390394	0.9999999993119926	0.11480671554331168	12.596353625029844
GOTERM_BP_FAT	GO:0048584~positive regulation of response to stimulus	20	2.92826	0.007697378368132044	LOC100294156, IL6, ADAM10, CFB, C3, CLU, SERPING1, C1R, C1S, B2M, UBE2N, CDH13, INS, HPX, AGT, CFH, KRT1, H2AFX, CFI, THBS1	592	236	13528	1.936555199267064	0.9999999995985898	0.11692490839122072	12.896373532651427
GOTERM_BP_FAT	GO:0006958~complement activation, classical pathway	6	0.878477	0.007777234371286237	C3, CLU, C1R, SERPING1, C1S, CFI	592	29	13528	4.727865796831314	0.9999999996795764	0.11743439810230338	13.021540520827624
GOTERM_BP_FAT	GO:0045807~positive regulation of endocytosis	6	0.878477	0.007777234371286237	ACTN4, C3, MFGE8, CALR, PTX3, AHSG	592	29	13528	4.727865796831314	0.9999999996795764	0.11743439810230338	13.021540520827624
GOTERM_BP_FAT	GO:0002253~activation of immune response	11	1.61054	0.007845185555875791	LOC100294156, UBE2N, C3, CFB, CLU, CFH, KRT1, C1R, SERPING1, C1S, CFI	592	94	13528	2.6740943070730303	0.999999999735489	0.11776950403609265	13.12791405980368
GOTERM_BP_FAT	GO:0006518~peptide metabolic process	8	1.1713	0.007888841140373257	GSS, GSR, THOP1, GPX3, IDH1, GLO1, SOD1, SOD2	592	53	13528	3.449260581336053	0.9999999997661505	0.11775905162282396	13.19618947240354
GOTERM_BP_FAT	GO:0006107~oxaloacetate metabolic process	4	0.585652	0.007907438670997226	GOT2, GOT1, MDH2, MDH1	592	10	13528	9.14054054054054	0.9999999997781082	0.11739813911338226	13.2252598023493
GOTERM_BP_FAT	GO:0031401~positive regulation of protein modification process	17	2.48902	0.007930261725254599	IL6, PSMA7, UBE2N, PSMB5, PSMA2, PSMA1, FNTA, PSMA6, PSME1, HPX, PSMA5, INS, PSMA4, AGT, PSMB2, CD81, UBC	592	187	13528	2.0773955773955777	0.9999999997919506	0.11709994469888463	13.260922608452308
GOTERM_BP_FAT	GO:0001502~cartilage condensation	5	0.732064	0.00827549240447473	BMP1, CTGF, ACAN, MGP, COL11A1	592	19	13528	6.013513513513514	0.9999999999214895	0.12125936265043702	13.798687788191955
GOTERM_BP_FAT	GO:0050818~regulation of coagulation	7	1.02489	0.008280563930974025	SERPINF2, SERPINE1, KRT1, ANXA5, THBS1, PLG, ANXA2	592	41	13528	3.9014502307185235	0.9999999999226056	0.12070112837855107	13.806564186731485
GOTERM_BP_FAT	GO:0046907~intracellular transport	43	6.29575	0.008529020363841105	COPA, YWHAZ, CLTB, SEC31A, PDIA3, LTBP2, SNX6, UCHL1, EIF5A, CALR, CLTC, TPM1, FTH1, COPB2, SET, CSE1L, MYL6B, VPS35, RANBP1, SEC24D, KPNB1, HSPA8, FTL, SEC23A, HSP90AA1, RAN, ERP29, YWHAB, IPO9, MYH9, HNRNPA1, YWHAE, FLNA, YWHAG, NPC2, YWHAH, VCP, TXNDC5, BAX, ARCN1, YWHAQ, PCNA, SPTBN1	592	657	13528	1.4955983380640914	0.9999999999616276	0.12346484829976356	14.191601722881163
GOTERM_BP_FAT	GO:0007568~aging	12	1.75695	0.00858283657227433	LRP1, GSN, ALDOC, DLD, SERPINE1, PEBP1, SOD1, LOXL2, CALR, IGFBP2, SOD2, PRELP	592	110	13528	2.4928746928746928	0.999999999967038	0.12356163203754578	14.274787477510099
GOTERM_BP_FAT	GO:0050878~regulation of body fluid levels	14	2.04978	0.008784807998921595	COPA, IL6, EFEMP2, COL3A1, SERPING1, ANXA5, PLG, ANXA2, GPI, FBLN5, SERPINE1, SERPINC1, SERPINA1, SERPIND1	592	141	13528	2.268928502971056	0.999999999981368	0.1256482350867687	14.586303872243933
GOTERM_BP_FAT	GO:0005976~polysaccharide metabolic process	12	1.75695	0.009164018366042796	PPP1CA, BGN, GBE1, NANS, HEXB, CHI3L1, ITIH4, UGDH, CHI3L2, ITIH2, DCN, PYGB	592	111	13528	2.4704163623082542	0.999999999993618	0.13006613229294584	15.168305098408563
GOTERM_BP_FAT	GO:0016044~membrane organization	28	4.09956	0.00933744045337443	COPA, SEC31A, CLTC, FTH1, AHSG, COPB2, PICALM, RAC1, HSPA4, CAP1, THBS1, PTX3, SEC24D, HSPA8, FTL, SEC23A, HSP90AA1, MRC2, LMNA, MFGE8, SOD1, COL5A1, LRP1, NME1-NME2, STAB1, NME1, BAX, TXNDC5, ARCN1	592	381	13528	1.6793644037738529	0.9999999999960907	0.13170519588748475	15.433218959283723
GOTERM_BP_FAT	GO:0051592~response to calcium ion	8	1.1713	0.009638918903484974	ACTG1, ACTB, SEC31A, ANXA11, PEBP1, MGP, TTN, THBS1	592	55	13528	3.323832923832924	0.9999999999983328	0.1350003133600759	15.891889526253111
GOTERM_BP_FAT	GO:0016485~protein processing	12	1.75695	0.009775131654569901	LOC100294156, C3, CFB, CLU, CFH, KRT1, C1R, SERPING1, C1S, CFI, ADAMTS2, SRGN	592	112	13528	2.4483590733590734	0.9999999999988657	0.13610436036920281	16.09835300556316
GOTERM_BP_FAT	GO:0048678~response to axon injury	5	0.732064	0.009993376343572412	LAMB2, BAX, VCAN, SOD1, SOD2	592	20	13528	5.712837837837838	0.999999999999388	0.13825402591854385	16.428158671114712
GOTERM_BP_FAT	GO:0030574~collagen catabolic process	5	0.732064	0.009993376343572412	PEPD, MMP3, ADAMTS2, MMP2, MMP1	592	20	13528	5.712837837837838	0.999999999999388	0.13825402591854385	16.428158671114712
GOTERM_BP_FAT	GO:0010638~positive regulation of organelle organization	10	1.46413	0.010092043088860012	UBE2N, ACTR3, INS, ARPC2, CFL1, RAC1, PEBP1, RANBP1, TPM1, DSTN	592	83	13528	2.7531748616085965	0.9999999999995371	0.13884468522273563	16.576859209123285
GOTERM_BP_FAT	GO:0048545~response to steroid hormone stimulus	17	2.48902	0.010092154407845937	A2M, IL6, ACTA1, IGFBP7, MFGE8, GSTM3, GOT1, PDGFRA, ENO2, PEBP1, IDH1, SERPINA1, CA2, LOX, COL1A1, THBS1, IGFBP2	592	192	13528	2.0232967342342345	0.9999999999995373	0.1381718848945046	16.577026836687757
GOTERM_BP_FAT	GO:0031099~regeneration	9	1.31772	0.010137065916643954	AFP, LAMB2, GSN, ATIC, MTPN, ALDOC, SERPINE1, VCAN, PLG	592	69	13528	2.980611045828437	0.9999999999995924	0.13807464421454463	16.644630036222996
GOTERM_BP_FAT	GO:0002455~humoral immune response mediated by circulating immunoglobulin	6	0.878477	0.01035935373421622	C3, CLU, C1R, SERPING1, C1S, CFI	592	31	13528	4.422842197035746	0.9999999999997827	0.14021680482976517	16.97846875482013
GOTERM_BP_FAT	GO:0019319~hexose biosynthetic process	6	0.878477	0.01035935373421622	GPI, RBP4, TPI1, PGM1, ENO2, TSTA3	592	31	13528	4.422842197035746	0.9999999999997827	0.14021680482976517	16.97846875482013
GOTERM_BP_FAT	GO:0051272~positive regulation of cell motion	11	1.61054	0.010416116670849341	CDH13, IL6, ADAM10, RPS19, ACTN4, INS, AGT, CSF1, PDGFRA, LAMB1, THBS1	592	98	13528	2.5649476006618865	0.9999999999998149	0.14025903740622658	17.06351455528705
GOTERM_BP_FAT	GO:0051247~positive regulation of protein metabolic process	20	2.92826	0.01042177900532815	IL6, CSF1, EIF5A, PSMA7, UBE2N, PSMB5, PSMA2, PSMA1, FNTA, PSMA6, PSME1, INS, HPX, PSMA5, AGT, PSMA4, PSMB2, CD81, UBC, THBS1	592	243	13528	1.8807696585474363	0.9999999999998179	0.13966317303046383	17.071993708038637
GOTERM_BP_FAT	GO:0045824~negative regulation of innate immune response	3	0.439239	0.010779897773484938	A2M, INS, SERPING1	592	4	13528	17.138513513513512	0.9999999999999339	0.1434431577788009	17.60660484474652
GOTERM_BP_FAT	GO:0010955~negative regulation of protein maturation by peptide bond cleavage	3	0.439239	0.010779897773484938	A2M, SERPING1, THBS1	592	4	13528	17.138513513513512	0.9999999999999339	0.1434431577788009	17.60660484474652
GOTERM_BP_FAT	GO:0009628~response to abiotic stimulus	27	3.95315	0.010827072745626401	RBP4, LXN, IGFBP7, COL3A1, XRCC6, SPRR2G, AGT, RAC1, HSPA4, H2AFX, THBS1, SDF4, COL11A1, TUBB3, ACTA1, MGP, STAT1, SOD1, SOD2, BAX, KRT14, PEBP1, HSPB1, CIRBP, COL1A1, CA2, IGFBP2	592	368	13528	1.6765937132784958	0.9999999999999422	0.14335053132783349	17.67678613206476
GOTERM_BP_FAT	GO:0008104~protein localization	54	7.9063	0.011015598248985063	COPA, TLN1, CLTB, SEC31A, PDIA3, LTBP2, EIF5A, SELENBP1, PDIA4, CLTC, RAB1A, COPB2, SEC24D, KPNB1, CUTA, SEC23A, ACTN4, RAN, ERP29, TMSB10, IPO9, MYH9, FLNB, FLNA, CD81, ARCN1, TMSB4X, COL1A1, MVP, YWHAZ, NACA, SNX6, RDX, CALR, EZR, CSE1L, VPS35, SRGN, GDI1, GDI2, RRBP1, YWHAB, HSPG2, YWHAE, YWHAG, HSP90B1, YWHAH, VCP, ARF3, BAX, ARF4, YWHAQ, PCNA, SPTBN1	592	882	13528	1.3990623276337562	0.999999999999966	0.14498859747273962	17.95668885203796
GOTERM_BP_FAT	GO:0031396~regulation of protein ubiquitination	11	1.61054	0.011920016227221414	UBE2N, PSMA2, PSMB5, PSMA1, PSMA6, PSME1, PSMA5, PSMA4, PSMB2, UBC, PSMA7	592	100	13528	2.513648648648649	0.9999999999999973	0.15526004290074757	19.287024986674695
GOTERM_BP_FAT	GO:0002673~regulation of acute inflammatory response	5	0.732064	0.011926590506443301	A2M, IL6, C3, INS, SERPING1	592	21	13528	5.440797940797942	0.9999999999999974	0.15462584312559513	19.29662031659679
GOTERM_BP_FAT	GO:0001836~release of cytochrome c from mitochondria	5	0.732064	0.011926590506443301	GGCT, BAX, CLU, SFN, SOD2	592	21	13528	5.440797940797942	0.9999999999999974	0.15462584312559513	19.29662031659679
GOTERM_BP_FAT	GO:0010466~negative regulation of peptidase activity	5	0.732064	0.011926590506443301	CST3, CSTB, CSTA, SFN, HSPA5	592	21	13528	5.440797940797942	0.9999999999999974	0.15462584312559513	19.29662031659679
GOTERM_BP_FAT	GO:0002443~leukocyte mediated immunity	10	1.46413	0.012592444132739609	YWHAZ, IL6, TUBB, C3, CLU, C1R, SERPING1, C1S, CFI, PRDX1	592	86	13528	2.6571338780641107	0.9999999999999996	0.16182716924937002	20.262892641725916
GOTERM_BP_FAT	GO:0034613~cellular protein localization	29	4.24597	0.01348740664409372	COPA, YWHAZ, CLTB, PDIA3, SNX6, LTBP2, EIF5A, CALR, CLTC, COPB2, CSE1L, KPNB1, SEC24D, SRGN, SEC23A, RAN, ERP29, YWHAB, IPO9, YWHAE, FLNA, YWHAG, YWHAH, VCP, BAX, ARCN1, YWHAQ, PCNA, SPTBN1	592	411	13528	1.612382455448149	1.0	0.17157284260103134	21.544446924158645
GOTERM_BP_FAT	GO:0007596~blood coagulation	11	1.61054	0.013582320590980983	IL6, FBLN5, EFEMP2, SERPINE1, COL3A1, SERPINC1, SERPING1, SERPINA1, SERPIND1, ANXA5, PLG	592	102	13528	2.4643614202437734	1.0	0.17190406173761896	21.67921393424217
GOTERM_BP_FAT	GO:0050817~coagulation	11	1.61054	0.013582320590980983	IL6, FBLN5, EFEMP2, SERPINE1, COL3A1, SERPINC1, SERPING1, SERPINA1, SERPIND1, ANXA5, PLG	592	102	13528	2.4643614202437734	1.0	0.17190406173761896	21.67921393424217
GOTERM_BP_FAT	GO:0042730~fibrinolysis	4	0.585652	0.01358239957158782	SERPINE1, KRT1, PLG, ANXA2	592	12	13528	7.617117117117117	1.0	0.1711389291067844	21.679325986663912
GOTERM_BP_FAT	GO:0043488~regulation of mRNA stability	5	0.732064	0.014083989002472187	SERBP1, HNRNPD, SYNCRIP, PABPC1, YBX1	592	22	13528	5.193488943488943	1.0	0.17612312126139484	22.387903393674
GOTERM_BP_FAT	GO:0045103~intermediate filament-based process	5	0.732064	0.014083989002472187	KRT9, KRT16, VIM, KRT14, SOD1	592	22	13528	5.193488943488943	1.0	0.17612312126139484	22.387903393674
GOTERM_BP_FAT	GO:0070727~cellular macromolecule localization	29	4.24597	0.01479894966473385	COPA, YWHAZ, CLTB, PDIA3, SNX6, LTBP2, EIF5A, CALR, CLTC, COPB2, CSE1L, KPNB1, SEC24D, SRGN, SEC23A, RAN, ERP29, YWHAB, IPO9, YWHAE, FLNA, YWHAG, YWHAH, VCP, BAX, ARCN1, YWHAQ, PCNA, SPTBN1	592	414	13528	1.600698524611568	1.0	0.18343930337295866	23.387448370053132
GOTERM_BP_FAT	GO:0007160~cell-matrix adhesion	10	1.46413	0.015526864424054793	MIA, CTGF, FBLN5, AGT, COL3A1, ACTN1, SGCE, NID1, COL5A3, FN1	592	89	13528	2.567567567567568	1.0	0.19077057615866844	24.392610856931686
GOTERM_BP_FAT	GO:0016525~negative regulation of angiogenesis	5	0.732064	0.01647345912393089	COL4A2, SERPINF1, STAB1, THBS1, PLG	592	23	13528	4.967685076380729	1.0	0.20036905470039945	25.681130294499045
GOTERM_BP_FAT	GO:0042364~water-soluble vitamin biosynthetic process	5	0.732064	0.01647345912393089	NAMPT, AKR1A1, GSTO1, PSAT1, PNP	592	23	13528	4.967685076380729	1.0	0.20036905470039945	25.681130294499045
GOTERM_BP_FAT	GO:0030100~regulation of endocytosis	8	1.1713	0.016579328557898475	CDH13, ACTN4, C3, RAC1, MFGE8, CALR, PTX3, AHSG	592	61	13528	2.9968985378821444	1.0	0.20066670209868853	25.823945433280937
GOTERM_BP_FAT	GO:0030855~epithelial cell differentiation	13	1.90337	0.01682538577982927	HRNR, PTK7, ANXA1, SPRR2G, SFN, GSTM3, EZR, KRT5, AGT, KRT14, KRT2, DSP, CSTA	592	137	13528	2.1683764056026833	1.0	0.2024790763841664	26.15487011554556
GOTERM_BP_FAT	GO:0022614~membrane to membrane docking	3	0.439239	0.01744877309900343	VCAM1, EZR, MSN	592	5	13528	13.71081081081081	1.0	0.20831494365788628	26.987042186241382
GOTERM_BP_FAT	GO:0019585~glucuronate metabolic process	3	0.439239	0.01744877309900343	AKR1A1, UGDH, UGP2	592	5	13528	13.71081081081081	1.0	0.20831494365788628	26.987042186241382
GOTERM_BP_FAT	GO:0006063~uronic acid metabolic process	3	0.439239	0.01744877309900343	AKR1A1, UGDH, UGP2	592	5	13528	13.71081081081081	1.0	0.20831494365788628	26.987042186241382
GOTERM_BP_FAT	GO:0042127~regulation of cell proliferation	48	7.02782	0.01749510553626993	NAMPT, IGFBP7, IGFBP6, EIF5A, PNP, WARS, FNTA, SERPINE1, ADAM10, MFGE8, NME1, CD81, PDGFRA, LAMC1, RBP4, KRT6A, CNBP, CSF1, CLU, SFN, TIMP2, CALR, FTH1, TIMP1, VCAM1, KRT5, INS, AGT, THBS1, LAMB1, QSOX1, DPT, IL6, CRIP2, ANXA1, S100A11, SPARC, TPD52L2, STAT1, CLEC11A, PLG, SOD2, CDH13, C19ORF10, LEPRE1, NME1-NME2, BAX, IGFBP3, IGFBP5	592	787	13528	1.3937291802603113	1.0	0.20793561385254988	27.04853750451064
GOTERM_BP_FAT	GO:0001101~response to acid	5	0.732064	0.01910191164331659	GSN, BAX, CFL1, AARS, MMP3	592	24	13528	4.760698198198198	1.0	0.2239468117968888	29.15119124177099
GOTERM_BP_FAT	GO:0043487~regulation of RNA stability	5	0.732064	0.01910191164331659	SERBP1, HNRNPD, SYNCRIP, PABPC1, YBX1	592	24	13528	4.760698198198198	1.0	0.2239468117968888	29.15119124177099
GOTERM_BP_FAT	GO:0031348~negative regulation of defense response	6	0.878477	0.019237143609933574	A2M, SERPINF1, INS, SERPINC1, SERPING1, NT5E	592	36	13528	3.8085585585585586	1.0	0.22442722012954386	29.325519582638737
GOTERM_BP_FAT	GO:0030193~regulation of blood coagulation	6	0.878477	0.019237143609933574	SERPINF2, SERPINE1, KRT1, THBS1, PLG, ANXA2	592	36	13528	3.8085585585585586	1.0	0.22442722012954386	29.325519582638737
GOTERM_BP_FAT	GO:0043086~negative regulation of catalytic activity	21	3.07467	0.01933037558113318	PPP2R1A, SNX6, CST3, SFN, PSMA7, FLNA, PSMB5, PSMA2, PSMA1, YWHAG, PSMA6, PSME1, INS, PSMA5, PSMA4, PSMB2, UBC, CSTB, HSPA5, CSTA, NQO1	592	277	13528	1.7324129183334958	1.0	0.22447061155422654	29.44546956851695
GOTERM_BP_FAT	GO:0007584~response to nutrient	13	1.90337	0.019632245419645755	RBP4, A2M, STC2, CFB, IGFBP7, MGP, CLIC1, STAT1, GSN, SERPINC1, COL1A1, IGFBP2, DDAH2	592	140	13528	2.121911196911197	1.0	0.22664986785595698	29.83253077040695
GOTERM_BP_FAT	GO:0051259~protein oligomerization	15	2.19619	0.02039513080065547	CUTA, ALDOC, YWHAB, HPRT1, ANXA5, SEPT11, SOD2, MIF, JUP, STOM, VCP, BAX, GPX3, PEBP1, AKR1C1	592	174	13528	1.9699440820130476	1.0	0.2334716964892417	30.801796830096407
GOTERM_BP_FAT	GO:0019674~NAD metabolic process	5	0.732064	0.021975280059107725	NAMPT, LDHB, PNP, MDH2, MDH1	592	25	13528	4.570270270270271	1.0	0.2482855709313213	32.76935986152303
GOTERM_BP_FAT	GO:0006094~gluconeogenesis	5	0.732064	0.021975280059107725	GPI, RBP4, TPI1, PGM1, ENO2	592	25	13528	4.570270270270271	1.0	0.2482855709313213	32.76935986152303
GOTERM_BP_FAT	GO:0006022~aminoglycan metabolic process	8	1.1713	0.022815952518485113	BGN, HEXB, CHI3L1, ITIH4, UGDH, CHI3L2, ITIH2, DCN	592	65	13528	2.812474012474013	1.0	0.25553552094446974	33.794500662501584
GOTERM_BP_FAT	GO:0010608~posttranscriptional regulation of gene expression	17	2.48902	0.02283136186271232	IL6, SYNCRIP, EIF5A, ETF1, CALR, FLNA, YBX1, PA2G4, SERBP1, MTPN, SND1, HRSP12, HNRNPD, HSPB1, PABPC1, THBS1, IGFBP5	592	211	13528	1.8411041373126682	1.0	0.25468588601183784	33.81315281587489
GOTERM_BP_FAT	GO:0001558~regulation of cell growth	16	2.34261	0.023125444298485558	PPP2R1A, ADAM10, IGFBP7, IGFBP6, SFN, CDH13, HTRA1, INS, CTGF, AGT, IGFBP2, IGFBP3, IGFBP4, ENO1, IGFBP5, CYR61	592	194	13528	1.8846475341320705	1.0	0.25653455664693847	34.16817388857416
GOTERM_BP_FAT	GO:0006886~intracellular protein transport	26	3.80673	0.023197425035423217	COPA, YWHAZ, CLTB, PDIA3, SNX6, LTBP2, EIF5A, CLTC, CALR, COPB2, CSE1L, KPNB1, SEC24D, SEC23A, RAN, ERP29, YWHAB, IPO9, YWHAE, YWHAG, YWHAH, VCP, ARCN1, PCNA, YWHAQ, SPTBN1	592	374	13528	1.5885966180083828	1.0	0.25623272829971944	34.254795926539174
GOTERM_BP_FAT	GO:0050778~positive regulation of immune response	13	1.90337	0.02506582458887295	LOC100294156, C3, CFB, CLU, SERPING1, C1R, C1S, B2M, UBE2N, HPX, CFH, KRT1, CFI	592	145	13528	2.0487418452935695	1.0	0.27293505849657373	36.46595505350765
GOTERM_BP_FAT	GO:0050819~negative regulation of coagulation	5	0.732064	0.02509852762489531	SERPINE1, KRT1, ANXA5, PLG, ANXA2	592	26	13528	4.394490644490645	1.0	0.27220498141471117	36.50402491566979
GOTERM_BP_FAT	GO:0044243~multicellular organismal catabolic process	5	0.732064	0.02509852762489531	PEPD, MMP3, ADAMTS2, MMP2, MMP1	592	26	13528	4.394490644490645	1.0	0.27220498141471117	36.50402491566979
GOTERM_BP_FAT	GO:0006449~regulation of translational termination	3	0.439239	0.025421785139644437	HRSP12, EIF5A, ETF1	592	6	13528	11.425675675675675	1.0	0.27417815595240214	36.879174843089416
GOTERM_BP_FAT	GO:0070613~regulation of protein processing	3	0.439239	0.025421785139644437	A2M, SERPING1, THBS1	592	6	13528	11.425675675675675	1.0	0.27417815595240214	36.879174843089416
GOTERM_BP_FAT	GO:0051918~negative regulation of fibrinolysis	3	0.439239	0.025421785139644437	SERPINF2, THBS1, PLG	592	6	13528	11.425675675675675	1.0	0.27417815595240214	36.879174843089416
GOTERM_BP_FAT	GO:0010953~regulation of protein maturation by peptide bond cleavage	3	0.439239	0.025421785139644437	A2M, SERPING1, THBS1	592	6	13528	11.425675675675675	1.0	0.27417815595240214	36.879174843089416
GOTERM_BP_FAT	GO:0006188~IMP biosynthetic process	3	0.439239	0.025421785139644437	ATIC, PAICS, GART	592	6	13528	11.425675675675675	1.0	0.27417815595240214	36.879174843089416
GOTERM_BP_FAT	GO:0046040~IMP metabolic process	3	0.439239	0.025421785139644437	ATIC, PAICS, GART	592	6	13528	11.425675675675675	1.0	0.27417815595240214	36.879174843089416
GOTERM_BP_FAT	GO:0006189~'de novo' IMP biosynthetic process	3	0.439239	0.025421785139644437	ATIC, PAICS, GART	592	6	13528	11.425675675675675	1.0	0.27417815595240214	36.879174843089416
GOTERM_BP_FAT	GO:0043489~RNA stabilization	4	0.585652	0.02549000243782041	HNRNPD, SYNCRIP, PABPC1, YBX1	592	15	13528	6.0936936936936945	1.0	0.27377835263433503	36.95807520477703
GOTERM_BP_FAT	GO:0048255~mRNA stabilization	4	0.585652	0.02549000243782041	HNRNPD, SYNCRIP, PABPC1, YBX1	592	15	13528	6.0936936936936945	1.0	0.27377835263433503	36.95807520477703
GOTERM_BP_FAT	GO:0006901~vesicle coating	4	0.585652	0.02549000243782041	COPB2, COPA, PICALM, ARCN1	592	15	13528	6.0936936936936945	1.0	0.27377835263433503	36.95807520477703
GOTERM_BP_FAT	GO:0030162~regulation of proteolysis	7	1.02489	0.027304530776072315	HSP90AB1, A2M, SERPINE2, INS, SERPING1, THBS1, TIMP1	592	53	13528	3.0181030086690463	1.0	0.28928192916808126	39.02290914935661
GOTERM_BP_FAT	GO:0022411~cellular component disassembly	7	1.02489	0.027304530776072315	TXNDC12, SET, BAX, LAMC1, STMN1, SOD1, ETF1	592	53	13528	3.0181030086690463	1.0	0.28928192916808126	39.02290914935661
GOTERM_BP_FAT	GO:0009266~response to temperature stimulus	9	1.31772	0.02825864038126653	LXN, IGFBP7, AGT, PEBP1, HSPB1, CIRBP, HSPA4, SOD1, THBS1	592	83	13528	2.477857375447737	1.0	0.29674357446528377	40.082855328323284
GOTERM_BP_FAT	GO:0048193~Golgi vesicle transport	12	1.75695	0.028365666617414773	SEC23A, COPB2, COPA, SEC31A, VCP, TXNDC5, ARCN1, CLTC, SEC24D, FTH1, HSPA8, FTL	592	131	13528	2.093253558902414	1.0	0.2966095786954046	40.200662621347874
GOTERM_BP_FAT	GO:0006767~water-soluble vitamin metabolic process	6	0.878477	0.029145423231803247	NAMPT, AKR1A1, GSTO1, PSAT1, PNP, ALDH9A1	592	40	13528	3.4277027027027027	1.0	0.30238448264302653	41.05238965973964
GOTERM_BP_FAT	GO:0042476~odontogenesis	7	1.02489	0.029626128544376257	BAX, CSF1, COL1A2, PDGFRA, CA2, COL1A1, LAMB1	592	54	13528	2.9622122122122123	1.0	0.305478029209618	41.57174326042357
GOTERM_BP_FAT	GO:0006575~cellular amino acid derivative metabolic process	14	2.04978	0.030137731248448544	P4HB, SRM, EIF5A, HPRT1, SOD1, SOD2, GSS, GSR, MTPN, GPX3, PHGDH, IDH1, GLO1, ALDH9A1	592	166	13528	1.9272224031260177	1.0	0.30879921839967617	42.119731792596525
GOTERM_BP_FAT	GO:0030032~lamellipodium assembly	4	0.585652	0.030377399981206823	CDH13, RAC1, CAPZB, VCL	592	16	13528	5.712837837837838	1.0	0.3097558128395247	42.37477385260537
GOTERM_BP_FAT	GO:0006900~membrane budding	4	0.585652	0.030377399981206823	COPB2, COPA, PICALM, ARCN1	592	16	13528	5.712837837837838	1.0	0.3097558128395247	42.37477385260537
GOTERM_BP_FAT	GO:0034329~cell junction assembly	6	0.878477	0.0320433203573575	TLN1, DSG1, ACTN1, LAMC1, VCL, FN1	592	41	13528	3.3441001977587343	1.0	0.32274126996659724	44.11845611193278
GOTERM_BP_FAT	GO:0032507~maintenance of protein location in cell	6	0.878477	0.0320433203573575	TLN1, EZR, PDIA3, YWHAB, FLNB, FLNA	592	41	13528	3.3441001977587343	1.0	0.32274126996659724	44.11845611193278
GOTERM_BP_FAT	GO:0009110~vitamin biosynthetic process	5	0.732064	0.032109750436540976	NAMPT, AKR1A1, GSTO1, PSAT1, PNP	592	28	13528	4.080598455598455	1.0	0.3221717482998331	44.18694352539181
GOTERM_BP_FAT	GO:0009725~response to hormone stimulus	25	3.66032	0.03221986405757914	RBP4, A2M, IGFBP7, FHL2, TIMP4, AHSG, GSTM3, GOT1, INS, ENO2, IDH1, SERPINA1, LOX, THBS1, IL6, ACTA1, GGH, MGP, MFGE8, STAT1, PDGFRA, PEBP1, COL1A1, CA2, IGFBP2	592	367	13528	1.5566315634435526	1.0	0.32196981551463055	44.3002928542127
GOTERM_BP_FAT	GO:0002684~positive regulation of immune system process	18	2.63543	0.032237510344420434	LOC100294156, IL6, ADAM10, CFB, C3, CLU, SERPING1, C1R, C1S, PNP, B2M, UBE2N, VCAM1, HPX, CFH, KRT1, CFI, THBS1	592	238	13528	1.7282534635475812	1.0	0.32100355422169324	44.318437464257286
GOTERM_BP_FAT	GO:0002449~lymphocyte mediated immunity	8	1.1713	0.03267410689489039	TUBB, C3, CLU, C1R, SERPING1, C1S, CFI, PRDX1	592	70	13528	2.611583011583012	1.0	0.3234990851523508	44.76559043754743
GOTERM_BP_FAT	GO:0052547~regulation of peptidase activity	9	1.31772	0.03398733300478252	VCP, BAX, CST3, CSTB, HSPE1, CSTA, SFN, HSPA5, STAT1	592	86	13528	2.3914204902576994	1.0	0.3330910824390432	46.090224217291485
GOTERM_BP_FAT	GO:0034446~substrate adhesion-dependent cell spreading	3	0.439239	0.03457264726514131	LAMC1, LAMB1, FN1	592	7	13528	9.793436293436294	1.0	0.3366714998394209	46.670909403002206
GOTERM_BP_FAT	GO:0043243~positive regulation of protein complex disassembly	3	0.439239	0.03457264726514131	CFL1, EIF5A, DSTN	592	7	13528	9.793436293436294	1.0	0.3366714998394209	46.670909403002206
GOTERM_BP_FAT	GO:0034105~positive regulation of tissue remodeling	3	0.439239	0.03457264726514131	BAX, CA2, AHSG	592	7	13528	9.793436293436294	1.0	0.3366714998394209	46.670909403002206
GOTERM_BP_FAT	GO:0043206~fibril organization	3	0.439239	0.03457264726514131	COL3A1, CST3, COL5A1	592	7	13528	9.793436293436294	1.0	0.3366714998394209	46.670909403002206
GOTERM_BP_FAT	GO:0019430~removal of superoxide radicals	3	0.439239	0.03457264726514131	SOD1, PRDX1, SOD2	592	7	13528	9.793436293436294	1.0	0.3366714998394209	46.670909403002206
GOTERM_BP_FAT	GO:0006511~ubiquitin-dependent protein catabolic process	18	2.63543	0.03691746900352019	DDB1, USP5, UCHL1, UBE2I, PSMA7, UBE2L3, PSMB5, PSMA2, PSMA1, HSP90B1, PSMA6, PSME1, VCP, PSMA5, UBE2K, PSMA4, PSMB2, UBC	592	242	13528	1.6996872905963818	1.0	0.3540507426744516	48.93850738925196
GOTERM_BP_FAT	GO:0030336~negative regulation of cell migration	7	1.02489	0.03735375044585251	CLIC4, THBS1, IGFBP3, TPM1, PLG, VCL, IGFBP5	592	57	13528	2.8063063063063067	1.0	0.35626682994045367	49.35024743596143
GOTERM_BP_FAT	GO:0007162~negative regulation of cell adhesion	6	0.878477	0.03836245177158404	CDH13, ADAM10, TGFBI, COL1A1, THBS1, ARHGDIA	592	43	13528	3.188560653676933	1.0	0.36284260424341475	50.29023960848632
GOTERM_BP_FAT	GO:0006029~proteoglycan metabolic process	6	0.878477	0.03836245177158404	BGN, SULF1, CYTL1, ACAN, DCN, COL11A1	592	43	13528	3.188560653676933	1.0	0.36284260424341475	50.29023960848632
GOTERM_BP_FAT	GO:0042692~muscle cell differentiation	11	1.61054	0.03903170877828742	ACTG1, ACTA1, TNC, MTPN, LGALS1, AGT, NEO1, MYH9, TTN, TPM1, PLG	592	121	13528	2.0773955773955777	1.0	0.3667439469118148	50.90479458933525
GOTERM_BP_FAT	GO:0045087~innate immune response	12	1.75695	0.03931881170454892	TUBB, C3, CFB, CLU, CFH, KRT1, C1R, SERPING1, C1S, CFI, PRDX1, MIF	592	138	13528	1.9870740305522914	1.0	0.3677248220784409	51.16622645876856
GOTERM_BP_FAT	GO:0030335~positive regulation of cell migration	9	1.31772	0.04045704303853567	CDH13, IL6, ADAM10, INS, AGT, CSF1, PDGFRA, LAMB1, THBS1	592	89	13528	2.310810810810811	1.0	0.37503569887992305	52.189807072618244
GOTERM_BP_FAT	GO:0060429~epithelium development	17	2.48902	0.04118697965581698	HRNR, PTK7, ANXA1, DAG1, SPRR2G, SFN, PFN1, GSTM3, EZR, KRT5, AGT, CFL1, KRT14, DSP, KRT2, CSTA, CA2	592	227	13528	1.7113346827003215	1.0	0.3792236555688303	52.83552367673319
GOTERM_BP_FAT	GO:0002062~chondrocyte differentiation	4	0.585652	0.041511287797780766	CYTL1, ACAN, HSPG2, COL11A1	592	18	13528	5.078078078078078	1.0	0.3804001258713008	53.1197637697312
GOTERM_BP_FAT	GO:0015669~gas transport	4	0.585652	0.041511287797780766	RPS19, HBA2, CA2, HBB	592	18	13528	5.078078078078078	1.0	0.3804001258713008	53.1197637697312
GOTERM_BP_FAT	GO:0060249~anatomical structure homeostasis	10	1.46413	0.04217262919600727	ALDOA, RBP4, BAX, CSF1, XRCC6, RAC1, SERPINA3, ACACA, SOD1, PLG	592	106	13528	2.155787863335033	1.0	0.384007497648187	53.69439324562633
GOTERM_BP_FAT	GO:0051216~cartilage development	8	1.1713	0.04235209913909434	BMP1, CTGF, CYTL1, ACAN, HSPG2, MGP, COL1A1, COL11A1	592	74	13528	2.4704163623082542	1.0	0.3841064674119534	53.84918105534812
GOTERM_BP_FAT	GO:0006084~acetyl-CoA metabolic process	5	0.732064	0.04457094082619553	DLD, ACACA, IDH1, MDH2, MDH1	592	31	13528	3.6857018308631218	1.0	0.39867927571263584	55.72296286745379
GOTERM_BP_FAT	GO:0008637~apoptotic mitochondrial changes	5	0.732064	0.04457094082619553	GGCT, BAX, CLU, SFN, SOD2	592	31	13528	3.6857018308631218	1.0	0.39867927571263584	55.72296286745379
GOTERM_BP_FAT	GO:0019047~provirus integration	3	0.439239	0.044783586336414105	PPIA, XRCC6, BANF1	592	8	13528	8.569256756756756	1.0	0.39895273288072797	55.89871724967293
GOTERM_BP_FAT	GO:0007016~cytoskeletal anchoring at plasma membrane	3	0.439239	0.044783586336414105	TLN1, EZR, FLNB	592	8	13528	8.569256756756756	1.0	0.39895273288072797	55.89871724967293
GOTERM_BP_FAT	GO:0060343~trabecula formation	3	0.439239	0.044783586336414105	RBP4, COL1A1, MMP2	592	8	13528	8.569256756756756	1.0	0.39895273288072797	55.89871724967293
GOTERM_BP_FAT	GO:0030069~lysogeny	3	0.439239	0.044783586336414105	PPIA, XRCC6, BANF1	592	8	13528	8.569256756756756	1.0	0.39895273288072797	55.89871724967293
GOTERM_BP_FAT	GO:0006766~vitamin metabolic process	8	1.1713	0.04503245608765208	GC, NAMPT, RBP4, AKR1A1, GSTO1, PSAT1, PNP, ALDH9A1	592	75	13528	2.4374774774774774	1.0	0.3994763862449944	56.103574991798034
GOTERM_BP_FAT	GO:0042440~pigment metabolic process	6	0.878477	0.04539111880161412	ALAD, HPX, DDT, HPRT1, PAICS, GART	592	45	13528	3.0468468468468473	1.0	0.4007561137434691	56.39722938691829
GOTERM_BP_FAT	GO:0051495~positive regulation of cytoskeleton organization	6	0.878477	0.04539111880161412	ACTR3, ARPC2, CFL1, RAC1, TPM1, DSTN	592	45	13528	3.0468468468468473	1.0	0.4007561137434691	56.39722938691829
GOTERM_BP_FAT	GO:0034103~regulation of tissue remodeling	4	0.585652	0.047742999432440154	BAX, CST3, CA2, AHSG	592	19	13528	4.810810810810811	1.0	0.4155969151627317	58.277361247519266
GOTERM_BP_FAT	GO:0044271~nitrogen compound biosynthetic process	22	3.22108	0.0479823154872509	DCTD, ALDOA, NAMPT, ALAD, ASS1, SRM, HPRT1, PNP, CMPK1, GART, GOT2, ARG1, GOT1, PLOD1, NME1-NME2, ATIC, NME1, PHGDH, DDAH2, NQO1, PSAT1, PAICS, NT5E	592	325	13528	1.5468607068607068	1.0	0.4159771211900428	58.46432353610442
GOTERM_BP_FAT	GO:0040013~negative regulation of locomotion	7	1.02489	0.049500271025410714	CLIC4, THBS1, IGFBP3, TPM1, PLG, VCL, IGFBP5	592	61	13528	2.622286220646876	1.0	0.4248404991224364	59.63191208644319
GOTERM_BP_FAT	GO:0042493~response to drug	16	2.34261	0.051828562107975665	YWHAZ, GGH, ACACA, TIMP4, STAT1, SOD1, PNP, PARK7, SOD2, BLMH, NME1-NME2, NME1, ENO2, PEBP1, LOX, IGFBP2, MVP	592	216	13528	1.6926926926926928	1.0	0.43874552580084014	61.36276232617423
GOTERM_BP_FAT	GO:0006302~double-strand break repair	7	1.02489	0.052874293086696604	UBE2N, VCP, XRCC6, UBE2V2, H2AFX, SOD1, SOD2	592	62	13528	2.579991281604185	1.0	0.44416320721378566	62.117140364782465
GOTERM_BP_FAT	GO:0009167~purine ribonucleoside monophosphate metabolic process	4	0.585652	0.054404697625138984	ATIC, NT5E, PAICS, GART	592	20	13528	4.57027027027027	1.0	0.45252431713812036	63.196131405993626
GOTERM_BP_FAT	GO:0009126~purine nucleoside monophosphate metabolic process	4	0.585652	0.054404697625138984	ATIC, NT5E, PAICS, GART	592	20	13528	4.57027027027027	1.0	0.45252431713812036	63.196131405993626
GOTERM_BP_FAT	GO:0045104~intermediate filament cytoskeleton organization	4	0.585652	0.054404697625138984	KRT9, KRT16, KRT14, SOD1	592	20	13528	4.57027027027027	1.0	0.45252431713812036	63.196131405993626
GOTERM_BP_FAT	GO:0006041~glucosamine metabolic process	4	0.585652	0.054404697625138984	GNPDA1, GNPDA2, HEXB, NAGK	592	20	13528	4.57027027027027	1.0	0.45252431713812036	63.196131405993626
GOTERM_BP_FAT	GO:0031330~negative regulation of cellular catabolic process	4	0.585652	0.054404697625138984	HSP90AB1, INS, CST3, TIMP1	592	20	13528	4.57027027027027	1.0	0.45252431713812036	63.196131405993626
GOTERM_BP_FAT	GO:0006044~N-acetylglucosamine metabolic process	4	0.585652	0.054404697625138984	GNPDA1, GNPDA2, HEXB, NAGK	592	20	13528	4.57027027027027	1.0	0.45252431713812036	63.196131405993626
GOTERM_BP_FAT	GO:0051241~negative regulation of multicellular organismal process	13	1.90337	0.055809589452900266	RBP4, IL6, CST3, ANXA5, SOD1, PLG, ANXA2, AHSG, INS, SERPINE1, KRT1, THBS1, SRGN	592	164	13528	1.8113876071193145	1.0	0.45994250754307653	64.16103192641835
GOTERM_BP_FAT	GO:0051917~regulation of fibrinolysis	3	0.439239	0.05594484188526961	SERPINF2, THBS1, PLG	592	9	13528	7.617117117117117	1.0	0.4594992325017856	64.25265424077944
GOTERM_BP_FAT	GO:0002262~myeloid cell homeostasis	3	0.439239	0.05594484188526961	IL6, BAX, SOD1	592	9	13528	7.617117117117117	1.0	0.4594992325017856	64.25265424077944
GOTERM_BP_FAT	GO:0060325~face morphogenesis	3	0.439239	0.05594484188526961	PDGFRA, COL1A1, MMP2	592	9	13528	7.617117117117117	1.0	0.4594992325017856	64.25265424077944
GOTERM_BP_FAT	GO:0009113~purine base biosynthetic process	3	0.439239	0.05594484188526961	HPRT1, PAICS, GART	592	9	13528	7.617117117117117	1.0	0.4594992325017856	64.25265424077944
GOTERM_BP_FAT	GO:0001894~tissue homeostasis	7	1.02489	0.05638484760337351	RBP4, BAX, CSF1, RAC1, SERPINA3, ACACA, SOD1	592	63	13528	2.539039039039039	1.0	0.46091556219833885	64.5491942347106
GOTERM_BP_FAT	GO:0034097~response to cytokine stimulus	8	1.1713	0.056828463084242095	FNTA, ADAM10, COL3A1, PDGFRA, TIMP4, SERPINA1, MMP3, STAT1	592	79	13528	2.3140608963393774	1.0	0.4623405579253843	64.84581505179563
GOTERM_BP_FAT	GO:0010563~negative regulation of phosphorus metabolic process	6	0.878477	0.057282115496634776	PPP2R1A, BAX, YWHAB, PEBP1, IGFBP3, YWHAE	592	48	13528	2.856418918918919	1.0	0.46381264936795863	65.14672292541758
GOTERM_BP_FAT	GO:0045936~negative regulation of phosphate metabolic process	6	0.878477	0.057282115496634776	PPP2R1A, BAX, YWHAB, PEBP1, IGFBP3, YWHAE	592	48	13528	2.856418918918919	1.0	0.46381264936795863	65.14672292541758
GOTERM_BP_FAT	GO:0007018~microtubule-based movement	10	1.46413	0.0589693863029838	TUBA8, TUBB, TUBB2A, UCHL1, KTN1, TUBB8, TUBA1A, TUBA1B, TUBA1C, TUBB3	592	113	13528	2.022243482420474	1.0	0.4725943722895538	66.24468739457024
GOTERM_BP_FAT	GO:0043648~dicarboxylic acid metabolic process	5	0.732064	0.059371180186780725	GOT2, GOT1, DLD, MDH2, MDH1	592	34	13528	3.360492845786964	1.0	0.4736914817829593	66.50129134587202
GOTERM_BP_FAT	GO:0001525~angiogenesis	12	1.75695	0.05960671501158653	GPI, CDH13, CTGF, CSPG4, COL15A1, ERAP1, ANPEP, MYH9, THBS1, NCL, CYR61, ANXA2	592	148	13528	1.8528122717311908	1.0	0.47380801119714167	66.65085733358985
GOTERM_BP_FAT	GO:0045471~response to ethanol	7	1.02489	0.060032368452585416	GOT2, RBP4, GSN, GGH, PEBP1, SOD1, SDF4	592	64	13528	2.499366554054054	1.0	0.4750302721669567	66.91955199171045
GOTERM_BP_FAT	GO:0044092~negative regulation of molecular function	22	3.22108	0.06055826169793352	PPP2R1A, SNX6, CST3, PRDX2, SFN, PSMA7, FLNA, PSMB5, PSMA2, PSMA1, YWHAG, PSMA6, PSME1, INS, PSMA5, PSMA4, PSMB2, UBC, CSTB, HSPA5, CSTA, NQO1	592	334	13528	1.505178831526137	1.0	0.4768209901720446	67.24870123446871
GOTERM_BP_FAT	GO:0030239~myofibril assembly	4	0.585652	0.061484382145128975	ACTG1, ACTA1, TTN, TPM1	592	21	13528	4.352638352638353	1.0	0.4808859621631669	67.82084329359846
GOTERM_BP_FAT	GO:0051052~regulation of DNA metabolic process	10	1.46413	0.061674612816660486	UBE2N, PPP2R1A, INS, S100A11, PDGFRA, PCNA, UBE2V1, UBE2V2, H2AFX, CALR	592	114	13528	2.0045045045045047	1.0	0.48071792258009516	67.93719058908955
GOTERM_BP_FAT	GO:0042063~gliogenesis	7	1.02489	0.0638170887172259	GSN, AGT, PDGFRA, PHGDH, VCAN, C1S, SOD1	592	65	13528	2.4609147609147612	1.0	0.49153192950342894	69.22042481346762
GOTERM_BP_FAT	GO:0008284~positive regulation of cell proliferation	26	3.80673	0.06426085868093698	NAMPT, KRT6A, CNBP, CSF1, CLU, EIF5A, CALR, PNP, TIMP1, VCAM1, FNTA, INS, AGT, LAMB1, IL6, ADAM10, CRIP2, MFGE8, STAT1, CLEC11A, CDH13, C19ORF10, NME1-NME2, NME1, CD81, PDGFRA, LAMC1	592	414	13528	1.4351090220655438	1.0	0.49273897733419436	69.48008734329504
GOTERM_BP_FAT	GO:0040017~positive regulation of locomotion	9	1.31772	0.06458748084791166	CDH13, IL6, ADAM10, INS, AGT, CSF1, PDGFRA, LAMB1, THBS1	592	98	13528	2.0985934914506346	1.0	0.49328981857951215	69.66988067842988
GOTERM_BP_FAT	GO:0032989~cellular component morphogenesis	25	3.66032	0.06744239842318664	S100A4, UCHL1, CLU, PTK7, TTN, HPRT1, TPM1, ACTG1, FIS1, EZR, LAMB2, RAC1, CAP1, LAMB1, HNRNPAB, FN1, ACTB, ACTA1, SOD1, MYH9, BAX, CFL1, UBC, VCAN, LAMC1	592	397	13528	1.439001974266458	1.0	0.5075503487936361	71.28203545659213
GOTERM_BP_FAT	GO:0016192~vesicle-mediated transport	34	4.97804	0.06761108663598601	COPA, YWHAZ, CLTB, SEC31A, CLTC, RAB1A, FTH1, AHSG, COPB2, PICALM, GSN, RAC1, PLIN3, VPS35, CAP1, PTX3, THBS1, SDF4, SEC24D, HSPA8, FTL, SEC23A, MRC2, GARS, MFGE8, FLNA, LRP1, NME1-NME2, VCP, NME1, STAB1, TXNDC5, ARF3, ARF4, ARCN1	592	576	13528	1.3488644894894894	1.0	0.507191402438872	71.37471527219441
GOTERM_BP_FAT	GO:0030216~keratinocyte differentiation	7	1.02489	0.06773904245631177	HRNR, ANXA1, DSP, KRT2, SPRR2G, CSTA, SFN	592	66	13528	2.4236281736281735	1.0	0.5066178655995004	71.4448277054104
GOTERM_BP_FAT	GO:0048200~Golgi transport vesicle coating	3	0.439239	0.06795419268883637	COPB2, COPA, ARCN1	592	10	13528	6.855405405405405	1.0	0.5065113904684541	71.56235232684264
GOTERM_BP_FAT	GO:0006103~2-oxoglutarate metabolic process	3	0.439239	0.06795419268883637	GOT2, GOT1, DLD	592	10	13528	6.855405405405405	1.0	0.5065113904684541	71.56235232684264
GOTERM_BP_FAT	GO:0030194~positive regulation of blood coagulation	3	0.439239	0.06795419268883637	SERPINF2, THBS1, PLG	592	10	13528	6.855405405405405	1.0	0.5065113904684541	71.56235232684264
GOTERM_BP_FAT	GO:0048205~COPI coating of Golgi vesicle	3	0.439239	0.06795419268883637	COPB2, COPA, ARCN1	592	10	13528	6.855405405405405	1.0	0.5065113904684541	71.56235232684264
GOTERM_BP_FAT	GO:0002690~positive regulation of leukocyte chemotaxis	3	0.439239	0.06795419268883637	IL6, ADAM10, THBS1	592	10	13528	6.855405405405405	1.0	0.5065113904684541	71.56235232684264
GOTERM_BP_FAT	GO:0048194~Golgi vesicle budding	3	0.439239	0.06795419268883637	COPB2, COPA, ARCN1	592	10	13528	6.855405405405405	1.0	0.5065113904684541	71.56235232684264
GOTERM_BP_FAT	GO:0000303~response to superoxide	3	0.439239	0.06795419268883637	SOD1, PRDX1, SOD2	592	10	13528	6.855405405405405	1.0	0.5065113904684541	71.56235232684264
GOTERM_BP_FAT	GO:0006282~regulation of DNA repair	4	0.585652	0.06896865474732662	UBE2N, UBE2V1, UBE2V2, H2AFX	592	22	13528	4.1547911547911545	1.0	0.510623593915509	72.11037048735777
GOTERM_BP_FAT	GO:0019059~initiation of viral infection	4	0.585652	0.06896865474732662	PPIA, XRCC6, CD81, BANF1	592	22	13528	4.1547911547911545	1.0	0.510623593915509	72.11037048735777
GOTERM_BP_FAT	GO:0008652~cellular amino acid biosynthetic process	6	0.878477	0.07079284029598093	GOT2, GOT1, PLOD1, ASS1, PHGDH, PSAT1	592	51	13528	2.688394276629571	1.0	0.5188724129331405	73.07081135205368
GOTERM_BP_FAT	GO:0000375~RNA splicing, via transesterification reactions	12	1.75695	0.07194871654274519	FUS, HNRNPK, PCBP1, PTBP1, PCBP2, HNRNPA2B1, HNRNPD, SNRPD2, HNRNPC, HNRNPA1, RBMX, YBX1	592	153	13528	1.7922628510863807	1.0	0.5235474926763923	73.663131609556
GOTERM_BP_FAT	GO:0000398~nuclear mRNA splicing, via spliceosome	12	1.75695	0.07194871654274519	FUS, HNRNPK, PCBP1, PTBP1, PCBP2, HNRNPA2B1, HNRNPD, SNRPD2, HNRNPC, HNRNPA1, RBMX, YBX1	592	153	13528	1.7922628510863807	1.0	0.5235474926763923	73.663131609556
GOTERM_BP_FAT	GO:0000377~RNA splicing, via transesterification reactions with bulged adenosine as nucleophile	12	1.75695	0.07194871654274519	FUS, HNRNPK, PCBP1, PTBP1, PCBP2, HNRNPA2B1, HNRNPD, SNRPD2, HNRNPC, HNRNPA1, RBMX, YBX1	592	153	13528	1.7922628510863807	1.0	0.5235474926763923	73.663131609556
GOTERM_BP_FAT	GO:0006399~tRNA metabolic process	10	1.46413	0.07327816190715639	IARS, WARS, TARS, CARS, NARS, AARS, HARS, GARS, EPRS, SSB	592	118	13528	1.936555199267064	1.0	0.5290253089825641	74.3291840603709
GOTERM_BP_FAT	GO:0014706~striated muscle tissue development	10	1.46413	0.07637604597103087	RBP4, ACTA1, MYL6B, TNC, ELN, HSPG2, TTN, COL11A1, TPM1, IGFBP5	592	119	13528	1.920281626163979	1.0	0.5431099395678418	75.82005422326195
GOTERM_BP_FAT	GO:0009895~negative regulation of catabolic process	5	0.732064	0.07645983105225457	HSP90AB1, INS, CST3, FLNA, TIMP1	592	37	13528	3.088020452885318	1.0	0.5422606126485108	75.85921754048455
GOTERM_BP_FAT	GO:0030195~negative regulation of blood coagulation	4	0.585652	0.07684293408954639	SERPINE1, KRT1, PLG, ANXA2	592	23	13528	3.974148061104583	1.0	0.5428688447407891	76.03752817920804
GOTERM_BP_FAT	GO:0007044~cell-substrate junction assembly	4	0.585652	0.07684293408954639	TLN1, ACTN1, LAMC1, FN1	592	23	13528	3.974148061104583	1.0	0.5428688447407891	76.03752817920804
GOTERM_BP_FAT	GO:0048514~blood vessel morphogenesis	15	2.19619	0.0790835162935967	CSPG4, COL15A1, ANPEP, MYH9, NCL, ANXA2, CDH13, GPI, BGN, CTGF, BAX, AGT, ERAP1, THBS1, CYR61	592	211	13528	1.6245036505700015	1.0	0.5523596414400522	77.0557320963879
GOTERM_BP_FAT	GO:0045184~establishment of protein localization	43	6.29575	0.0800882895482237	COPA, YWHAZ, NACA, CLTB, SEC31A, PDIA3, LTBP2, SNX6, EIF5A, SELENBP1, PDIA4, CALR, CLTC, RAB1A, COPB2, CSE1L, VPS35, SEC24D, KPNB1, SEC23A, GDI1, GDI2, ACTN4, RAN, RRBP1, ERP29, YWHAB, IPO9, MYH9, YWHAE, FLNA, HSP90B1, YWHAG, YWHAH, VCP, ARF3, ARF4, ARCN1, YWHAQ, PCNA, SPTBN1, COL1A1, MVP	592	769	13528	1.277773872702351	1.0	0.5558476246295151	77.49894779351261
GOTERM_BP_FAT	GO:0051881~regulation of mitochondrial membrane potential	3	0.439239	0.0807165093115019	BAX, SOD1, SOD2	592	11	13528	6.232186732186732	1.0	0.5575368281805131	77.77194206656878
GOTERM_BP_FAT	GO:0080010~regulation of oxygen and reactive oxygen species metabolic process	3	0.439239	0.0807165093115019	RAC1, PRDX2, THBS1	592	11	13528	6.232186732186732	1.0	0.5575368281805131	77.77194206656878
GOTERM_BP_FAT	GO:0045616~regulation of keratinocyte differentiation	3	0.439239	0.0807165093115019	KRT36, NME1-NME2, NME1, KRT84	592	11	13528	6.232186732186732	1.0	0.5575368281805131	77.77194206656878
GOTERM_BP_FAT	GO:0043616~keratinocyte proliferation	3	0.439239	0.0807165093115019	CDH13, KRT2, SFN	592	11	13528	6.232186732186732	1.0	0.5575368281805131	77.77194206656878
GOTERM_BP_FAT	GO:0002688~regulation of leukocyte chemotaxis	3	0.439239	0.0807165093115019	IL6, ADAM10, THBS1	592	11	13528	6.232186732186732	1.0	0.5575368281805131	77.77194206656878
GOTERM_BP_FAT	GO:0060323~head morphogenesis	3	0.439239	0.0807165093115019	PDGFRA, COL1A1, MMP2	592	11	13528	6.232186732186732	1.0	0.5575368281805131	77.77194206656878
GOTERM_BP_FAT	GO:0042274~ribosomal small subunit biogenesis	3	0.439239	0.0807165093115019	RPS19, RPS16, RPS7	592	11	13528	6.232186732186732	1.0	0.5575368281805131	77.77194206656878
GOTERM_BP_FAT	GO:0060324~face development	3	0.439239	0.0807165093115019	PDGFRA, COL1A1, MMP2	592	11	13528	6.232186732186732	1.0	0.5575368281805131	77.77194206656878
GOTERM_BP_FAT	GO:0000305~response to oxygen radical	3	0.439239	0.0807165093115019	SOD1, PRDX1, SOD2	592	11	13528	6.232186732186732	1.0	0.5575368281805131	77.77194206656878
GOTERM_BP_FAT	GO:0019321~pentose metabolic process	3	0.439239	0.0807165093115019	TALDO1, NUDT5, PGD	592	11	13528	6.232186732186732	1.0	0.5575368281805131	77.77194206656878
GOTERM_BP_FAT	GO:0044093~positive regulation of molecular function	34	4.97804	0.0816933537147514	CALD1, CSF1, CYTL1, UBE2V1, PRDX2, PSMA7, TPM1, PSMB5, FNTA, INS, AGT, RAC1, PSMB2, HSPE1, CAP1, THBS1, IL6, ACTN4, YWHAB, STAT1, SOD1, UBE2N, PSMA2, PSMA1, LRP1, PSMA6, PSME1, NME1-NME2, VCP, NME1, PSMA5, BAX, PSMA4, CD81, UBC	592	586	13528	1.3258463241398397	1.0	0.5608224535551665	78.19022919783404
GOTERM_BP_FAT	GO:0014070~response to organic cyclic substance	10	1.46413	0.0828092298505553	TF, FNTA, IGFBP7, ALDOC, ENO2, ACACA, PEBP1, IDH1, SERPINA1, STAT1	592	121	13528	1.8885414339959796	1.0	0.5647014128353698	78.65895523222575
GOTERM_BP_FAT	GO:0009066~aspartate family amino acid metabolic process	4	0.585652	0.08509165158307903	GOT2, GOT1, PLOD1, PHGDH	592	24	13528	3.8085585585585586	1.0	0.5737659624343254	79.5882340284339
GOTERM_BP_FAT	GO:0001906~cell killing	4	0.585652	0.08509165158307903	DCD, TUBB, ALB, PRDX1	592	24	13528	3.8085585585585586	1.0	0.5737659624343254	79.5882340284339
GOTERM_BP_FAT	GO:0019682~glyceraldehyde-3-phosphate metabolic process	2	0.292826	0.08546885465708053	TPI1, TALDO1	592	2	13528	22.85135135135135	1.0	0.5742048731490995	79.7380829418716
GOTERM_BP_FAT	GO:0034619~cellular chaperone-mediated protein complex assembly	2	0.292826	0.08546885465708053	HSP90AA1, HSPA4	592	2	13528	22.85135135135135	1.0	0.5742048731490995	79.7380829418716
GOTERM_BP_FAT	GO:0055089~fatty acid homeostasis	2	0.292826	0.08546885465708053	GOT1, INS	592	2	13528	22.85135135135135	1.0	0.5742048731490995	79.7380829418716
GOTERM_BP_FAT	GO:0006880~intracellular sequestering of iron ion	2	0.292826	0.08546885465708053	SRI, FTH1	592	2	13528	22.85135135135135	1.0	0.5742048731490995	79.7380829418716
GOTERM_BP_FAT	GO:0019551~glutamate catabolic process to 2-oxoglutarate	2	0.292826	0.08546885465708053	GOT2, GOT1	592	2	13528	22.85135135135135	1.0	0.5742048731490995	79.7380829418716
GOTERM_BP_FAT	GO:0008065~establishment of blood-nerve barrier	2	0.292826	0.08546885465708053	GSTM3, AGT	592	2	13528	22.85135135135135	1.0	0.5742048731490995	79.7380829418716
GOTERM_BP_FAT	GO:0060346~bone trabecula formation	2	0.292826	0.08546885465708053	COL1A1, MMP2	592	2	13528	22.85135135135135	1.0	0.5742048731490995	79.7380829418716
GOTERM_BP_FAT	GO:0001869~negative regulation of complement activation, lectin pathway	2	0.292826	0.08546885465708053	A2M, SERPING1	592	2	13528	22.85135135135135	1.0	0.5742048731490995	79.7380829418716
GOTERM_BP_FAT	GO:0019853~L-ascorbic acid biosynthetic process	2	0.292826	0.08546885465708053	AKR1A1, GSTO1	592	2	13528	22.85135135135135	1.0	0.5742048731490995	79.7380829418716
GOTERM_BP_FAT	GO:0001868~regulation of complement activation, lectin pathway	2	0.292826	0.08546885465708053	A2M, SERPING1	592	2	13528	22.85135135135135	1.0	0.5742048731490995	79.7380829418716
GOTERM_BP_FAT	GO:0006532~aspartate biosynthetic process	2	0.292826	0.08546885465708053	GOT2, GOT1	592	2	13528	22.85135135135135	1.0	0.5742048731490995	79.7380829418716
GOTERM_BP_FAT	GO:0019550~glutamate catabolic process to aspartate	2	0.292826	0.08546885465708053	GOT2, GOT1	592	2	13528	22.85135135135135	1.0	0.5742048731490995	79.7380829418716
GOTERM_BP_FAT	GO:0046185~aldehyde catabolic process	2	0.292826	0.08546885465708053	AKR1A1, ADH5	592	2	13528	22.85135135135135	1.0	0.5742048731490995	79.7380829418716
GOTERM_BP_FAT	GO:0016064~immunoglobulin mediated immune response	6	0.878477	0.08589993143543784	C3, CLU, C1R, SERPING1, C1S, CFI	592	54	13528	2.5390390390390394	1.0	0.5748797191483246	79.90806216945128
GOTERM_BP_FAT	GO:0046148~pigment biosynthetic process	5	0.732064	0.0890741332519334	ALAD, DDT, HPRT1, PAICS, GART	592	39	13528	2.92966042966043	1.0	0.5874921742052734	81.11887108891784
GOTERM_BP_FAT	GO:0070482~response to oxygen levels	11	1.61054	0.08954398132641722	TF, HSP90B1, PLOD1, ACTN4, PLOD2, ALDOC, PDGFRA, SERPINA1, THBS1, MMP2, SOD2	592	141	13528	1.782729538048687	1.0	0.588270590119387	81.29213136425936
GOTERM_BP_FAT	GO:0051146~striated muscle cell differentiation	8	1.1713	0.08978786899909752	ACTG1, ACTA1, TNC, MTPN, NEO1, MYH9, TTN, TPM1	592	88	13528	2.0773955773955772	1.0	0.5880802901595799	81.38147408099276
GOTERM_BP_FAT	GO:0030203~glycosaminoglycan metabolic process	6	0.878477	0.09128257038100646	BGN, HEXB, ITIH4, UGDH, ITIH2, DCN	592	55	13528	2.4928746928746928	1.0	0.5931833991750305	81.92028645088651
GOTERM_BP_FAT	GO:0050777~negative regulation of immune response	4	0.585652	0.0936984295181994	A2M, INS, COL3A1, SERPING1	592	25	13528	3.6562162162162166	1.0	0.6020042522798215	82.76015055214205
GOTERM_BP_FAT	GO:0009161~ribonucleoside monophosphate metabolic process	4	0.585652	0.0936984295181994	ATIC, NT5E, PAICS, GART	592	25	13528	3.6562162162162166	1.0	0.6020042522798215	82.76015055214205
GOTERM_BP_FAT	GO:0006040~amino sugar metabolic process	4	0.585652	0.0936984295181994	GNPDA1, GNPDA2, HEXB, NAGK	592	25	13528	3.6562162162162166	1.0	0.6020042522798215	82.76015055214205
GOTERM_BP_FAT	GO:0009261~ribonucleotide catabolic process	4	0.585652	0.0936984295181994	NUDT5, OLA1, ACLY, NT5E	592	25	13528	3.6562162162162166	1.0	0.6020042522798215	82.76015055214205
GOTERM_BP_FAT	GO:0009913~epidermal cell differentiation	7	1.02489	0.09413017393194602	HRNR, ANXA1, DSP, KRT2, SPRR2G, CSTA, SFN	592	72	13528	2.221659159159159	1.0	0.6025516096525441	82.90631047189115
GOTERM_BP_FAT	GO:0048199~vesicle targeting, to, from or within Golgi	3	0.439239	0.09414333126179239	COPB2, COPA, ARCN1	592	12	13528	5.712837837837838	1.0	0.6013852573702787	82.91074624642141
GOTERM_BP_FAT	GO:0002920~regulation of humoral immune response	3	0.439239	0.09414333126179239	A2M, HPX, SERPING1	592	12	13528	5.712837837837838	1.0	0.6013852573702787	82.91074624642141
GOTERM_BP_FAT	GO:0045214~sarcomere organization	3	0.439239	0.09414333126179239	ACTG1, TTN, TPM1	592	12	13528	5.712837837837838	1.0	0.6013852573702787	82.91074624642141
GOTERM_BP_FAT	GO:0014823~response to activity	3	0.439239	0.09414333126179239	AGT, PEBP1, SOD2	592	12	13528	5.712837837837838	1.0	0.6013852573702787	82.91074624642141
GOTERM_BP_FAT	GO:0030838~positive regulation of actin filament polymerization	3	0.439239	0.09414333126179239	ACTR3, ARPC2, RAC1	592	12	13528	5.712837837837838	1.0	0.6013852573702787	82.91074624642141
GOTERM_BP_FAT	GO:0015031~protein transport	42	6.14934	0.09610633193348793	COPA, YWHAZ, NACA, CLTB, SEC31A, PDIA3, LTBP2, SNX6, EIF5A, SELENBP1, PDIA4, CALR, CLTC, RAB1A, COPB2, CSE1L, VPS35, SEC24D, KPNB1, SEC23A, GDI1, GDI2, ACTN4, RAN, RRBP1, ERP29, YWHAB, IPO9, MYH9, YWHAE, HSP90B1, YWHAG, YWHAH, VCP, ARF3, ARF4, ARCN1, YWHAQ, PCNA, SPTBN1, COL1A1, MVP	592	762	13528	1.2595233028303894	1.0	0.6081309729416284	83.56050157888455
GOTERM_BP_FAT	GO:0060537~muscle tissue development	10	1.46413	0.09662463639142471	RBP4, ACTA1, MYL6B, TNC, ELN, HSPG2, TTN, COL11A1, TPM1, IGFBP5	592	125	13528	1.828108108108108	1.0	0.6089954788330607	83.7281278072866
GOTERM_BP_FAT	GO:0048771~tissue remodeling	6	0.878477	0.09683490052489818	BGN, AGT, BAX, RAC1, CSPG4, PLG	592	56	13528	2.4483590733590734	1.0	0.6086258443154606	83.79566873441094
GOTERM_BP_FAT	GO:0009612~response to mechanical stimulus	6	0.878477	0.09683490052489818	ACTA1, MGP, COL1A1, IGFBP2, STAT1, COL11A1	592	56	13528	2.4483590733590734	1.0	0.6086258443154606	83.79566873441094
GOTERM_BP_FAT	GO:0019724~B cell mediated immunity	6	0.878477	0.09683490052489818	C3, CLU, C1R, SERPING1, C1S, CFI	592	56	13528	2.4483590733590734	1.0	0.6086258443154606	83.79566873441094
GOTERM_BP_FAT	GO:0009408~response to heat	6	0.878477	0.09683490052489818	IGFBP7, PEBP1, HSPB1, HSPA4, SOD1, THBS1	592	56	13528	2.4483590733590734	1.0	0.6086258443154606	83.79566873441094

## Sheet: Sheet 4
Gene Ontology, Cellular Compartement, analysis of the low Mankin score secretome
Category	Term	Count	%	PValue	Genes	List Total	Pop Hits	Pop Total	Fold Enrichment	Bonferroni	Benjamini	FDR
GOTERM_CC_FAT	GO:0005829~cytosol	114	27.6029	3.433728817510808E-31	ALAD, LDHA, PDLIM5, TUBB2C, PGAM1, EIF5A, SELENBP1, PNP, FAH, VCL, ACTG1, GOT1, NANS, RPL12, DDAH2, BPNT1, FTL, RAN, NPEPPS, MYH9, THY1, PSMA2, JUP, RPS18, PSMA5, NME1, PSMA4, HARS, RPS12, VPS26B, VPS26A, TRAPPC3, MDH1, CNBP, EEF1B2, TALDO1, SRM, GGCT, COPZ1, CALR, PSMB7, TPI1, TUBB, RPS28, HNRNPD, IDH1, RPS21, ARHGDIA, EEF1A1, RPSA, AK1, TKT, PPA1, TXNDC17, VCP, ARF1, PPIA, FABP3, TLN1, UCHL1, R…	341	1330	12782	3.212903225806451	1.2807808489315314E-28	1.2807808489315314E-28	4.74065512527143E-28
GOTERM_CC_FAT	GO:0015629~actin cytoskeleton	38	9.20097	1.1171658726522187E-16	ALDOA, PDLIM5, CAPZA2, CALD1, CAPZA1, TPM1, CAPZB, IQGAP1, TPM4, DSTN, TPM3, VCL, ACTR3, ACTG1, PFN1, ACTR2, EZR, MYL6B, ARPC2, GSN, ZYX, ACTC1, MYH1, ACTN4, FSCN1, MYH9, FLNB, FLNA, CORO1C, JUP, EPB41L2, ARPC1B, CLIC4, LASP1, CFL1, CAPG, MARCKS, SPTAN1	341	269	12782	5.295119318863173	4.141131881851834E-14	2.0650148258027912E-14	1.5543122344752192E-13
GOTERM_CC_FAT	GO:0048770~pigment granule	23	5.56901	9.474383245641411E-16	HSP90AB1, YWHAZ, HSP90AA1, AHCY, PDIA3, RAN, ERP29, YWHAB, PDIA6, CLTC, YWHAE, PRDX1, ANXA2P2, ANXA2, CALU, PPIB, SERPINF1, CAPG, PEBP1, CTSD, HSPA5, CTSB, HSPA8	341	89	12782	9.686843059079376	3.7270186936666505E-13	1.2423395645555502E-13	1.3766765505351941E-12
GOTERM_CC_FAT	GO:0042470~melanosome	23	5.56901	9.474383245641411E-16	HSP90AB1, YWHAZ, HSP90AA1, AHCY, PDIA3, RAN, ERP29, YWHAB, PDIA6, CLTC, YWHAE, PRDX1, ANXA2P2, ANXA2, CALU, PPIB, SERPINF1, CAPG, PEBP1, CTSD, HSPA5, CTSB, HSPA8	341	89	12782	9.686843059079376	3.7270186936666505E-13	1.2423395645555502E-13	1.3766765505351941E-12
GOTERM_CC_FAT	GO:0005856~cytoskeleton	88	21.3075	5.6920660704108326E-15	HRNR, TLN1, VAPA, CAPZA2, PDLIM5, TUBB2C, CAPZA1, PDLIM2, PNP, IQGAP1, VCL, DSTN, ACTG1, ACTR3, ACTR2, CTTN, GSN, TPT1, MSN, ZYX, TUBA1B, TWF2, MYH1, ACTN4, ACTN1, TMSB10, BASP1, MYH9, FLNC, FLNB, FLNA, EPB41L2, JUP, ARPC1B, G6PD, CLIC4, NME1, TBCA, CFL2, CFL1, DSP, HSPB1, PEBP1, SGCE, TMSB4X, STMN1, DYNLRB1, ALDH9A1, ACTBL2, ALDOA, YWHAZ, CNN3, CALD1, ALDOC, VIM, AKAP12, FHL2, TPM1, CAPZB, TPM4,…	341	1381	12782	2.3885450001167925	2.1119772597444353E-12	5.280220705117245E-13	7.815970093361102E-12
GOTERM_CC_FAT	GO:0044421~extracellular region part	67	16.2228	4.68049987884863E-13	A2M, LTBP1, LTBP2, IGFBP7, IGFBP6, POSTN, FSTL1, SERPINE2, GSN, TPT1, COL12A1, CFI, MFGE8, SERPING1, ANXA2P2, BGN, SERPINF1, COL1A2, PEBP1, COL1A1, CA2, ALDOA, TF, RBP4, C3, LUM, CD248, TNC, COL3A1, CYTL1, CD109, RNH1, DCN, SFN, CALR, TIMP2, AHSG, TIMP1, MIF, ALB, INS, COMP, COL6A3, SERPINC1, COL6A2, COL6A1, C2, THBS1, QSOX1, FN1, LGALS3, AIMP1, LGALS1, FBN1, EFEMP1, CHI3L1, SPARC, SOD1, COL5A1, …	341	960	12782	2.616061827956989	1.7459012013887332E-10	3.491806843669565E-11	6.462275159435649E-10
GOTERM_CC_FAT	GO:0005625~soluble fraction	36	8.71671	5.173858754626712E-13	LDHB, YWHAZ, TALDO1, CYTL1, ANPEP, RAB1A, ACTG1, GSS, GSR, CTTN, GSTM3, TPI1, GOT1, PPP2CA, SERPINE1, ENO2, IDH1, GLO1, ACTB, ACTC1, STMN2, MAP1B, CLIC1, GYG1, CRYZ, ANXA2, JUP, NME1-NME2, NME1, CLIC4, BAX, YWHAQ, PEBP1, HSPB1, PPP2R4, CTSB, MDH1	341	313	12782	4.311243945171597	1.9297674569429546E-10	3.21628279564834E-11	7.14284187353087E-10
GOTERM_CC_FAT	GO:0031012~extracellular matrix	34	8.23245	1.7095539549168606E-10	TF, LTBP1, LTBP2, LUM, TNC, CD248, COL3A1, POSTN, DCN, CALR, TIMP2, TIMP1, AHSG, COMP, COL6A3, COL6A2, COL6A1, COL12A1, THBS1, FN1, LGALS3, LGALS1, FBN1, EFEMP1, CHI3L1, SPARC, SOD1, COL5A1, ANXA2, ANXA2P2, BGN, COL14A1, COL1A2, COL1A1	341	345	12782	3.6940626460963064	6.376634764659883E-8	9.109478504853996E-9	2.360234119258564E-7
GOTERM_CC_FAT	GO:0031988~membrane-bounded vesicle	43	10.4116	1.6824983045853122E-9	HSP90AB1, ALDOA, TF, CLTA, YWHAZ, A2M, AHCY, CLTB, PDIA3, COPZ1, PDIA6, ANPEP, CLTC, PRDX1, CALU, TIMP1, AP2B1, ALB, HSPA5, THBS1, HSPA8, FN1, HSP90AA1, AIMP1, ACTN4, RAN, ERP29, YWHAB, ACTN1, SERPING1, SPARC, YWHAE, ANXA2, ANXA2P2, BGN, LRP1, SERPINF1, PPIB, PRDX6, CAPG, PEBP1, CTSD, CTSB	341	568	12782	2.837687414811449	6.275716515347085E-7	7.844647798016524E-8	2.322881131888721E-6
GOTERM_CC_FAT	GO:0005578~proteinaceous extracellular matrix	31	7.50605	1.963626904622279E-9	TF, LTBP1, LTBP2, LUM, TNC, CD248, COL3A1, POSTN, DCN, TIMP2, CALR, TIMP1, COMP, COL6A3, COL6A2, COL6A1, COL12A1, FN1, LGALS3, LGALS1, FBN1, EFEMP1, CHI3L1, SPARC, COL5A1, ANXA2, ANXA2P2, COL14A1, BGN, COL1A2, COL1A1	341	320	12782	3.63125	7.32432576477926E-7	8.138142393310233E-8	2.7110113931527735E-6
GOTERM_CC_FAT	GO:0043292~contractile fiber	19	4.60048	3.007287876417787E-9	ALDOA, ACTC1, MYH1, PDLIM5, FHL2, ACTN1, FLNC, TPM1, FLNB, TPM4, VCL, TPM3, JUP, ARF1, MYL6B, HSPB1, ENO1, SPTAN1, PLEC	341	121	12782	5.885897094108238	1.1217177455780103E-6	1.1217183115697082E-7	4.151904564597686E-6
GOTERM_CC_FAT	GO:0030863~cortical cytoskeleton	13	3.1477	3.940371626746232E-9	ACTB, ACTN4, CAPZA2, CALD1, MYH9, CAPZB, DSTN, ACTG1, EPB41L2, EZR, LASP1, CFL1, SPTAN1	341	49	12782	9.944700460829493	1.4697575237976324E-6	1.3361440964754223E-7	5.440133243883594E-6
GOTERM_CC_FAT	GO:0016023~cytoplasmic membrane-bounded vesicle	41	9.92736	6.798687628830404E-9	HSP90AB1, TF, YWHAZ, A2M, CLTA, AHCY, CLTB, PDIA3, COPZ1, PDIA6, CLTC, PRDX1, CALU, TIMP1, AP2B1, ALB, HSPA5, THBS1, HSPA8, FN1, HSP90AA1, AIMP1, ACTN4, RAN, ERP29, YWHAB, ACTN1, SERPING1, SPARC, YWHAE, ANXA2, ANXA2P2, BGN, LRP1, SERPINF1, PPIB, PRDX6, CAPG, PEBP1, CTSD, CTSB	341	550	12782	2.79425219941349	2.535907272838145E-6	2.113258517066896E-7	9.38636496305989E-6
GOTERM_CC_FAT	GO:0044449~contractile fiber part	18	4.35835	6.9829244940885086E-9	ALDOA, ACTC1, MYH1, PDLIM5, FHL2, ACTN1, FLNC, TPM1, FLNB, TPM4, VCL, TPM3, JUP, ARF1, MYL6B, HSPB1, ENO1, SPTAN1	341	113	12782	5.9708821010562385	2.6046274409496917E-6	2.0035619785474523E-7	9.640724973891679E-6
GOTERM_CC_FAT	GO:0031982~vesicle	46	11.138	8.322924534029739E-9	HSP90AB1, ALDOA, TF, CLTA, YWHAZ, A2M, CLTB, AHCY, PDIA3, VAPA, COPZ1, PDIA6, ANPEP, CLTC, PRDX1, CALU, TIMP1, AP2B1, ALB, HSPA5, THBS1, HSPA8, FN1, HSP90AA1, AIMP1, ACTN4, RAN, ERP29, YWHAB, ACTN1, SERPING1, SPARC, SOD1, YWHAE, ANXA2, ANXA2P2, BGN, LRP1, SERPINF1, PPIB, CLIC4, PRDX6, CAPG, PEBP1, CTSD, CTSB	341	670	12782	2.5735194992778045	3.1044460593321332E-6	2.217464667442215E-7	1.1490748108577975E-5
GOTERM_CC_FAT	GO:0030016~myofibril	17	4.11622	3.642700138972989E-8	ALDOA, ACTC1, MYH1, PDLIM5, FHL2, ACTN1, FLNC, TPM1, FLNB, TPM4, VCL, TPM3, JUP, ARF1, HSPB1, ENO1, SPTAN1	341	111	12782	5.740773031095611	1.3587179468754762E-5	9.058177080634167E-7	5.0291627518017634E-5
GOTERM_CC_FAT	GO:0030017~sarcomere	16	3.87409	4.294071025959963E-8	ALDOA, ACTC1, MYH1, PDLIM5, FHL2, ACTN1, FLNC, TPM1, FLNB, TPM4, TPM3, JUP, ARF1, HSPB1, ENO1, SPTAN1	341	98	12782	6.119815668202765	1.601675698248428E-5	1.0010548272543218E-6	5.928454248627091E-5
GOTERM_CC_FAT	GO:0031410~cytoplasmic vesicle	43	10.4116	5.834621905366925E-8	HSP90AB1, TF, CLTA, YWHAZ, A2M, AHCY, CLTB, PDIA3, COPZ1, PDIA6, CLTC, PRDX1, CALU, TIMP1, AP2B1, ALB, HSPA5, THBS1, HSPA8, FN1, HSP90AA1, AIMP1, ACTN4, RAN, ERP29, YWHAB, ACTN1, SERPING1, SPARC, SOD1, YWHAE, ANXA2, ANXA2P2, BGN, LRP1, SERPINF1, PPIB, CLIC4, PRDX6, CAPG, PEBP1, CTSD, CTSB	341	642	12782	2.5106019495528087	2.1762903535726963E-5	1.2801839071041599E-6	8.055359461689449E-5
GOTERM_CC_FAT	GO:0044420~extracellular matrix part	17	4.11622	7.778363571234318E-8	TF, TNC, LUM, FBN1, COL3A1, SPARC, TIMP2, COL5A1, ANXA2P2, ANXA2, COL14A1, COL6A3, COL1A2, COL12A1, COL6A1, COL1A1, FN1	341	117	12782	5.446374414116349	2.9012876383238684E-5	1.6118485489657886E-6	1.0738914674179867E-4
GOTERM_CC_FAT	GO:0043232~intracellular non-membrane-bounded organelle	111	26.8765	8.408395123358819E-8	HMGN1, HRNR, VAPA, PDLIM5, CAPZA2, CAPZA1, TUBB2C, PDLIM2, PNP, IQGAP1, VCL, ACTG1, TPT1, RPL12, FTL, TWF2, MYH1, ACTN4, RAN, HNRNPA2B1, ACTN1, TMSB10, BASP1, MYH9, JUP, ARPC1B, RPS18, NME1, CSTB, RPS12, DSP, HSPB1, STMN1, DYNLRB1, ACTBL2, ALDOA, ALDOC, AKAP12, CAPZB, PEA15, PFN1, TUBB, RPS28, PROCR, CRMP1, ARPC2, HNRNPD, RPS21, ARHGDIA, RPSA, UAP1, FSCN1, HNRNPA1, CORO1C, VCP, LASP1, PCNA, SEC13…	341	2596	12782	1.6027387047069934	3.1362823309732946E-5	1.6506994341414227E-6	1.1608744341362609E-4
GOTERM_CC_FAT	GO:0043228~non-membrane-bounded organelle	111	26.8765	8.408395123358819E-8	HMGN1, HRNR, VAPA, PDLIM5, CAPZA2, CAPZA1, TUBB2C, PDLIM2, PNP, IQGAP1, VCL, ACTG1, TPT1, RPL12, FTL, TWF2, MYH1, ACTN4, RAN, HNRNPA2B1, ACTN1, TMSB10, BASP1, MYH9, JUP, ARPC1B, RPS18, NME1, CSTB, RPS12, DSP, HSPB1, STMN1, DYNLRB1, ACTBL2, ALDOA, ALDOC, AKAP12, CAPZB, PEA15, PFN1, TUBB, RPS28, PROCR, CRMP1, ARPC2, HNRNPD, RPS21, ARHGDIA, RPSA, UAP1, FSCN1, HNRNPA1, CORO1C, VCP, LASP1, PCNA, SEC13…	341	2596	12782	1.6027387047069934	3.1362823309732946E-5	1.6506994341414227E-6	1.1608744341362609E-4
GOTERM_CC_FAT	GO:0005576~extracellular region	92	22.276	9.256004096963185E-8	IGHG1, IGHG2, A2M, TLN1, LTBP1, IGHG4, LTBP2, IGFBP7, IGFBP6, POSTN, FSTL1, VCL, B2M, SERPINE2, GSN, SERPINE1, TPT1, ITIH4, LTF, COL12A1, ITIH2, CFI, VASN, ACTN4, ACTN1, MFGE8, SERPING1, HLA-C, FLNA, ANXA2P2, BGN, SERPINF1, COL1A2, CTSD, PEBP1, CA2, COL1A1, CTSB, ALDOA, TF, RBP4, C3, TNC, CD248, LUM, COL3A1, CYTL1, CD109, RNH1, DCN, SFN, CALR, TIMP2, MANF, PCOLCE, AHSG, MIF, TIMP1, CALU, ALB, INS…	341	2010	12782	1.715679666185203	3.4524300900451443E-5	1.7262433539277922E-6	1.277896409024315E-4
GOTERM_CC_FAT	GO:0042995~cell projection	44	10.6538	2.081631886671717E-7	TLN1, LDHA, S100A6, CNN3, ALDOC, CALD1, UCHL1, VIM, CSPG4, TPM1, CAPZB, IQGAP1, ACTR3, ACTR2, CTTN, GOT1, EZR, ARPC2, GSN, CRMP1, MTPN, MSN, NEGR1, ACTB, ACTN4, STMN2, MAP1B, FSCN1, S100A11, ANXA1, ACTN1, DPYSL3, CLIC1, BASP1, DPYSL2, MYH9, SOD1, PARK7, THY1, LRP1, NME1-NME2, NME1, CLIC4, PEBP1, CA2	341	697	12782	2.3662701902161336	7.76418631759368E-5	3.6973682818741693E-6	2.873926930324622E-4
GOTERM_CC_FAT	GO:0005938~cell cortex	18	4.35835	3.304164828904292E-7	ACTB, ACTN4, CAPZA2, CALD1, AKAP12, MYH9, CAPZB, FLNB, FLNA, DSTN, ACTG1, EPB41L2, CTTN, EZR, LASP1, CFL1, MARCKS, SPTAN1	341	146	12782	4.62129916040654	1.2323777406242353E-4	5.60204651123275E-6	4.5617675772380295E-4
GOTERM_CC_FAT	GO:0005615~extracellular space	43	10.4116	3.4805641752616075E-7	TF, RBP4, A2M, C3, IGFBP7, IGFBP6, COL3A1, CD109, CYTL1, FSTL1, SFN, CALR, MIF, AHSG, SERPINE2, INS, GSN, ALB, COL6A3, SERPINC1, TPT1, CFI, C2, THBS1, QSOX1, FN1, AIMP1, LGALS1, FBN1, CHI3L1, MFGE8, SERPING1, SOD1, AFP, GPI, SERPINF1, HPX, AKR1B1, COL1A2, PEBP1, CA2, IGFBP3, IGFBP4	341	685	12782	2.3530021191429245	1.2981663943989474E-4	5.644552171557571E-6	4.8053059815700294E-4
GOTERM_CC_FAT	GO:0005788~endoplasmic reticulum lumen	13	3.1477	1.2269990237094632E-6	PDIA3, ERP29, PDIA6, CALR, SERPINH1, CALU, PPIB, INS, TXNDC5, SUMF2, HSPA5, RCN3, RCN1	341	80	12782	6.091129032258064	4.575662012694659E-4	1.906943970209074E-5	0.00169399909543122
GOTERM_CC_FAT	GO:0044448~cell cortex part	13	3.1477	1.8363227837256574E-6	ACTB, ACTN4, CAPZA2, CALD1, MYH9, CAPZB, DSTN, ACTG1, EPB41L2, EZR, LASP1, CFL1, SPTAN1	341	83	12782	5.870967741935484	6.84714503185857E-4	2.7397585768196286E-5	0.0025352236944109485
GOTERM_CC_FAT	GO:0031983~vesicle lumen	10	2.42131	2.7726020422407364E-6	A2M, ACTN4, ALB, ACTN1, ANPEP, SERPING1, SPARC, THBS1, TIMP1, FN1	341	46	12782	8.14866760168303	0.0010336474135630436	3.977543953093132E-5	0.0038278260854118784
GOTERM_CC_FAT	GO:0005581~collagen	9	2.17918	2.900436429632529E-6	COL14A1, LUM, COL6A3, COL3A1, COL1A2, COL6A1, COL12A1, COL1A1, COL5A1	341	35	12782	9.638709677419355	0.0010812793529165754	4.006824751212612E-5	0.004004309658323102
GOTERM_CC_FAT	GO:0031093~platelet alpha granule lumen	9	2.17918	1.0244559540786318E-5	A2M, ACTN4, ALB, ACTN1, SERPING1, SPARC, THBS1, TIMP1, FN1	341	41	12782	8.22816679779701	0.003813948634234454	1.3646355522367593E-4	0.01414285770391377
GOTERM_CC_FAT	GO:0031674~I band	10	2.42131	1.2961446117741744E-5	JUP, ALDOA, ACTC1, PDLIM5, FHL2, HSPB1, ACTN1, FLNC, FLNB, SPTAN1	341	55	12782	6.815249266862171	0.004822982621477179	1.6669819858738943E-4	0.01789327285977027
GOTERM_CC_FAT	GO:0060205~cytoplasmic membrane-bounded vesicle lumen	9	2.17918	1.7726351311822904E-5	A2M, ACTN4, ALB, ACTN1, SERPING1, SPARC, THBS1, TIMP1, FN1	341	44	12782	7.667155425219941	0.006590176550425375	2.2037530188456778E-4	0.024470476601878843
GOTERM_CC_FAT	GO:0044430~cytoskeletal part	47	11.3801	5.4798858388810444E-5	YWHAZ, VAPA, CNN3, CAPZA2, CALD1, TUBB2C, CAPZA1, VIM, TPM1, CAPZB, IQGAP1, TPM4, DSTN, TPM3, ACTR3, PEA15, ACTR2, TUBB, EZR, PROCR, MYL6B, ARPC2, CRMP1, PPP2CA, TPT1, ZYX, TUBA1B, APEX1, ACTC1, MYH1, ACTN4, MAP1B, MYH9, EPB41L2, ARPC1B, G6PD, NME1-NME2, TBCA, NME1, LASP1, CFL1, CAPG, HSPB1, MAP4, MARCKS, STMN1, DYNLRB1, SPTAN1	341	952	12782	1.8505692599620494	0.0202330426740569	6.591547343646198E-4	0.07562954723389081
GOTERM_CC_FAT	GO:0019773~proteasome core complex, alpha-subunit complex	4	0.968523	7.316190581000513E-5	PSMA2, PSMA6, PSMA5, PSMA4	341	4	12782	37.483870967741936	0.0269213710201619	8.524611105205082E-4	0.10096106889521117
GOTERM_CC_FAT	GO:0031091~platelet alpha granule	9	2.17918	1.0764407172545002E-4	A2M, ACTN4, ALB, ACTN1, SERPING1, SPARC, THBS1, TIMP1, FN1	341	56	12782	6.024193548387097	0.039357934576642606	0.0012160297307589607	0.14851255541215025
GOTERM_CC_FAT	GO:0005839~proteasome core complex	6	1.45278	1.4422386957241623E-4	PSMA2, PSMB7, PSMA6, PSMA5, PSMA4, PSMB3	341	20	12782	11.245161290322581	0.052377803464552564	0.0015810835630882814	0.19893376157542608
GOTERM_CC_FAT	GO:0000267~cell fraction	50	12.1065	1.5570197910907578E-4	IGHG1, LDHB, IGHG2, IGHG4, VAPA, PDLIM5, ANPEP, RAB1A, ACTG1, GSS, GSR, CTTN, GSTM3, GOT1, SERPINE1, STMN2, HLA-C, CLIC1, JUP, NME1, CLIC4, PEBP1, HSPB1, CTSB, MDH1, YWHAZ, TALDO1, CALD1, CYTL1, FKBP1A, CALR, TPI1, PPP2CA, ENO2, IDH1, GLO1, PLEC, ACTB, GDI1, ACTC1, MAP1B, GYG1, CRYZ, ANXA2, LRP1, NME1-NME2, VCP, BAX, YWHAQ, PPP2R4, SPTAN1	341	1083	12782	1.730557293062878	0.05642682481525052	0.001658091274298834	0.21475019772104753
GOTERM_CC_FAT	GO:0030018~Z disc	8	1.93705	1.9411583008180664E-4	JUP, PDLIM5, FHL2, HSPB1, ACTN1, FLNC, FLNB, SPTAN1	341	46	12782	6.518934081346424	0.06985262070335119	0.002009429305739885	0.26766624005610806
GOTERM_CC_FAT	GO:0005583~fibrillar collagen	5	1.21065	2.0558506195859504E-4	LUM, COL3A1, COL1A2, COL1A1, COL5A1	341	12	12782	15.618279569892474	0.07382410563313435	0.002070586120272777	0.28346034777463336
GOTERM_CC_FAT	GO:0031252~cell leading edge	13	3.1477	3.124836496411136E-4	TLN1, S100A6, S100A11, MYH9, CAPZB, TPM1, IQGAP1, ACTR3, CTTN, EZR, NME1-NME2, GSN, ARPC2, NME1	341	138	12782	3.5310892940626464	0.1100363111165471	0.0030630523088821526	0.43055724970424425
GOTERM_CC_FAT	GO:0043005~neuron projection	22	5.32688	3.289419492730482E-4	ACTB, CNN3, STMN2, ALDOC, CALD1, VIM, MAP1B, UCHL1, DPYSL3, DPYSL2, BASP1, SOD1, PARK7, IQGAP1, THY1, LRP1, GOT1, CRMP1, MTPN, PEBP1, CA2, NEGR1	341	342	12782	2.4112431616676098	0.1154847563481265	0.003141606878478531	0.45318666642225613
GOTERM_CC_FAT	GO:0008290~F-actin capping protein complex	4	0.968523	6.030222776047265E-4	CAPZA2, CAPG, CAPZA1, CAPZB	341	7	12782	21.419354838709676	0.20147991234993956	0.005609088861140865	0.8293341953221844
GOTERM_CC_FAT	GO:0005885~Arp2/3 protein complex	4	0.968523	6.030222776047265E-4	ACTR3, ACTR2, ARPC1B, ARPC2	341	7	12782	21.419354838709676	0.20147991234993956	0.005609088861140865	0.8293341953221844
GOTERM_CC_FAT	GO:0022627~cytosolic small ribosomal subunit	7	1.69492	6.059721406472545E-4	RPSA, RPS18, RPS28, UBC, RPS12, RPS21, FTL	341	40	12782	6.559677419354838	0.20235857080028108	0.00549936233474746	0.8333754033874485
GOTERM_CC_FAT	GO:0044445~cytosolic part	13	3.1477	7.496617674825391E-4	RPSA, RPLP0P6, PRDX5, RPS18, RPS28, BAX, RPS12, ENO2, UBC, HSPA5, RPS21, ENO1, FTL	341	152	12782	3.2058573853989816	0.2440111891185215	0.006638077199538572	1.0300402746863502
GOTERM_CC_FAT	GO:0030864~cortical actin cytoskeleton	6	1.45278	7.676536963312223E-4	EPB41L2, LASP1, CALD1, CFL1, SPTAN1, DSTN	341	28	12782	8.03225806451613	0.24907146234983646	0.00663936804821752	1.054639935238555
GOTERM_CC_FAT	GO:0030530~heterogeneous nuclear ribonucleoprotein complex	5	1.21065	8.895974569032161E-4	HNRPDL, HNRNPA2B1, HNRNPD, HNRNPA1, RBMX	341	17	12782	11.024667931688805	0.28248938143460545	0.0075163267061004735	1.2212194406660881
GOTERM_CC_FAT	GO:0005604~basement membrane	9	2.17918	0.0010710293418342534	TF, TNC, FBN1, SPARC, TIMP2, COL5A1, ANXA2P2, FN1, ANXA2	341	78	12782	4.325062034739455	0.32948421355443624	0.00884306873568319	1.4685804532734936
GOTERM_CC_FAT	GO:0000502~proteasome complex	8	1.93705	0.0011254828551152186	PSMA2, PSMB7, PSMA6, PSME1, PSMA5, PSMA4, PSMB3, HSPB1	341	61	12782	4.915917503966155	0.34298046288921946	0.009089773426121828	1.5427092283315846
GOTERM_CC_FAT	GO:0030934~anchoring collagen	4	0.968523	0.0013908973594723522	COL14A1, COL6A3, COL6A1, COL12A1	341	9	12782	16.659498207885306	0.40498332703894524	0.010985298009132727	1.903283895938579
GOTERM_CC_FAT	GO:0044433~cytoplasmic vesicle part	14	3.38983	0.00150074510063331	A2M, CLTA, CLTB, ACTN4, COPZ1, ACTN1, SERPING1, SPARC, CLTC, TIMP1, AP2B1, ALB, THBS1, FN1	341	187	12782	2.806279109884423	0.42890424436315744	0.011602960080578373	2.0521571156407847
GOTERM_CC_FAT	GO:0043025~cell soma	13	3.1477	0.0017842426318998678	CNN3, CALD1, UCHL1, MAP1B, DPYSL2, SOD1, RAB1A, LRP1, CRMP1, ENO2, PEBP1, GNB2L1, NEGR1	341	168	12782	2.9005376344086025	0.48630056208063066	0.01350223901496217	2.4354046818459096
GOTERM_CC_FAT	GO:0005916~fascia adherens	4	0.968523	0.001948002627475596	JUP, DSP, SPTAN1, VCL	341	10	12782	14.993548387096773	0.5167946762291382	0.014440986398863043	2.6561501860736025
GOTERM_CC_FAT	GO:0001726~ruffle	8	1.93705	0.001958872779598294	S100A6, TLN1, CTTN, EZR, NME1-NME2, NME1, S100A11, MYH9, TPM1	341	67	12782	4.47568608570053	0.5187537171086141	0.014238370010905554	2.670786545098325
GOTERM_CC_FAT	GO:0005913~cell-cell adherens junction	6	1.45278	0.0021777649405659975	JUP, DSP, ZYX, MYH9, SPTAN1, VCL	341	35	12782	6.425806451612904	0.5565597079243094	0.015516666464314266	2.9650847123385393
GOTERM_CC_FAT	GO:0005912~adherens junction	12	2.90557	0.0028761298407198213	JUP, TLN1, MYH1, ARPC2, LASP1, FHL2, DSP, ACTN1, ZYX, MYH9, SPTAN1, VCL	341	155	12782	2.901977107180021	0.6584776467368936	0.02006653896754984	3.898520316272791
GOTERM_CC_FAT	GO:0016323~basolateral plasma membrane	14	3.38983	0.0030961016567731905	TF, TLN1, MYH1, ANXA1, FHL2, ACTN1, VCL, ACTR3, LASP1, ARPC2, DSP, MSN, CA2, ZYX	341	203	12782	2.5850945494994435	0.6854579088949181	0.021191448449306538	4.190805636675532
GOTERM_CC_FAT	GO:0030424~axon	12	2.90557	0.003499332983640347	ACTB, GOT1, STMN2, MTPN, ALDOC, VIM, UCHL1, MAP1B, PEBP1, CA2, DPYSL2, PARK7	341	159	12782	2.8289713937918446	0.7295154500485663	0.023493097405326124	4.724455086790003
GOTERM_CC_FAT	GO:0005862~muscle thin filament tropomyosin	3	0.726392	0.004085374905519182	TPM1, TPM4, TPM3	341	4	12782	28.112903225806456	0.7828063837258705	0.026898855941687838	5.495128199733679
GOTERM_CC_FAT	GO:0031371~ubiquitin conjugating enzyme complex	3	0.726392	0.004085374905519182	UBE2N, UBE2V1, UBE2V2	341	4	12782	28.112903225806456	0.7828063837258705	0.026898855941687838	5.495128199733679
GOTERM_CC_FAT	GO:0005793~ER-Golgi intermediate compartment	6	1.45278	0.004415122643865571	C19ORF10, PDIA6, ANPEP, HSPA5, SERPINH1, FN1	341	41	12782	5.485444531864674	0.8080435939288655	0.028540706787823722	5.92621604248964
GOTERM_CC_FAT	GO:0005884~actin filament	6	1.45278	0.004415122643865571	ACTR3, ACTC1, EZR, CALD1, TPM1, IQGAP1	341	41	12782	5.485444531864674	0.8080435939288655	0.028540706787823722	5.92621604248964
GOTERM_CC_FAT	GO:0048471~perinuclear region of cytoplasm	17	4.11622	0.004513136918523114	TF, TWF2, VAPA, ACTN4, STMN2, MAP1B, YWHAB, TPD52L2, CALR, ANXA2P2, ANXA2, ARF1, NME1-NME2, NME1, GSN, HSPA5, APEX1, GAPDH	341	288	12782	2.212589605734767	0.8149649932873955	0.028670795735861287	6.0540005702663935
GOTERM_CC_FAT	GO:0042641~actomyosin	5	1.21065	0.0053208129544837345	ACTC1, ACTN4, ZYX, MYH9, TPM1	341	27	12782	6.941457586618877	0.8632993864957259	0.033165716799935185	7.100881975019247
GOTERM_CC_FAT	GO:0030529~ribonucleoprotein complex	25	6.05327	0.005515170998907092	RPLP0P6, CALR, RPS28, PCBP1, HNRNPD, PPIL3, RPL12, RPS21, APEX1, HSPA8, FTL, HNRNPAB, ACTB, RPSA, ACTN4, RRBP1, HNRNPA2B1, EEF2, RBMX, HNRNPA1, HNRPDL, RPS18, RPS12, UBC, MVP	341	515	12782	1.8196053867835893	0.8729090768148389	0.03379656847627899	7.3511815787727475
GOTERM_CC_FAT	GO:0022626~cytosolic ribosome	8	1.93705	0.005714814867284009	RPSA, RPS18, RPS28, UBC, RPS12, RPLP0P6, RPS21, FTL	341	81	12782	3.702110712863401	0.8820789769647073	0.03443795863264987	7.607637008241164
GOTERM_CC_FAT	GO:0070161~anchoring junction	12	2.90557	0.006303587196938582	JUP, TLN1, MYH1, ARPC2, LASP1, FHL2, DSP, ACTN1, ZYX, MYH9, SPTAN1, VCL	341	172	12782	2.6151537884471123	0.9054550533568471	0.037328671192221496	8.360123837801902
GOTERM_CC_FAT	GO:0015935~small ribosomal subunit	7	1.69492	0.006439412331293022	RPSA, RPS18, RPS28, UBC, RPS12, RPS21, FTL	341	63	12782	4.164874551971326	0.9101548435839837	0.037526448021015124	8.532907717294647
GOTERM_CC_FAT	GO:0014704~intercalated disc	4	0.968523	0.006692015414904966	JUP, DSP, SPTAN1, VCL	341	15	12782	9.995698924731181	0.9182844726333597	0.03837718379879762	8.853442135806445
GOTERM_CC_FAT	GO:0042383~sarcolemma	7	1.69492	0.008660428021227032	BGN, COL6A3, ANXA1, COL6A2, COL6A1, ANXA2P2, ANXA2	341	67	12782	3.9162253249879635	0.961008398566724	0.048688751672668285	11.315749192603764
GOTERM_CC_FAT	GO:0001931~uropod	3	0.726392	0.009858390640516114	EZR, MSN, MYH9	341	6	12782	18.741935483870968	0.9751631107060342	0.054452630139451785	12.78393918560663
GOTERM_CC_FAT	GO:0031254~trailing edge	3	0.726392	0.009858390640516114	EZR, MSN, MYH9	341	6	12782	18.741935483870968	0.9751631107060342	0.054452630139451785	12.78393918560663
GOTERM_CC_FAT	GO:0030055~cell-substrate junction	9	2.17918	0.010007806263326426	ACTR3, TLN1, MYH1, ARPC2, LASP1, FHL2, ACTN1, ZYX, VCL	341	112	12782	3.0120967741935485	0.9765225861473346	0.054456862249977145	12.965468992721728
GOTERM_CC_FAT	GO:0030426~growth cone	6	1.45278	0.014090147708090642	STMN2, MAP1B, DPYSL3, BASP1, DPYSL2, THY1	341	54	12782	4.164874551971327	0.9949733568484375	0.07488597397943464	17.791714190336894
GOTERM_CC_FAT	GO:0030427~site of polarized growth	6	1.45278	0.015171290876393233	STMN2, MAP1B, DPYSL3, BASP1, DPYSL2, THY1	341	55	12782	4.089149560117303	0.9966615778960868	0.07931876111428593	19.027624601013503
GOTERM_CC_FAT	GO:0005925~focal adhesion	8	1.93705	0.018988045642772507	TLN1, MYH1, ARPC2, LASP1, FHL2, ACTN1, ZYX, VCL	341	102	12782	2.939911448450348	0.9992156430387428	0.09710778008422438	23.25427565136371
GOTERM_CC_FAT	GO:0030141~secretory granule	11	2.66344	0.022214984094268017	TF, A2M, AIMP1, ACTN4, ALB, ACTN1, SERPING1, SPARC, THBS1, TIMP1, FN1	341	180	12782	2.2906810035842295	0.9997705014993788	0.11132415011750174	26.667131081576457
GOTERM_CC_FAT	GO:0009898~internal side of plasma membrane	16	3.87409	0.02229214661594918	CLTA, TLN1, CLTB, STMN2, COPZ1, EIF5A, CLTC, VCL, JUP, AP2B1, EZR, G6PD, PLIN3, PEBP1, TGM3, MSN	341	316	12782	1.897917517354022	0.9997771587121738	0.11023008449130223	26.746988385119774
GOTERM_CC_FAT	GO:0005924~cell-substrate adherens junction	8	1.93705	0.02292894842500331	TLN1, MYH1, ARPC2, LASP1, FHL2, ACTN1, ZYX, VCL	341	106	12782	2.828971393791844	0.9998252357606469	0.1117673204398848	27.402956452748906
GOTERM_CC_FAT	GO:0044432~endoplasmic reticulum part	17	4.11622	0.023312406882735195	PDIA3, VAPA, RRBP1, ERP29, PDIA6, FKBP1A, CALR, SERPINH1, CALU, PPIB, INS, BAX, TXNDC5, SUMF2, HSPA5, RCN3, RCN1	341	347	12782	1.8363856093706423	0.9998490388323106	0.1121020692365029	27.795323423128703
GOTERM_CC_FAT	GO:0001725~stress fiber	4	0.968523	0.024966327264337687	ACTN4, ZYX, MYH9, TPM1	341	24	12782	6.247311827956989	0.9999197738166495	0.11815779211857391	29.46523492784614
GOTERM_CC_FAT	GO:0030132~clathrin coat of coated pit	3	0.726392	0.027567839934419903	CLTA, CLTB, CLTC	341	10	12782	11.245161290322581	0.9999703841732006	0.12820416940614687	32.01956446082941
GOTERM_CC_FAT	GO:0005905~coated pit	5	1.21065	0.028966851962827785	AP2B1, CLTA, LRP1, CLTB, CLTC	341	44	12782	4.2595307917888565	0.9999826897737082	0.13271911233877876	33.35745933244701
GOTERM_CC_FAT	GO:0032432~actin filament bundle	4	0.968523	0.030851331181660703	ACTN4, ZYX, MYH9, TPM1	341	26	12782	5.766749379652605	0.9999916127317987	0.13916837832233664	35.12102727103152
GOTERM_CC_FAT	GO:0030660~Golgi-associated vesicle membrane	4	0.968523	0.04091639478842293	CLTA, CLTB, COPZ1, CLTC	341	29	12782	5.170189098998888	0.9999998292100785	0.1790154863269735	43.829564672263466
GOTERM_CC_FAT	GO:0030130~clathrin coat of trans-Golgi network vesicle	3	0.726392	0.045349737580358596	CLTA, CLTB, CLTC	341	13	12782	8.650124069478908	0.999999969666501	0.1945769925174884	47.31008826239855
GOTERM_CC_FAT	GO:0009986~cell surface	16	3.87409	0.0456003815620116	GDI2, CSPG4, PDLIM2, MFGE8, CALR, TIMP2, THY1, GSR, LRP1, BGN, HSPB1, PEBP1, CTSB, HSPA5, THBS1, HSPA8	341	348	12782	1.7233963663329626	0.9999999724966324	0.1933983893943887	47.50075847900437
GOTERM_CC_FAT	GO:0012510~trans-Golgi network transport vesicle membrane	3	0.726392	0.051998020178938974	CLTA, CLTB, CLTC	341	14	12782	8.03225806451613	0.9999999977620616	0.21564920135958776	52.15626131107247
GOTERM_CC_FAT	GO:0031372~UBC13-MMS2 complex	2	0.484262	0.052494283079122586	UBE2N, UBE2V2	341	2	12782	37.483870967741936	0.999999998159118	0.21519935935177148	52.5008848135687
GOTERM_CC_FAT	GO:0005584~collagen type I	2	0.484262	0.052494283079122586	COL1A2, COL1A1	341	2	12782	37.483870967741936	0.999999998159118	0.21519935935177148	52.5008848135687
GOTERM_CC_FAT	GO:0005589~collagen type VI	2	0.484262	0.052494283079122586	COL6A3, COL6A1	341	2	12782	37.483870967741936	0.999999998159118	0.21519935935177148	52.5008848135687
GOTERM_CC_FAT	GO:0033279~ribosomal subunit	8	1.93705	0.054763118317516374	RPSA, RPS18, RPS28, UBC, RPS12, RPLP0P6, RPS21, FTL	341	128	12782	2.342741935483871	0.999999999247224	0.22126646431755204	54.04732090575332
GOTERM_CC_FAT	GO:0005865~striated muscle thin filament	3	0.726392	0.05896817475660587	TPM1, TPM4, TPM3	341	15	12782	7.496774193548387	0.9999999998573053	0.23410451866643167	56.79068853260132
GOTERM_CC_FAT	GO:0005840~ribosome	11	2.66344	0.062252397745571286	RPSA, RPS18, RPS28, RRBP1, UBC, RPS12, RPLP0P6, RPL12, RPS21, APEX1, FTL	341	215	12782	1.917779444861215	0.9999999999612685	0.24328738107072367	58.826782797982126
GOTERM_CC_FAT	GO:0031672~A band	3	0.726392	0.06623848531778358	MYH1, FHL2, ENO1	341	16	12782	7.028225806451614	0.9999999999920929	0.2545972350610627	61.178389406566765
GOTERM_CC_FAT	GO:0012505~endomembrane system	29	7.02179	0.06651299109378069	S100A6, CLTA, CLTB, VAPA, COPZ1, EIF5A, ANPEP, FKBP1A, TAGLN2, CLTC, B2M, ACTR3, AP2B1, INS, HSPA5, QSOX1, RRBP1, RAN, SCRN1, CLIC1, LRP1, ARF1, BAX, PCNA, SEC13, VPS26B, VPS26A, TRAPPC3, MVP	341	782	12782	1.3900668261694578	0.9999999999929142	0.2530356727818055	61.33565876326409
GOTERM_CC_FAT	GO:0030425~dendrite	9	2.17918	0.0697245512140312	LRP1, CNN3, CRMP1, CALD1, MAP1B, DPYSL2, SOD1, NEGR1, THY1	341	163	12782	2.069661587175935	0.9999999999980407	0.2613296053647276	63.132244365652056
GOTERM_CC_FAT	GO:0005902~microvillus	4	0.968523	0.06990974117887618	EZR, CLIC4, CA2, MSN	341	36	12782	4.164874551971327	0.9999999999981809	0.259450644263318	63.23344225675868
GOTERM_CC_FAT	GO:0030904~retromer complex	2	0.484262	0.07770179041543002	VPS26B, VPS26A	341	3	12782	24.989247311827956	0.9999999999999211	0.28218719451460705	67.26524854747872
GOTERM_CC_FAT	GO:0030120~vesicle coat	4	0.968523	0.07951302805982619	CLTA, CLTB, COPZ1, CLTC	341	38	12782	3.9456706281833616	0.9999999999999621	0.28531441635217547	68.14170898818954
GOTERM_CC_FAT	GO:0030118~clathrin coat	4	0.968523	0.08451838318425961	AP2B1, CLTA, CLTB, CLTC	341	39	12782	3.8444995864350706	0.999999999999995	0.29824398763875304	70.4519192415433
GOTERM_CC_FAT	GO:0048475~coated membrane	5	1.21065	0.08647756056942948	AP2B1, CLTA, CLTB, COPZ1, CLTC	341	63	12782	2.974910394265233	0.9999999999999978	0.30155772124997127	71.31307964807657
GOTERM_CC_FAT	GO:0030117~membrane coat	5	1.21065	0.08647756056942948	AP2B1, CLTA, CLTB, COPZ1, CLTC	341	63	12782	2.974910394265233	0.9999999999999978	0.30155772124997127	71.31307964807657
GOTERM_CC_FAT	GO:0030125~clathrin vesicle coat	3	0.726392	0.08964681712567252	CLTA, CLTB, CLTC	341	19	12782	5.9185059422750435	0.9999999999999994	0.308415509645659	72.6569944197427
GOTERM_CC_FAT	GO:0000159~protein phosphatase type 2A complex	3	0.726392	0.0979185284632649	PPP2CA, CYCS, PPP2R4	341	20	12782	5.622580645161291	1.0	0.3299439385258355	75.89447486760639

## Sheet: Sheet 5
Gene Ontology, Biological Process, analysis of the low Mankin score secretome
Category	Term	Count	%	PValue	Genes	List Total	Pop Hits	Pop Total	Fold Enrichment	Bonferroni	Benjamini	FDR
GOTERM_BP_FAT	GO:0046365~monosaccharide catabolic process	21	5.08475	1.3252009687095113E-15	ALDOA, LDHB, LDHA, TALDO1, GNPDA1, ALDOC, PGD, NUDT5, PGAM1, HK1, GPI, TPI1, PGLS, G6PD, PKM2, ENO2, PGK1, GAPDH, MDH2, MDH1, ENO1	362	71	13528	11.053147614971596	3.1081803797405883E-12	3.1081803797405883E-12	2.3314683517128287E-12
GOTERM_BP_FAT	GO:0006007~glucose catabolic process	19	4.60048	5.304905754855709E-15	ALDOA, LDHB, LDHA, TALDO1, ALDOC, PGD, PGAM1, HK1, GPI, TPI1, PGLS, G6PD, PKM2, ENO2, PGK1, GAPDH, MDH2, ENO1, MDH1	362	58	13528	12.241950847780528	1.2432721518962353E-11	6.2163607594811765E-12	9.325873406851315E-12
GOTERM_BP_FAT	GO:0046164~alcohol catabolic process	21	5.08475	2.1118692682323903E-14	ALDOA, LDHB, LDHA, TALDO1, GNPDA1, ALDOC, PGD, NUDT5, PGAM1, HK1, GPI, TPI1, PGLS, G6PD, PKM2, ENO2, PGK1, GAPDH, MDH2, MDH1, ENO1	362	81	13528	9.688561489666462	4.9212856012559314E-11	1.6404322344953925E-11	3.6914915568786455E-11
GOTERM_BP_FAT	GO:0044275~cellular carbohydrate catabolic process	21	5.08475	5.734835914975635E-14	ALDOA, LDHB, LDHA, TALDO1, GNPDA1, ALDOC, PGD, NUDT5, PGAM1, HK1, GPI, TPI1, PGLS, G6PD, PKM2, ENO2, PGK1, GAPDH, MDH2, MDH1, ENO1	362	85	13528	9.232629184270392	1.3391077136049034E-10	3.347766508454697E-11	1.0046408149833042E-10
GOTERM_BP_FAT	GO:0016052~carbohydrate catabolic process	23	5.56901	9.278558718115645E-14	ALDOA, LDHB, LDHA, TALDO1, GNPDA1, ALDOC, PGD, NUDT5, PGAM1, CHI3L1, HK1, GPI, TPI1, PGLS, G6PD, AKR1A1, PKM2, ENO2, PGK1, GAPDH, MDH2, MDH1, ENO1	362	109	13528	7.885447817932992	2.1653656645526098E-10	4.330735769997318E-11	1.624478329631529E-10
GOTERM_BP_FAT	GO:0019320~hexose catabolic process	19	4.60048	1.541142781146871E-13	ALDOA, LDHB, LDHA, TALDO1, ALDOC, PGD, PGAM1, HK1, GPI, TPI1, PGLS, G6PD, PKM2, ENO2, PGK1, GAPDH, MDH2, ENO1, MDH1	362	69	13528	10.290335495235807	3.5951286392332804E-10	5.991884766132216E-11	2.697064793721893E-10
GOTERM_BP_FAT	GO:0005996~monosaccharide metabolic process	31	7.50605	2.1312462670994426E-13	ALDOA, LDHB, RBP4, LDHA, GNPDA1, TALDO1, GNPDA2, ALDOC, PGD, PGAM1, UGDH, HK1, TPI1, AKR1A1, INS, ENO2, TSTA3, GAPDH, ENO1, UAP1, AIMP1, NUDT5, GYG1, GPI, PGLS, G6PD, PKM2, PGK1, MDH2, UGP2, MDH1	362	222	13528	5.218356478024987	4.973088607584941E-10	7.104417054648593E-11	3.730793451950376E-10
GOTERM_BP_FAT	GO:0006006~glucose metabolic process	26	6.2954	2.9768557182563835E-13	ALDOA, LDHB, RBP4, LDHA, TALDO1, ALDOC, PGD, PGAM1, UGDH, HK1, TPI1, AKR1A1, INS, ENO2, GAPDH, ENO1, AIMP1, GYG1, GPI, PGLS, G6PD, PKM2, PGK1, MDH2, UGP2, MDH1	362	153	13528	6.350485682302387	6.944192998403764E-10	8.680245411341048E-11	5.209610520751085E-10
GOTERM_BP_FAT	GO:0019318~hexose metabolic process	27	6.53753	8.607899913251712E-12	ALDOA, LDHB, RBP4, LDHA, TALDO1, ALDOC, PGD, PGAM1, UGDH, HK1, TPI1, AKR1A1, INS, ENO2, TSTA3, GAPDH, ENO1, AIMP1, GYG1, GPI, PGLS, G6PD, PKM2, PGK1, MDH2, UGP2, MDH1	362	192	13528	5.25517955801105	2.008221222649098E-8	2.2313569880694217E-9	1.5065804159775098E-8
GOTERM_BP_FAT	GO:0006096~glycolysis	15	3.63196	1.1118905247468508E-11	ALDOA, LDHB, LDHA, ALDOC, PGAM1, HK1, GPI, TPI1, PKM2, ENO2, PGK1, GAPDH, MDH2, ENO1, MDH1	362	47	13528	11.92664864229458	2.5940355086184752E-8	2.594035541925166E-9	1.946062200275378E-8
GOTERM_BP_FAT	GO:0051248~negative regulation of protein metabolic process	25	6.05327	1.743199229053736E-10	HSP90AB1, A2M, FKBP1A, CALR, TIMP1, PSMB7, INS, PPP2CA, PSMB3, THBS1, YWHAB, SERPING1, YWHAE, FLNA, PSMA2, G6PD, PSME1, PSMA6, PSMA5, BAX, PSMA4, UBC, PEBP1, PPP2R4, IGFBP3	362	187	13528	4.99601146334978	4.0668822498535206E-7	3.697166361948945E-8	3.051002228637856E-7
GOTERM_BP_FAT	GO:0030029~actin filament-based process	28	6.77966	2.845152650974918E-10	ALDOA, TLN1, CNN3, CAPZA2, CALD1, CAPZA1, CALR, CAPZB, TPM1, DSTN, ACTG1, PFN1, EZR, GSN, MYL6B, CNN2, ACTC1, ACTN4, FSCN1, ACTN1, TMSB10, MYH9, FLNB, FLNA, EPB41L2, CFL1, TMSB4X, CRK	362	241	13528	4.341761995369203	6.637739752290983E-7	5.531451474638516E-8	4.979677337146882E-7
GOTERM_BP_FAT	GO:0030036~actin cytoskeleton organization	27	6.53753	3.4514602101814823E-10	ALDOA, TLN1, CNN3, CAPZA2, CALD1, CAPZA1, CALR, CAPZB, TPM1, DSTN, ACTG1, PFN1, EZR, GSN, CNN2, ACTC1, ACTN4, FSCN1, ACTN1, TMSB10, MYH9, FLNB, FLNA, EPB41L2, CFL1, TMSB4X, CRK	362	226	13528	4.464577323620007	8.052253472889959E-7	6.19404343371599E-8	6.040855593525407E-7
GOTERM_BP_FAT	GO:0032269~negative regulation of cellular protein metabolic process	24	5.81114	4.6168424205342435E-10	HSP90AB1, A2M, YWHAB, FKBP1A, SERPING1, CALR, YWHAE, TIMP1, PSMA2, PSMB7, G6PD, PSMA6, PSME1, INS, PSMA5, PSMB3, PPP2CA, BAX, PSMA4, UBC, PEBP1, PPP2R4, THBS1, IGFBP3	362	180	13528	4.9826887661141805	1.077108766955881E-6	7.693637893435579E-8	8.080544677824264E-7
GOTERM_BP_FAT	GO:0045454~cell redox homeostasis	14	3.38983	8.796788165089414E-9	PDIA3, PRDX5, PDIA6, PRDX2, PRDX1, GSR, PRDX6, TXNDC5, TXN, TXNRD1, SH3BGRL3, QSOX1, APEX1, GLRX	362	63	13528	8.304481276856967	2.052269633656678E-5	1.3681928593411996E-6	1.539641772962952E-5
GOTERM_BP_FAT	GO:0010033~response to organic substance	48	11.6223	1.1469368947221407E-8	HSP90AB1, A2M, RBM3, IGFBP7, PRDX2, B2M, ACTR3, GSTM3, GOT1, GSN, DDAH2, HSP90AA1, MFGE8, CLIC1, NME1, CFL1, HSPB1, PEBP1, CA2, COL1A1, RBP4, TF, ALDOC, COL3A1, FHL2, NEDD8, FKBP1A, SERPINH1, MANF, AHSG, INS, PPP2CA, ENO2, COL6A2, HSPA6, IDH1, HSPE1, HSPA4, THBS1, HSPA8, ACTC1, MAT2A, MAP1B, SOD1, ANXA5, AFP, VCP, NME1-NME2, FABP3	362	721	13528	2.4878889816936267	2.6757679801869827E-5	1.6723759637127245E-6	2.0074052820007182E-5
GOTERM_BP_FAT	GO:0007010~cytoskeleton organization	35	8.47458	2.060579697748966E-8	ALDOA, TLN1, CNN3, CAPZA2, CALD1, CAPZA1, CALR, TPM1, CAPZB, DSTN, ACTG1, PFN1, TUBB, EZR, GSN, CNN2, TUBA1B, ACTC1, ACTN4, RAN, MAP1B, FSCN1, ACTN1, TMSB10, MYH9, SOD1, FLNB, FLNA, THY1, EPB41L2, LASP1, CFL1, TMSB4X, STMN1, CRK	362	436	13528	2.999898626387551	4.8072169293700284E-5	2.8278386368096875E-6	3.606491595364858E-5
GOTERM_BP_FAT	GO:0030199~collagen fibril organization	10	2.42131	3.881591195626798E-8	COL14A1, LUM, COL3A1, COL1A2, COL12A1, COL1A1, SERPINH1, COL5A1, ANXA2P2, ANXA2	362	29	13528	12.886264050295294	9.055342407937594E-5	5.030960916196925E-6	6.793682350014763E-5
GOTERM_BP_FAT	GO:0008064~regulation of actin polymerization or depolymerization	13	3.1477	5.8331448694034834E-8	CAPZA2, CAPZA1, TMSB10, CAPZB, DSTN, ACTR3, ARPC1B, GSN, ARPC2, CFL1, CAPG, TMSB4X, SPTAN1	362	61	13528	7.964133683543157	1.3607801426618327E-4	7.162462439924688E-6	1.0209351005707745E-4
GOTERM_BP_FAT	GO:0046496~nicotinamide nucleotide metabolic process	11	2.66344	6.717332559052138E-8	LDHB, TPI1, TP53I3, PGLS, TALDO1, G6PD, PGD, IDH1, PNP, MDH2, MDH1	362	40	13528	10.276795580110496	1.5670309460236176E-4	7.83573799123527E-6	1.1756882857261175E-4
GOTERM_BP_FAT	GO:0006769~nicotinamide metabolic process	11	2.66344	6.717332559052138E-8	LDHB, TPI1, TP53I3, PGLS, TALDO1, G6PD, PGD, IDH1, PNP, MDH2, MDH1	362	40	13528	10.276795580110496	1.5670309460236176E-4	7.83573799123527E-6	1.1756882857261175E-4
GOTERM_BP_FAT	GO:0043244~regulation of protein complex disassembly	12	2.90557	7.680768555707326E-8	GSN, CAPZA2, HRSP12, CAPG, CFL1, MAP1B, CAPZA1, EIF5A, MAP4, CAPZB, SPTAN1, DSTN	362	51	13528	8.792980175495613	1.7917628327035473E-4	8.532932035176799E-6	1.3443117220512946E-4
GOTERM_BP_FAT	GO:0030832~regulation of actin filament length	13	3.1477	8.515985738390961E-8	CAPZA2, CAPZA1, TMSB10, CAPZB, DSTN, ACTR3, ARPC1B, GSN, ARPC2, CFL1, CAPG, TMSB4X, SPTAN1	362	63	13528	7.711304042795755	1.9865822058806604E-4	9.03077539260444E-6	1.490493898304024E-4
GOTERM_BP_FAT	GO:0009820~alkaloid metabolic process	11	2.66344	8.675415279154303E-8	LDHB, TPI1, TP53I3, PGLS, TALDO1, G6PD, PGD, IDH1, PNP, MDH2, MDH1	362	41	13528	10.026142029376095	2.0237696616476342E-4	8.799850287455335E-6	1.5183977238875102E-4
GOTERM_BP_FAT	GO:0031400~negative regulation of protein modification process	17	4.11622	1.0492138845488684E-7	YWHAB, FKBP1A, YWHAE, PSMA2, PSMB7, G6PD, PSMA6, PSME1, PSMA5, PPP2CA, BAX, PSMA4, PSMB3, UBC, PEBP1, PPP2R4, IGFBP3	362	119	13528	5.338595106550907	2.4475165555881695E-4	1.0199181826875403E-5	1.8363659664011323E-4
GOTERM_BP_FAT	GO:0019362~pyridine nucleotide metabolic process	11	2.66344	1.1118917268005311E-7	LDHB, TPI1, TP53I3, PGLS, TALDO1, G6PD, PGD, IDH1, PNP, MDH2, MDH1	362	42	13528	9.787424362009997	2.5937071180615057E-4	1.037612033594204E-5	1.9460665255932597E-4
GOTERM_BP_FAT	GO:0032956~regulation of actin cytoskeleton organization	14	3.38983	6.315071123664205E-7	CAPZA2, CAPZA1, TMSB10, CAPZB, TPM1, DSTN, ACTR3, ARPC1B, GSN, ARPC2, CFL1, CAPG, TMSB4X, SPTAN1	362	89	13528	5.878453038674033	0.0014722217750836597	5.6664031394149106E-5	0.0011052781009990298
GOTERM_BP_FAT	GO:0030198~extracellular matrix organization	15	3.63196	6.522026112014889E-7	LGALS3, LUM, COL3A1, POSTN, FKBP1A, DCN, SERPINH1, COL5A1, ANXA2, ANXA2P2, COL14A1, COL1A2, COL6A2, COL12A1, COL1A1	362	104	13528	5.389927751806205	0.0015204321583277558	5.635356719813078E-5	0.0011414996385683551
GOTERM_BP_FAT	GO:0009611~response to wounding	36	8.71671	7.212047680241667E-7	TF, YWHAZ, A2M, S100A8, C3, TNC, COL3A1, PRDX5, PRDX2, TPM1, MIF, AHSG, PROCR, INS, GSN, MTPN, SERPINE1, SERPINC1, ITIH4, C2, CFI, THBS1, FN1, AIMP1, MAP1B, ANXA1, SERPING1, ANXA5, SOD1, COL5A1, BAX, PEBP1, DSP, LTA4H, CTSB, IGFBP4	362	530	13528	2.5383508808506203	0.0016811566009545809	6.0090027754977626E-5	0.0012622680423235444
GOTERM_BP_FAT	GO:0032970~regulation of actin filament-based process	14	3.38983	9.330120513482609E-7	CAPZA2, CAPZA1, TMSB10, CAPZB, TPM1, DSTN, ACTR3, ARPC1B, GSN, ARPC2, CFL1, CAPG, TMSB4X, SPTAN1	362	92	13528	5.686764352630314	0.0021743507984315347	7.505642903427034E-5	0.001632974835419354
GOTERM_BP_FAT	GO:0006733~oxidoreduction coenzyme metabolic process	11	2.66344	9.426451121685556E-7	LDHB, TPI1, TP53I3, PGLS, TALDO1, G6PD, PGD, IDH1, PNP, MDH2, MDH1	362	52	13528	7.905227369315766	0.002196775632095971	7.330371592684237E-5	0.0016498346642856987
GOTERM_BP_FAT	GO:0019748~secondary metabolic process	13	3.1477	1.113306245624244E-6	RBP4, LDHB, TALDO1, PGD, PNP, PGLS, TP53I3, TPI1, G6PD, DDT, IDH1, MDH2, MDH1	362	79	13528	6.149520945520665	0.0025939747350558484	8.378181000778806E-5	0.0019485261481877458
GOTERM_BP_FAT	GO:0051186~cofactor metabolic process	20	4.84262	1.166835412350958E-6	LDHB, ALAD, TALDO1, PGD, ACLY, SOD1, PNP, GSS, BLVRA, GSR, TPI1, PGLS, TP53I3, G6PD, HPX, IDH1, GLO1, MDH2, MDH1, FH	362	195	13528	3.8328375123955234	0.002718526700947854	8.506602559710252E-5	0.002042212838038182
GOTERM_BP_FAT	GO:0030833~regulation of actin filament polymerization	11	2.66344	1.3598213460075066E-6	ACTR3, ARPC1B, GSN, ARPC2, CAPZA2, CAPG, CAPZA1, TMSB4X, TMSB10, CAPZB, SPTAN1	362	54	13528	7.61244117045222	0.003167438406267542	9.613069300151711E-5	0.0023799759234388596
GOTERM_BP_FAT	GO:0006928~cell motion	33	7.99031	1.4526844387853719E-6	TLN1, CAPZA2, CALD1, TUBB2C, CAPZA1, VIM, CAPZB, TPM1, TPM4, DSTN, TPM3, VCL, ACTG1, ACTR3, ACTR2, TUBB, ARPC2, MSN, THBS1, ARHGDIA, FN1, ACTB, AIMP1, ANXA1, MYH9, YWHAE, COL5A1, ARPC1B, BAX, CFL1, TXN, UBC, HSPB1	362	475	13528	2.5962430939226517	0.003383378688587624	9.967489263484897E-5	0.0025425040941606802
GOTERM_BP_FAT	GO:0032271~regulation of protein polymerization	12	2.90557	1.6473021356409542E-6	ACTR3, ARPC1B, GSN, ARPC2, CAPZA2, CAPG, MAP1B, CAPZA1, TMSB4X, TMSB10, CAPZB, SPTAN1	362	68	13528	6.594735131621709	0.0038357835634278414	1.0979851592307632E-4	0.002883121472740946
GOTERM_BP_FAT	GO:0042981~regulation of apoptosis	46	11.138	1.8557531114186032E-6	YWHAZ, PDIA3, TUBB2C, EIF5A, PRDX5, PRDX2, SFN, CALR, PRDX1, MIF, PEA15, TP53I3, TUBB, INS, ALB, PPP2CA, COMP, TPT1, GLO1, HSPE1, HSPA5, DDAH2, THBS1, ARHGDIA, ACTN4, LGALS1, CYCS, YWHAB, ANXA1, ACTN1, ANXA5, SOD1, YWHAE, SERPINB9, NME1-NME2, VCP, NME1, TXNDC5, BAX, CFL1, UBC, CSTB, HSPB1, CTSB, PDCD5, IGFBP3, GSTP1	362	804	13528	2.138094060086309	0.004320117355708031	1.2025599161624712E-4	0.0032479484641134704
GOTERM_BP_FAT	GO:0034637~cellular carbohydrate biosynthetic process	12	2.90557	1.913524061716835E-6	GPI, RBP4, TPI1, UAP1, NANS, G6PD, GOT1, PGD, ENO2, MAT2B, TSTA3, GYG1	362	69	13528	6.4991592601489305	0.00445430592883489	1.2064828647262438E-4	0.003349057876667061
GOTERM_BP_FAT	GO:0043603~cellular amide metabolic process	11	2.66344	1.929542929526132E-6	LDHB, TPI1, TP53I3, PGLS, TALDO1, G6PD, PGD, IDH1, PNP, MDH2, MDH1	362	56	13528	7.340568271507497	0.0044915108572545215	1.1845687810552175E-4	0.003377093720202673
GOTERM_BP_FAT	GO:0006739~NADP metabolic process	7	1.69492	2.2123468071084427E-6	TPI1, TP53I3, PGLS, TALDO1, G6PD, PGD, IDH1	362	16	13528	16.34944751381215	0.005148113616831762	1.3233510986865316E-4	0.0038720491577715066
GOTERM_BP_FAT	GO:0043067~regulation of programmed cell death	46	11.138	2.425350384571996E-6	YWHAZ, PDIA3, TUBB2C, EIF5A, PRDX5, PRDX2, SFN, CALR, PRDX1, MIF, PEA15, TP53I3, TUBB, INS, ALB, PPP2CA, COMP, TPT1, GLO1, HSPE1, HSPA5, DDAH2, THBS1, ARHGDIA, ACTN4, LGALS1, CYCS, YWHAB, ANXA1, ACTN1, ANXA5, SOD1, YWHAE, SERPINB9, NME1-NME2, VCP, NME1, TXNDC5, BAX, CFL1, UBC, CSTB, HSPB1, CTSB, PDCD5, IGFBP3, GSTP1	362	812	13528	2.1170290939770844	0.005642371001547408	1.4144872790633478E-4	0.0042448405370598685
GOTERM_BP_FAT	GO:0006986~response to unfolded protein	12	2.90557	2.5613600442154687E-6	HSP90AB1, HSP90AA1, VCP, HSPA6, HSPB1, HSPA4, HSPE1, CLIC1, DDAH2, SERPINH1, HSPA8, MANF	362	71	13528	6.316084351412341	0.0059578418865509075	1.457371996919088E-4	0.004482879180400801
GOTERM_BP_FAT	GO:0010941~regulation of cell death	46	11.138	2.657263078714636E-6	YWHAZ, PDIA3, TUBB2C, EIF5A, PRDX5, PRDX2, SFN, CALR, PRDX1, MIF, PEA15, TP53I3, TUBB, INS, ALB, PPP2CA, COMP, TPT1, GLO1, HSPE1, HSPA5, DDAH2, THBS1, ARHGDIA, ACTN4, LGALS1, CYCS, YWHAB, ANXA1, ACTN1, ANXA5, SOD1, YWHAE, SERPINB9, NME1-NME2, VCP, NME1, TXNDC5, BAX, CFL1, UBC, CSTB, HSPB1, CTSB, PDCD5, IGFBP3, GSTP1	362	815	13528	2.1092363488458803	0.006180226348920792	1.4759394025931627E-4	0.0046507244981786044
GOTERM_BP_FAT	GO:0006916~anti-apoptosis	20	4.84262	2.6630018194021226E-6	YWHAZ, ANXA1, PRDX2, SOD1, ANXA5, PEA15, SERPINB9, COMP, BAX, TXNDC5, CFL1, UBC, TPT1, HSPB1, GLO1, HSPA5, DDAH2, THBS1, ARHGDIA, GSTP1	362	206	13528	3.628171431636539	0.006193532033458848	1.444730864090804E-4	0.004660768184017172
GOTERM_BP_FAT	GO:0006732~coenzyme metabolic process	17	4.11622	3.2729356461929778E-6	LDHB, TALDO1, PGD, ACLY, SOD1, PNP, GSS, GSR, TPI1, PGLS, TP53I3, G6PD, IDH1, GLO1, MDH2, MDH1, FH	362	153	13528	4.152240638428484	0.007606692915283597	1.735252009017474E-4	0.005728241508284881
GOTERM_BP_FAT	GO:0051493~regulation of cytoskeleton organization	16	3.87409	3.4223937379807753E-6	CAPZA2, CAPZA1, MAP1B, TMSB10, CAPZB, TPM1, DSTN, ACTR3, ARPC1B, GSN, ARPC2, CAPG, CFL1, MAP4, TMSB4X, SPTAN1	362	136	13528	4.396490087747806	0.0079526671347393	1.7741666543835688E-4	0.005989813369700059
GOTERM_BP_FAT	GO:0018149~peptide cross-linking	8	1.93705	3.859967942933959E-6	BGN, COL3A1, ANXA1, DSP, TGM3, DCN, THBS1, FN1	362	26	13528	11.49851253718657	0.008964896115704168	1.9574872113214958E-4	0.006755623661647281
GOTERM_BP_FAT	GO:0032268~regulation of cellular protein metabolic process	32	7.74818	4.001743332155887E-6	HSP90AB1, A2M, EIF5A, FKBP1A, CALR, TIMP1, PSMB7, INS, PSMB3, MTPN, PPP2CA, HRSP12, THBS1, YWHAB, SERPING1, YWHAE, UBE2N, PSMA2, G6PD, PSMA6, PSME1, HPX, PSMA5, BAX, EIF4A2, PSMA4, CD81, UBC, PEBP1, HSPB1, PPP2R4, IGFBP3	362	474	13528	2.522880387905914	0.009292639934633584	1.9862039734019898E-4	0.007003747367184676
GOTERM_BP_FAT	GO:0030834~regulation of actin filament depolymerization	8	1.93705	5.092309217839314E-6	GSN, CAPZA2, CAPG, CFL1, CAPZA1, CAPZB, SPTAN1, DSTN	362	27	13528	11.072641702475957	0.011810094494553836	2.4747744854036746E-4	0.008912347292266976
GOTERM_BP_FAT	GO:0016051~carbohydrate biosynthetic process	14	3.38983	5.27768526201768E-6	RBP4, UAP1, PGD, UGDH, GYG1, GPI, TPI1, GOT1, NANS, G6PD, ENO2, MAT2B, TSTA3, UGP2	362	107	13528	4.889554396654102	0.012237378960990641	2.5125153733229766E-4	0.00923677058825012
GOTERM_BP_FAT	GO:0051789~response to protein stimulus	14	3.38983	5.27768526201768E-6	HSP90AB1, HSP90AA1, MAP1B, CLIC1, SERPINH1, MANF, ACTR3, VCP, HSPA6, HSPB1, HSPE1, HSPA4, DDAH2, HSPA8	362	107	13528	4.889554396654102	0.012237378960990641	2.5125153733229766E-4	0.00923677058825012
GOTERM_BP_FAT	GO:0030837~negative regulation of actin filament polymerization	8	1.93705	6.635203571276606E-6	GSN, CAPZA2, CAPG, CAPZA1, TMSB4X, TMSB10, CAPZB, SPTAN1	362	28	13528	10.677190213101813	0.015360782236826909	3.0955170474522564E-4	0.011612508831437829
GOTERM_BP_FAT	GO:0043062~extracellular structure organization	17	4.11622	7.449774931403497E-6	LGALS3, TNC, LUM, COL3A1, MAP1B, POSTN, FKBP1A, DCN, SERPINH1, COL5A1, ANXA2, ANXA2P2, COL14A1, COL1A2, COL6A2, COL12A1, COL1A1	362	163	13528	3.897501948954343	0.017230221932508005	3.407338910378366E-4	0.013038031887535606
GOTERM_BP_FAT	GO:0032272~negative regulation of protein polymerization	8	1.93705	8.547395142957977E-6	GSN, CAPZA2, CAPG, CAPZA1, TMSB4X, TMSB10, CAPZB, SPTAN1	362	29	13528	10.309011240236234	0.01974364823538277	3.8341028892874274E-4	0.014958868179870688
GOTERM_BP_FAT	GO:0006091~generation of precursor metabolites and energy	24	5.81114	1.150928538393163E-5	ALDOA, LDHB, LDHA, GNPDA1, ALDOC, CYCS, PGAM1, HK1, GYG1, GPI, TPI1, GOT1, PKM2, TXN, ENO2, IDH1, TXNRD1, PGK1, GAPDH, MDH2, MDH1, ENO1, GLRX, FH	362	313	13528	2.8654440188516053	0.026494025759096762	5.065003140810598E-4	0.02014200497290064
GOTERM_BP_FAT	GO:0051494~negative regulation of cytoskeleton organization	10	2.42131	1.3354888653976087E-5	GSN, CAPZA2, CAPG, MAP1B, CAPZA1, MAP4, TMSB4X, TMSB10, CAPZB, SPTAN1	362	55	13528	6.7945755901557	0.03067678091271764	5.768180816415613E-4	0.02337157594943795
GOTERM_BP_FAT	GO:0046907~intracellular transport	38	9.20097	1.4272869925289724E-5	YWHAZ, CLTA, STX7, CLTB, PDIA3, LTBP2, COPZ1, UCHL1, AKAP12, EIF5A, CALR, CLTC, TPM1, AP2B1, MYL6B, HSPA8, FTL, ACTC1, HSP90AA1, RAN, ERP29, YWHAB, MYH9, HNRNPA1, YWHAE, FLNA, YWHAG, YWHAH, VCP, ARF1, TXNDC5, BAX, YWHAQ, PCNA, SEC13, VPS26B, VPS26A, TRAPPC3	362	657	13528	2.1614403323326354	0.03275053950264817	6.052502743174593E-4	0.024977889785049445
GOTERM_BP_FAT	GO:0046165~alcohol biosynthetic process	9	2.17918	1.8204220025730244E-5	GPI, RBP4, TPI1, UAP1, G6PD, GOT1, PGD, ENO2, TSTA3	362	44	13528	7.643897538925163	0.04158157963802578	7.581201939789173E-4	0.031856820303088895
GOTERM_BP_FAT	GO:0007015~actin filament organization	11	2.66344	1.9891007152587868E-5	ALDOA, ACTC1, EZR, ACTN4, GSN, CALD1, CFL1, FSCN1, ACTN1, FLNA, DSTN	362	72	13528	5.7093308778391645	0.04534587914771071	8.138122052775421E-4	0.03480816100425166
GOTERM_BP_FAT	GO:0033043~regulation of organelle organization	19	4.60048	2.110568080880225E-5	CAPZA2, CAPZA1, MAP1B, TMSB10, CAPZB, TPM1, DSTN, UBE2N, ACTR3, ARPC1B, INS, GSN, ARPC2, CAPG, CFL1, PEBP1, MAP4, TMSB4X, SPTAN1	362	217	13528	3.2720421620795888	0.04804743579830817	8.486065046918734E-4	0.0369334024873158
GOTERM_BP_FAT	GO:0031333~negative regulation of protein complex assembly	8	1.93705	2.626134926100785E-5	GSN, CAPZA2, CAPG, CAPZA1, TMSB4X, TMSB10, CAPZB, SPTAN1	362	34	13528	8.792980175495613	0.05942936775927965	0.0010379106981516228	0.04595349153350137
GOTERM_BP_FAT	GO:0044087~regulation of cellular component biogenesis	15	3.63196	2.6323108187896737E-5	CAPZA2, CAPZA1, MAP1B, TMSB10, CAPZB, TPM1, ACTR3, ARPC1B, GSN, ARPC2, CAPG, UBC, TMSB4X, THBS1, SPTAN1	362	142	13528	3.9475527196327134	0.05956488233983259	0.0010230200193802608	0.0460615370842965
GOTERM_BP_FAT	GO:0043254~regulation of protein complex assembly	12	2.90557	2.6471654513358507E-5	ACTR3, ARPC1B, GSN, ARPC2, CAPZA2, CAPG, MAP1B, CAPZA1, TMSB4X, TMSB10, CAPZB, SPTAN1	362	90	13528	4.9826887661141805	0.05989075032888225	0.0010119333451424906	0.04632141436062831
GOTERM_BP_FAT	GO:0043066~negative regulation of apoptosis	25	6.05327	2.822553624968117E-5	YWHAZ, PRDX5, PRDX2, MIF, PEA15, ALB, INS, COMP, TPT1, GLO1, HSPA5, THBS1, DDAH2, ARHGDIA, ANXA1, SOD1, ANXA5, SERPINB9, NME1-NME2, NME1, BAX, TXNDC5, CFL1, UBC, HSPB1, GSTP1	362	354	13528	2.639135999001155	0.063729740515729	0.0010615507594134987	0.04938972892459814
GOTERM_BP_FAT	GO:0043069~negative regulation of programmed cell death	25	6.05327	3.530427960031197E-5	YWHAZ, PRDX5, PRDX2, MIF, PEA15, ALB, INS, COMP, TPT1, GLO1, HSPA5, THBS1, DDAH2, ARHGDIA, ANXA1, SOD1, ANXA5, SERPINB9, NME1-NME2, NME1, BAX, TXNDC5, CFL1, UBC, HSPB1, GSTP1	362	359	13528	2.602379230212838	0.07906547665679264	0.0013065479166605165	0.06177267810615339
GOTERM_BP_FAT	GO:0010035~response to inorganic substance	18	4.35835	3.5899836863603605E-5	ACTB, A2M, MAP1B, PRDX5, PRDX2, SOD1, PRDX1, TPM1, PARK7, GSS, ACTG1, GSN, PRDX6, SERPINE1, PEBP1, COL1A1, CA2, THBS1	362	205	13528	3.281282845977631	0.08034421236370515	0.0013078287771614017	0.06281442915891944
GOTERM_BP_FAT	GO:0060548~negative regulation of cell death	25	6.05327	3.694370173489015E-5	YWHAZ, PRDX5, PRDX2, MIF, PEA15, ALB, INS, COMP, TPT1, GLO1, HSPA5, THBS1, DDAH2, ARHGDIA, ANXA1, SOD1, ANXA5, SERPINB9, NME1-NME2, NME1, BAX, TXNDC5, CFL1, UBC, HSPB1, GSTP1	362	360	13528	2.5951503990178026	0.08258124030856662	0.0013251404291440005	0.06464033690148918
GOTERM_BP_FAT	GO:0032535~regulation of cellular component size	21	5.08475	4.044852544154417E-5	FHL1, CAPZA2, CAPZA1, MAP1B, TMSB10, SFN, CAPZB, VAT1, DSTN, ACTR3, ARPC1B, INS, ARPC2, GSN, PPP2CA, MTPN, CAPG, CFL1, TMSB4X, ENO1, SPTAN1	362	271	13528	2.8958431020774293	0.09005244991133587	0.0014288012961217733	0.07077067496451539
GOTERM_BP_FAT	GO:0051235~maintenance of location	10	2.42131	4.6829508807400755E-5	TLN1, EZR, PDIA3, ALB, YWHAB, TMSB4X, TMSB10, CALR, FLNB, FLNA	362	64	13528	5.8390883977900545	0.10349893883785866	0.0016293547737795677	0.08193083527385792
GOTERM_BP_FAT	GO:0046364~monosaccharide biosynthetic process	8	1.93705	4.69136216674428E-5	GPI, RBP4, TPI1, UAP1, G6PD, PGD, ENO2, TSTA3	362	37	13528	8.080035836941914	0.10367485497912332	0.0016082942295152503	0.08207793845081968
GOTERM_BP_FAT	GO:0006098~pentose-phosphate shunt	5	1.21065	5.651276493756642E-5	TPI1, PGLS, TALDO1, G6PD, PGD	362	9	13528	20.761203192142418	0.12352579638384253	0.001909016175565048	0.09886433294532537
GOTERM_BP_FAT	GO:0002526~acute inflammatory response	12	2.90557	5.8948034069867965E-5	TF, A2M, YWHAZ, C3, INS, ITIH4, PRDX2, SERPING1, CFI, C2, AHSG, FN1	362	98	13528	4.57593866275792	0.12849163622583026	0.0019627828899831945	0.10312255973827789
GOTERM_BP_FAT	GO:0006081~cellular aldehyde metabolic process	7	1.69492	7.935234784800865E-5	RBP4, TPI1, TALDO1, AKR1A1, IDH1, GLO1, ALDH9A1	362	28	13528	9.342541436464087	0.16900904871216704	0.0026041578337695492	0.13879410888441024
GOTERM_BP_FAT	GO:0008104~protein localization	44	10.6538	8.955697058325262E-5	CLTA, TLN1, YWHAZ, NACA, CLTB, STX7, PDIA3, LTBP2, COPZ1, AKAP12, EIF5A, SELENBP1, NEDD8, CALR, CLTC, RAB1A, AP2B1, EZR, GDI1, GDI2, ACTN4, RAN, RRBP1, ERP29, YWHAB, TMSB10, MYH9, YWHAE, FLNB, FLNA, YWHAG, YWHAH, VCP, ARF1, BAX, CD81, YWHAQ, PCNA, SEC13, TMSB4X, COL1A1, VPS26B, VPS26A, MVP	362	882	13528	1.8642713070495232	0.18856076021419854	0.0028978177635698987	0.15662968882326211
GOTERM_BP_FAT	GO:0043242~negative regulation of protein complex disassembly	8	1.93705	9.346592337742929E-5	GSN, CAPZA2, CAPG, MAP1B, CAPZA1, MAP4, CAPZB, SPTAN1	362	41	13528	7.291739657728069	0.19592778185791038	0.0029827508192808994	0.16346093801234973
GOTERM_BP_FAT	GO:0051130~positive regulation of cellular component organization	16	3.87409	1.0327538606375616E-4	ACTN4, C3, MAP1B, EIF5A, MFGE8, CALR, TPM1, DSTN, AHSG, UBE2N, ACTR3, ARPC2, INS, CFL1, PEBP1, ARHGDIA	362	181	13528	3.3034400659320533	0.21412215978492277	0.0032508385745239066	0.18060192235369588
GOTERM_BP_FAT	GO:0051129~negative regulation of cellular component organization	14	3.38983	1.0953483869080089E-4	CAPZA2, CAPZA1, MAP1B, TMSB10, CAPZB, THY1, YWHAH, GSN, CAPG, MAP4, TMSB4X, THBS1, ARHGDIA, SPTAN1	362	142	13528	3.6843825383238658	0.22551638521882478	0.0034016515655244106	0.1915381944632033
GOTERM_BP_FAT	GO:0031399~regulation of protein modification process	21	5.08475	1.3183051735624537E-4	YWHAB, FKBP1A, YWHAE, UBE2N, PSMA2, PSMB7, G6PD, PSMA6, PSME1, HPX, PSMA5, INS, PSMB3, PPP2CA, BAX, PSMA4, CD81, UBC, PEBP1, PPP2R4, IGFBP3	362	295	13528	2.660249086993164	0.26477659363082573	0.004038938192993169	0.23048315895638494
GOTERM_BP_FAT	GO:0032964~collagen biosynthetic process	4	0.968523	1.810899082960657E-4	COL3A1, COL1A1, SERPINH1, COL5A1	362	5	13528	29.89613259668508	0.34460751846830573	0.005472258247014694	0.31647618149431844
GOTERM_BP_FAT	GO:0055114~oxidation reduction	34	8.23245	2.199159775681169E-4	LDHB, LDHA, PGD, UGDH, PRDX5, PRDX2, PRDX1, AKR1C3, AKR1C2, GSR, TP53I3, AKR1A1, IDH1, TSTA3, GAPDH, QSOX1, AKR1C1, NQO2, GLRX, FTL, PTGR1, CYCS, SOD1, CRYZ, VAT1, BLVRA, G6PD, PRDX6, AKR1B1, TXN, TXNRD1, MDH2, ALDH9A1, MDH1	362	639	13528	1.9883969254446259	0.4013752868025837	0.006556875918059757	0.3842063088810632
GOTERM_BP_FAT	GO:0045861~negative regulation of proteolysis	6	1.45278	2.383089345062796E-4	HSP90AB1, A2M, INS, SERPING1, THBS1, TIMP1	362	22	13528	10.19186338523355	0.42652503799978936	0.007013781507314021	0.41627674984308083
GOTERM_BP_FAT	GO:0051693~actin filament capping	6	1.45278	2.383089345062796E-4	GSN, CAPZA2, CAPG, CAPZA1, CAPZB, SPTAN1	362	22	13528	10.19186338523355	0.42652503799978936	0.007013781507314021	0.41627674984308083
GOTERM_BP_FAT	GO:0045936~negative regulation of phosphate metabolic process	8	1.93705	2.607979207975543E-4	BAX, PPP2CA, YWHAB, PEBP1, PPP2R4, FKBP1A, IGFBP3, YWHAE	362	48	13528	6.2283609576427255	0.4558448677289614	0.0075776549941437565	0.4554759066356162
GOTERM_BP_FAT	GO:0045185~maintenance of protein location	8	1.93705	2.607979207975543E-4	TLN1, EZR, PDIA3, YWHAB, TMSB4X, TMSB10, FLNB, FLNA	362	48	13528	6.2283609576427255	0.4558448677289614	0.0075776549941437565	0.4554759066356162
GOTERM_BP_FAT	GO:0010563~negative regulation of phosphorus metabolic process	8	1.93705	2.607979207975543E-4	BAX, PPP2CA, YWHAB, PEBP1, PPP2R4, FKBP1A, IGFBP3, YWHAE	362	48	13528	6.2283609576427255	0.4558448677289614	0.0075776549941437565	0.4554759066356162
GOTERM_BP_FAT	GO:0019725~cellular homeostasis	27	6.53753	3.225773474603489E-4	ALDOA, TF, PDIA3, PDIA6, PRDX5, FKBP1A, PRDX2, CALR, PRDX1, CKB, GSR, TPT1, LTF, QSOX1, APEX1, FTL, GLRX, SOD1, PARK7, HPX, PRDX6, BAX, TXNDC5, MT2A, TXN, TXNRD1, SH3BGRL3	362	466	13528	2.165224195575368	0.5289044593887187	0.009249480888313899	0.563084928131552
GOTERM_BP_FAT	GO:0010639~negative regulation of organelle organization	10	2.42131	3.2703742841771186E-4	GSN, CAPZA2, CAPG, MAP1B, CAPZA1, MAP4, TMSB4X, TMSB10, CAPZB, SPTAN1	362	82	13528	4.557337286080043	0.5337825435412746	0.009262967409213507	0.570849367358528
GOTERM_BP_FAT	GO:0006414~translational elongation	11	2.66344	3.596416188032397E-4	RPSA, EEF1A1, RPS18, RPS28, EEF1B2, UBC, RPS12, RPLP0P6, EEF2, RPL12, RPS21	362	101	13528	4.070018051528909	0.5679417277662477	0.010059838736307447	0.6275917955482546
GOTERM_BP_FAT	GO:0030835~negative regulation of actin filament depolymerization	6	1.45278	3.681220996121523E-4	GSN, CAPZA2, CAPG, CAPZA1, CAPZB, SPTAN1	362	24	13528	9.342541436464089	0.5764090263481929	0.010173927277495443	0.6423457246140463
GOTERM_BP_FAT	GO:0031398~positive regulation of protein ubiquitination	10	2.42131	3.920956191098969E-4	UBE2N, PSMA2, PSMB7, PSMA6, PSME1, PSMA5, PSMA4, PSMB3, UBC, FKBP1A	362	84	13528	4.448829255459089	0.599458726474708	0.010706257562108967	0.6840425195927424
GOTERM_BP_FAT	GO:0043086~negative regulation of catalytic activity	19	4.60048	4.6963785960145926E-4	CAST, FKBP1A, SFN, FLNA, THY1, PSMA2, YWHAG, PSMB7, PSMA6, PSME1, PSMA5, INS, PSMB3, PPP2CA, PSMA4, UBC, CSTB, PPP2R4, HSPA5	362	277	13528	2.563296567405309	0.665768860173918	0.012662432917250777	0.8187976552966325
GOTERM_BP_FAT	GO:0006575~cellular amino acid derivative metabolic process	14	3.38983	5.113147567919122E-4	MAT2A, SRM, EIF5A, SOD1, CKB, GSS, GSR, G6PD, MTPN, FABP3, IDH1, MAT2B, GLO1, ALDH9A1	362	166	13528	3.15170072555415	0.6967514172170618	0.013621348459468607	0.891153718359794
GOTERM_BP_FAT	GO:0051443~positive regulation of ubiquitin-protein ligase activity	9	2.17918	5.307401495324689E-4	UBE2N, PSMA2, PSMB7, PSMA6, PSME1, PSMA5, PSMA4, PSMB3, UBC	362	70	13528	4.804735595895817	0.7101945580117462	0.0139757992904197	0.9248615087789958
GOTERM_BP_FAT	GO:0034613~cellular protein localization	24	5.81114	6.808931168433671E-4	CLTA, YWHAZ, CLTB, STX7, PDIA3, LTBP2, RAN, ERP29, COPZ1, YWHAB, AKAP12, EIF5A, CLTC, CALR, YWHAE, FLNA, AP2B1, YWHAG, YWHAH, VCP, BAX, YWHAQ, PCNA, SEC13	362	411	13528	2.18219945961205	0.7958835663186743	0.017696209482397918	1.1850490419082482
GOTERM_BP_FAT	GO:0051351~positive regulation of ligase activity	9	2.17918	7.051767543440938E-4	UBE2N, PSMA2, PSMB7, PSMA6, PSME1, PSMA5, PSMA4, PSMB3, UBC	362	73	13528	4.607280708393249	0.8071336295841504	0.018120018757074807	1.227067558465833
GOTERM_BP_FAT	GO:0070727~cellular macromolecule localization	24	5.81114	7.520935719280623E-4	CLTA, YWHAZ, CLTB, STX7, PDIA3, LTBP2, RAN, ERP29, COPZ1, YWHAB, AKAP12, EIF5A, CLTC, CALR, YWHAE, FLNA, AP2B1, YWHAG, YWHAH, VCP, BAX, YWHAQ, PCNA, SEC13	362	414	13528	2.1663864200496437	0.8271436642925218	0.01910410867362744	1.3082010571541125
GOTERM_BP_FAT	GO:0006749~glutathione metabolic process	6	1.45278	7.797921584347827E-4	GSS, GSR, G6PD, IDH1, GLO1, SOD1	362	28	13528	8.00789265982636	0.8379685448532583	0.01958784169470329	1.356070864498382
GOTERM_BP_FAT	GO:0000302~response to reactive oxygen species	9	2.17918	8.451741681806544E-4	PRDX6, SERPINE1, PRDX5, PRDX2, COL1A1, SOD1, TPM1, PRDX1, PARK7	362	75	13528	4.484419889502762	0.8609087460071458	0.020987650497236165	1.468979859907238
GOTERM_BP_FAT	GO:0034599~cellular response to oxidative stress	7	1.69492	9.167993843236307E-4	G6PD, PRDX6, PRDX5, PRDX2, SOD1, TPM1, PRDX1	362	43	13528	6.083515353976615	0.8823303352026147	0.022507458521694	1.5925304587036115
GOTERM_BP_FAT	GO:0006457~protein folding	14	3.38983	9.341524640857094E-4	HSP90AB1, HSP90AA1, FKBP3, ERP29, PDIA6, FKBP1A, CALR, PPIB, PPIA, TBCA, PPIL3, HSPE1, QSOX1, HSPA8	362	177	13528	2.9558323188812934	0.8870032552964646	0.02269015661641227	1.6224418292948073
GOTERM_BP_FAT	GO:0006790~sulfur metabolic process	11	2.66344	0.0010044835538637797	GSS, GSR, BGN, G6PD, MAT2A, CYTL1, IDH1, GLO1, MAT2B, DCN, SOD1	362	115	13528	3.5745375930819123	0.9041180856500717	0.024127475746103078	1.7435832355243708
GOTERM_BP_FAT	GO:0044093~positive regulation of molecular function	30	7.26392	0.0010372357610649427	CALD1, CYTL1, UBE2V1, FKBP1A, PRDX2, TPM1, PSMB7, INS, PSMB3, HSPE1, THBS1, ACTN4, CYCS, YWHAB, SOD1, THY1, UBE2N, PSMA2, LRP1, PSMA6, VCP, NME1-NME2, PSME1, PSMA5, NME1, BAX, PSMA4, CD81, UBC, EDF1, PPP2R4	362	586	13528	1.9131484170233628	0.911178530755796	0.02465114404910118	1.7999490852814382
GOTERM_BP_FAT	GO:0034614~cellular response to reactive oxygen species	6	1.45278	0.0010823317867957013	PRDX6, PRDX5, PRDX2, SOD1, TPM1, PRDX1	362	30	13528	7.47403314917127	0.9200574903959856	0.025450607997913433	1.87750849685403
GOTERM_BP_FAT	GO:0051438~regulation of ubiquitin-protein ligase activity	9	2.17918	0.0010961630293293276	UBE2N, PSMA2, PSMB7, PSMA6, PSME1, PSMA5, PSMA4, PSMB3, UBC	362	78	13528	4.311942201444964	0.9225986462248625	0.025514821781145725	1.9012848933874782
GOTERM_BP_FAT	GO:0006886~intracellular protein transport	22	5.32688	0.0011104142728602434	CLTA, YWHAZ, CLTB, STX7, PDIA3, LTBP2, RAN, ERP29, COPZ1, YWHAB, AKAP12, EIF5A, CLTC, CALR, YWHAE, YWHAG, AP2B1, YWHAH, VCP, YWHAQ, PCNA, SEC13	362	374	13528	2.198245043873903	0.9251325364887671	0.025587310103844962	1.925777604367962
GOTERM_BP_FAT	GO:0006954~inflammatory response	20	4.84262	0.0011891601573163872	TF, A2M, YWHAZ, AIMP1, S100A8, C3, ANXA1, PRDX5, SERPING1, PRDX2, MIF, AHSG, INS, ITIH4, LTA4H, C2, CFI, THBS1, IGFBP4, FN1	362	325	13528	2.299702507437314	0.9377104438789855	0.027110497906879916	2.0610092598085106
GOTERM_BP_FAT	GO:0051271~negative regulation of cell motion	8	1.93705	0.001392410657286158	ACTN4, CLIC4, ACTN1, THBS1, IGFBP3, TPM1, VCL, THY1	362	63	13528	4.745417872489695	0.9612551635095874	0.03136767276406527	2.4092427495218893
GOTERM_BP_FAT	GO:0016044~membrane organization	22	5.32688	0.0013947992678235098	CLTA, HSP90AA1, STX7, VAPA, COPZ1, MRC2, MFGE8, SOD1, CLTC, COL5A1, AHSG, CORO1C, LRP1, ARF1, NME1-NME2, NME1, BAX, TXNDC5, SEC13, HSPA4, THBS1, HSPA8, FTL	362	381	13528	2.1578573396557474	0.9614707732447227	0.031120407032458774	2.413328258603753
GOTERM_BP_FAT	GO:0031396~regulation of protein ubiquitination	10	2.42131	0.001395990271610401	UBE2N, PSMA2, PSMB7, PSMA6, PSME1, PSMA5, PSMA4, PSMB3, UBC, FKBP1A	362	100	13528	3.737016574585635	0.9615778315930604	0.030851762467325905	2.415365305998185
GOTERM_BP_FAT	GO:0051340~regulation of ligase activity	9	2.17918	0.0014033955864936724	UBE2N, PSMA2, PSMB7, PSMA6, PSME1, PSMA5, PSMA4, PSMB3, UBC	362	81	13528	4.152240638428483	0.9622368492287658	0.030722193608395343	2.428030174180329
GOTERM_BP_FAT	GO:0045184~establishment of protein localization	36	8.71671	0.001416895008953325	YWHAZ, CLTA, NACA, STX7, CLTB, PDIA3, LTBP2, COPZ1, AKAP12, EIF5A, SELENBP1, CALR, CLTC, RAB1A, AP2B1, GDI1, GDI2, ACTN4, RRBP1, RAN, ERP29, YWHAB, MYH9, YWHAE, FLNA, YWHAG, YWHAH, VCP, ARF1, YWHAQ, PCNA, SEC13, COL1A1, VPS26B, VPS26A, MVP	362	769	13528	1.7494485914835223	0.9634092618202229	0.030725253342635206	2.4511134434162307
GOTERM_BP_FAT	GO:0006979~response to oxidative stress	13	3.1477	0.0015004377800992143	PRDX5, PRDX2, SOD1, TPM1, PRDX1, PARK7, GSS, G6PD, PRDX6, SERPINE1, IDH1, PEBP1, COL1A1	362	164	13528	2.9622692359520277	0.969897592531692	0.032209577495309505	2.5938524905140703
GOTERM_BP_FAT	GO:0032270~positive regulation of cellular protein metabolic process	16	3.87409	0.001500677641154017	EIF5A, FKBP1A, UBE2N, PSMA2, PSMB7, PSMA6, PSME1, HPX, PSMA5, INS, PSMA4, PSMB3, CD81, UBC, PPP2R4, THBS1	362	233	13528	2.566191639200436	0.9699144583023244	0.03192117524594884	2.5942620273293415
GOTERM_BP_FAT	GO:0031401~positive regulation of protein modification process	14	3.38983	0.0015420147897785557	FKBP1A, PSMA2, UBE2N, PSMB7, PSME1, PSMA6, HPX, PSMA5, INS, PSMA4, PSMB3, CD81, UBC, PPP2R4	362	187	13528	2.797766419475877	0.9726843935193936	0.032490706449045725	2.6648164950721642
GOTERM_BP_FAT	GO:0044092~negative regulation of molecular function	20	4.84262	0.0016207119789947346	CAST, FKBP1A, PRDX2, SFN, FLNA, THY1, PSMA2, YWHAG, PSMB7, PSMA6, PSME1, INS, PSMA5, PSMB3, PPP2CA, PSMA4, UBC, CSTB, PPP2R4, HSPA5	362	334	13528	2.2377344757997815	0.9772726995869386	0.033816701597129906	2.7990041126369047
GOTERM_BP_FAT	GO:0009266~response to temperature stimulus	9	2.17918	0.0016436422040001554	HSPB6, LXN, IGFBP7, RBM3, PEBP1, HSPB1, HSPA4, SOD1, THBS1	362	83	13528	4.05218664714105	0.9784584594358604	0.033983653743176134	2.8380699151235422
GOTERM_BP_FAT	GO:0010638~positive regulation of organelle organization	9	2.17918	0.0016436422040001554	UBE2N, ACTR3, INS, ARPC2, CFL1, MAP1B, PEBP1, TPM1, DSTN	362	83	13528	4.05218664714105	0.9784584594358604	0.033983653743176134	2.8380699151235422
GOTERM_BP_FAT	GO:0051651~maintenance of location in cell	7	1.69492	0.0016503165198252377	TLN1, EZR, PDIA3, ALB, YWHAB, FLNB, FLNA	362	48	13528	5.449815837937384	0.9787918334162282	0.03381995481518829	2.849438042333219
GOTERM_BP_FAT	GO:0051436~negative regulation of ubiquitin-protein ligase activity during mitotic cell cycle	8	1.93705	0.001674313139222151	PSMA2, PSMB7, PSMA6, PSME1, PSMA5, PSMA4, PSMB3, UBC	362	65	13528	4.599405014874628	0.979948399169573	0.03400524055744081	2.8903002802154076
GOTERM_BP_FAT	GO:0031145~anaphase-promoting complex-dependent proteasomal ubiquitin-dependent protein catabolic process	8	1.93705	0.001674313139222151	PSMA2, PSMB7, PSMA6, PSME1, PSMA5, PSMA4, PSMB3, UBC	362	65	13528	4.599405014874628	0.979948399169573	0.03400524055744081	2.8903002802154076
GOTERM_BP_FAT	GO:0042592~homeostatic process	35	8.47458	0.0017936198447928726	ALDOA, RBP4, TF, PDIA3, PDIA6, PRDX5, PRDX2, FKBP1A, CALR, PRDX1, CKB, TIMP1, GSR, GOT1, INS, SERPINE1, TPT1, LTF, QSOX1, APEX1, AKR1C1, GLRX, FTL, FH, SOD1, PARK7, G6PD, HPX, PRDX6, TXNDC5, BAX, MT2A, TXN, TXNRD1, SH3BGRL3	362	751	13528	1.741618909593838	0.9848275243616812	0.036072534783166854	3.0932192319553464
GOTERM_BP_FAT	GO:0051352~negative regulation of ligase activity	8	1.93705	0.001998700650940006	PSMA2, PSMB7, PSMA6, PSME1, PSMA5, PSMA4, PSMB3, UBC	362	67	13528	4.4621093427888185	0.9906055367235675	0.03977546235643248	3.441090345295228
GOTERM_BP_FAT	GO:0051444~negative regulation of ubiquitin-protein ligase activity	8	1.93705	0.001998700650940006	PSMA2, PSMB7, PSMA6, PSME1, PSMA5, PSMA4, PSMB3, UBC	362	67	13528	4.4621093427888185	0.9906055367235675	0.03977546235643248	3.441090345295228
GOTERM_BP_FAT	GO:0051017~actin filament bundle formation	5	1.21065	0.0020826718546378374	EZR, ACTN4, CALD1, FSCN1, ACTN1	362	21	13528	8.897658510918179	0.9922799944226783	0.04106359378660296	3.5831876125342665
GOTERM_BP_FAT	GO:0035305~negative regulation of dephosphorylation	3	0.726392	0.002092871333172963	YWHAB, PPP2R4, YWHAE	362	3	13528	37.370165745856355	0.9924619018172254	0.04091535410191405	3.6004338805434966
GOTERM_BP_FAT	GO:0035308~negative regulation of protein amino acid dephosphorylation	3	0.726392	0.002092871333172963	YWHAB, PPP2R4, YWHAE	362	3	13528	37.370165745856355	0.9924619018172254	0.04091535410191405	3.6004338805434966
GOTERM_BP_FAT	GO:0051437~positive regulation of ubiquitin-protein ligase activity during mitotic cell cycle	8	1.93705	0.002178115736258852	PSMA2, PSMB7, PSMA6, PSME1, PSMA5, PSMA4, PSMB3, UBC	362	68	13528	4.396490087747806	0.9938240104436403	0.04219483606888097	3.7444596915186756
GOTERM_BP_FAT	GO:0051247~positive regulation of protein metabolic process	16	3.87409	0.0022616078645204558	EIF5A, FKBP1A, UBE2N, PSMA2, PSMB7, PSMA6, PSME1, HPX, PSMA5, INS, PSMA4, PSMB3, CD81, UBC, PPP2R4, THBS1	362	243	13528	2.4605870449946567	0.9949193021518281	0.043418351066045524	3.885328230350149
GOTERM_BP_FAT	GO:0015031~protein transport	35	8.47458	0.0022738692750345554	YWHAZ, CLTA, NACA, STX7, CLTB, PDIA3, LTBP2, COPZ1, AKAP12, EIF5A, SELENBP1, CALR, CLTC, RAB1A, AP2B1, GDI1, GDI2, ACTN4, RRBP1, RAN, ERP29, YWHAB, MYH9, YWHAE, YWHAG, YWHAH, VCP, ARF1, YWHAQ, PCNA, SEC13, COL1A1, VPS26B, VPS26A, MVP	362	762	13528	1.7164774292716174	0.9950629018724164	0.043293044671540826	3.905999396676718
GOTERM_BP_FAT	GO:0001501~skeletal system development	19	4.60048	0.0023332054002820684	RBP4, LGALS3, FBN1, COL3A1, CYTL1, FHL2, POSTN, SPARC, PRDX1, ANXA2, AHSG, CLEC3B, INS, COMP, COL1A2, COL12A1, COL1A1, IGFBP3, IGFBP4	362	319	13528	2.225809245051005	0.9957025280244588	0.04403987514681307	4.0059732874354275
GOTERM_BP_FAT	GO:0019321~pentose metabolic process	4	0.968523	0.0026511706220036157	TALDO1, G6PD, NUDT5, PGD	362	11	13528	13.5891511803114	0.9979571197230257	0.049498490775400916	4.540035932181241
GOTERM_BP_FAT	GO:0048193~Golgi vesicle transport	11	2.66344	0.002673198444146395	CLTA, STX7, ARF1, VCP, TXNDC5, COPZ1, SEC13, CLTC, HSPA8, TRAPPC3, FTL	362	131	13528	3.137952848888701	0.9980597193526328	0.049504383534994645	4.576930479361685
GOTERM_BP_FAT	GO:0051098~regulation of binding	12	2.90557	0.002675069280128376	PCBD1, CALD1, CYTL1, UBE2V1, FKBP1A, PRDX2, FLNA, UBE2N, NME1-NME2, NME1, BAX, EDF1, APEX1	362	153	13528	2.930993391831871	0.9980681921721116	0.049148683192290266	4.580063335603768
GOTERM_BP_FAT	GO:0030162~regulation of proteolysis	7	1.69492	0.0027618096631571664	HSP90AB1, A2M, SERPINE2, INS, SERPING1, THBS1, TIMP1	362	53	13528	4.93568226832065	0.998422976307342	0.050308161539191154	4.7252102247881345
GOTERM_BP_FAT	GO:0051439~regulation of ubiquitin-protein ligase activity during mitotic cell cycle	8	1.93705	0.002791657502817209	PSMA2, PSMB7, PSMA6, PSME1, PSMA5, PSMA4, PSMB3, UBC	362	71	13528	4.210722900941561	0.9985293412560527	0.050445413586144294	4.77510790229868
GOTERM_BP_FAT	GO:0050766~positive regulation of phagocytosis	4	0.968523	0.003465456655103425	C3, MFGE8, CALR, AHSG	362	12	13528	12.456721915285451	0.9996961425189715	0.06178042965857167	5.8949867994826155
GOTERM_BP_FAT	GO:0031397~negative regulation of protein ubiquitination	8	1.93705	0.003529748881133446	PSMA2, PSMB7, PSMA6, PSME1, PSMA5, PSMA4, PSMB3, UBC	362	74	13528	4.040017918470957	0.9997386034623369	0.06241607019310602	6.001191386629157
GOTERM_BP_FAT	GO:0009408~response to heat	7	1.69492	0.003653877686042011	HSPB6, IGFBP7, PEBP1, HSPB1, HSPA4, SOD1, THBS1	362	56	13528	4.671270718232043	0.9998045309330114	0.06405858083290839	6.205920611816129
GOTERM_BP_FAT	GO:0006953~acute-phase response	6	1.45278	0.004019887778441516	TF, A2M, INS, ITIH4, AHSG, FN1	362	40	13528	5.605524861878453	0.9999170521873156	0.06973604888288576	6.807146890472426
GOTERM_BP_FAT	GO:0042743~hydrogen peroxide metabolic process	5	1.21065	0.004047402949363228	PRDX6, PRDX2, SOD1, PRDX1, PARK7	362	25	13528	7.47403314917127	0.99992222976508	0.06968041572446448	6.852197507609981
GOTERM_BP_FAT	GO:0010955~negative regulation of protein maturation by peptide bond cleavage	3	0.726392	0.004111841502705517	A2M, SERPING1, THBS1	362	4	13528	28.027624309392262	0.9999331261635973	0.07023508624753316	6.957622474977699
GOTERM_BP_FAT	GO:0045824~negative regulation of innate immune response	3	0.726392	0.004111841502705517	A2M, INS, SERPING1	362	4	13528	28.027624309392262	0.9999331261635973	0.07023508624753316	6.957622474977699
GOTERM_BP_FAT	GO:0006952~defense response	29	7.02179	0.004176886452585033	TF, A2M, YWHAZ, S100A8, C3, TUBB2C, PRDX5, PRDX2, PRDX1, MIF, AHSG, TUBB, INS, ITIH4, LTF, CFI, C2, THBS1, DDAH2, FN1, AIMP1, ANXA1, SERPING1, HLA-C, CLIC1, COTL1, PENK, LTA4H, IGFBP4	362	615	13528	1.7621704172842834	0.9999425780626905	0.0707910863382274	7.06392543700296
GOTERM_BP_FAT	GO:0006892~post-Golgi vesicle-mediated transport	7	1.69492	0.004357045040007587	CLTA, STX7, ARF1, TXNDC5, CLTC, HSPA8, FTL	362	58	13528	4.510192417603353	0.9999623506648981	0.07320589334369954	7.35776109704569
GOTERM_BP_FAT	GO:0032507~maintenance of protein location in cell	6	1.45278	0.004479991251707725	TLN1, EZR, PDIA3, YWHAB, FLNB, FLNA	362	41	13528	5.468804743296052	0.9999717749811472	0.07466072783635014	7.557781229362925
GOTERM_BP_FAT	GO:0006090~pyruvate metabolic process	6	1.45278	0.004976377896413896	GPI, LDHB, RBP4, TPI1, LDHA, ENO2	362	42	13528	5.338595106550907	0.9999911833927511	0.08202025389687906	8.361215205874883
GOTERM_BP_FAT	GO:0042060~wound healing	13	3.1477	0.005244614959280666	COL3A1, SERPING1, ANXA5, TPM1, COL5A1, PROCR, GSN, INS, MTPN, SERPINE1, SERPINC1, DSP, FN1	362	191	13528	2.5435191345347254	0.9999952997039449	0.08565435012082878	8.792629521424367
GOTERM_BP_FAT	GO:0009225~nucleotide-sugar metabolic process	4	0.968523	0.005511156830187804	UAP1, UGDH, TSTA3, UGP2	362	14	13528	10.677190213101813	0.999997484627182	0.08919657555863514	9.21942003507944
GOTERM_BP_FAT	GO:0030865~cortical cytoskeleton organization	4	0.968523	0.005511156830187804	EPB41L2, TLN1, LASP1, CALR	362	14	13528	10.677190213101813	0.999997484627182	0.08919657555863514	9.21942003507944
GOTERM_BP_FAT	GO:0006511~ubiquitin-dependent protein catabolic process	15	3.63196	0.005554701333755628	DDB1, UCHL1, UBE2I, NEDD8, UBE2L3, PSMA2, PSMB7, PSMA6, VCP, PSME1, UBE2K, PSMA5, PSMA4, PSMB3, UBC	362	242	13528	2.31633258755308	0.999997728895017	0.08925375358137944	9.288964899882924
GOTERM_BP_FAT	GO:0010498~proteasomal protein catabolic process	9	2.17918	0.005913502429233589	PSMA2, PSMB7, PSMA6, VCP, PSME1, PSMA5, PSMA4, PSMB3, UBC	362	102	13528	3.2973675658108546	0.9999990214115239	0.09410947974802086	9.860096422598442
GOTERM_BP_FAT	GO:0043161~proteasomal ubiquitin-dependent protein catabolic process	9	2.17918	0.005913502429233589	PSMA2, PSMB7, PSMA6, VCP, PSME1, PSMA5, PSMA4, PSMB3, UBC	362	102	13528	3.2973675658108546	0.9999990214115239	0.09410947974802086	9.860096422598442
GOTERM_BP_FAT	GO:0009991~response to extracellular stimulus	14	3.38983	0.00614932549707432	RBP4, LDHA, A2M, IGFBP7, MAP1B, CLIC1, SOD1, GSN, ALB, SERPINC1, CTSD, COL1A1, HSPA5, DDAH2	362	220	13528	2.378101456554495	0.9999994373839	0.09702596260222085	10.233625924137735
GOTERM_BP_FAT	GO:0032963~collagen metabolic process	5	1.21065	0.00615244672798458	PEPD, COL3A1, COL1A1, SERPINH1, COL5A1	362	28	13528	6.673243883188634	0.9999994414910663	0.0964233470653888	10.238559965362404
GOTERM_BP_FAT	GO:0031032~actomyosin structure organization	5	1.21065	0.00615244672798458	ACTG1, ACTC1, CNN3, CNN2, TPM1	362	28	13528	6.673243883188634	0.9999994414910663	0.0964233470653888	10.238559965362404
GOTERM_BP_FAT	GO:0001568~blood vessel development	15	3.63196	0.006182221826747186	AIMP1, COL3A1, CSPG4, ANPEP, MYH9, COL5A1, ANXA2, THY1, ANXA2P2, GPI, BGN, BAX, COL1A2, COL1A1, THBS1	362	245	13528	2.28796933137896	0.9999994791957588	0.09622429846777036	10.285615582875796
GOTERM_BP_FAT	GO:0016192~vesicle-mediated transport	27	6.53753	0.006289694851253486	YWHAZ, CLTA, STX7, CLTB, COPZ1, CLTC, RAB1A, AHSG, AP2B1, GSN, PLIN3, THBS1, HSPA8, FTL, MRC2, SCRN1, MFGE8, FLNA, CORO1C, LRP1, NME1-NME2, VCP, ARF1, NME1, TXNDC5, SEC13, VPS26A, TRAPPC3	362	576	13528	1.7517265193370166	0.9999995953322799	0.09717235038111294	10.455269112198096
GOTERM_BP_FAT	GO:0031667~response to nutrient levels	13	3.1477	0.0066731108782783575	RBP4, A2M, IGFBP7, MAP1B, CLIC1, SOD1, GSN, ALB, SERPINC1, CTSD, COL1A1, HSPA5, DDAH2	362	197	13528	2.4660515466808763	0.999999835531151	0.10212812061860088	11.058056283370055
GOTERM_BP_FAT	GO:0051495~positive regulation of cytoskeleton organization	6	1.45278	0.006698004549263323	ACTR3, ARPC2, CFL1, MAP1B, TPM1, DSTN	362	45	13528	4.9826887661141805	0.9999998448715691	0.10182512956623346	11.097060283570814
GOTERM_BP_FAT	GO:0019585~glucuronate metabolic process	3	0.726392	0.006732342565570788	AKR1A1, UGDH, UGP2	362	5	13528	22.422099447513812	0.9999998568917732	0.10166174274146578	11.150835445319984
GOTERM_BP_FAT	GO:0006063~uronic acid metabolic process	3	0.726392	0.006732342565570788	AKR1A1, UGDH, UGP2	362	5	13528	22.422099447513812	0.9999998568917732	0.10166174274146578	11.150835445319984
GOTERM_BP_FAT	GO:0043588~skin development	5	1.21065	0.006989339160477673	COL3A1, COL1A2, SFN, COL1A1, COL5A1	362	29	13528	6.443132025147647	0.9999999217517768	0.1046704144175763	11.552333165373685
GOTERM_BP_FAT	GO:0045807~positive regulation of endocytosis	5	1.21065	0.006989339160477673	ACTN4, C3, MFGE8, CALR, AHSG	362	29	13528	6.443132025147647	0.9999999217517768	0.1046704144175763	11.552333165373685
GOTERM_BP_FAT	GO:0001944~vasculature development	15	3.63196	0.007589049605809614	AIMP1, COL3A1, CSPG4, ANPEP, MYH9, COL5A1, ANXA2, THY1, ANXA2P2, GPI, BGN, BAX, COL1A2, COL1A1, THBS1	362	251	13528	2.2332768374017737	0.9999999808847158	0.11244109373935418	12.482598590353799
GOTERM_BP_FAT	GO:0006412~translation	18	4.35835	0.0077433482584886625	RPSA, EEF1A1, EEF1B2, NACA, AIMP1, RRBP1, RBM3, RPLP0P6, EIF5A, EEF2, RPS18, RPS28, EIF4A2, UBC, HARS, RPS12, RPL12, RPS21	362	331	13528	2.0322144514362974	0.9999999867004727	0.11388060694254298	12.720448792852835
GOTERM_BP_FAT	GO:0002443~leukocyte mediated immunity	8	1.93705	0.0080410393827244	YWHAZ, TUBB, C3, TUBB2C, SERPING1, CFI, C2, PRDX1	362	86	13528	3.476294487986637	0.9999999933959027	0.11727265722452851	13.177616145735538
GOTERM_BP_FAT	GO:0050764~regulation of phagocytosis	4	0.968523	0.008150433258587733	C3, MFGE8, CALR, AHSG	362	16	13528	9.342541436464087	0.9999999948941276	0.11804215294678555	13.345045443287784
GOTERM_BP_FAT	GO:0046394~carboxylic acid biosynthetic process	11	2.66344	0.008695197041829647	TPI1, GOT1, MAT2A, AKR1A1, UGDH, LTA4H, MAT2B, GSTO1, PSAT1, UGP2, MIF	362	155	13528	2.6520762787381926	0.9999999985828304	0.12468140288497842	14.174293307077646
GOTERM_BP_FAT	GO:0016053~organic acid biosynthetic process	11	2.66344	0.008695197041829647	TPI1, GOT1, MAT2A, AKR1A1, UGDH, LTA4H, MAT2B, GSTO1, PSAT1, UGP2, MIF	362	155	13528	2.6520762787381926	0.9999999985828304	0.12468140288497842	14.174293307077646
GOTERM_BP_FAT	GO:0019319~hexose biosynthetic process	5	1.21065	0.008881148277799383	GPI, RBP4, TPI1, ENO2, TSTA3	362	31	13528	6.027446088041348	0.9999999990851626	0.12641045474262547	14.455634142056583
GOTERM_BP_FAT	GO:0044259~multicellular organismal macromolecule metabolic process	5	1.21065	0.008881148277799383	PEPD, COL3A1, COL1A1, SERPINH1, COL5A1	362	31	13528	6.027446088041348	0.9999999990851626	0.12641045474262547	14.455634142056583
GOTERM_BP_FAT	GO:0006879~cellular iron ion homeostasis	5	1.21065	0.008881148277799383	TF, HPX, LTF, SOD1, FTL	362	31	13528	6.027446088041348	0.9999999990851626	0.12641045474262547	14.455634142056583
GOTERM_BP_FAT	GO:0051187~cofactor catabolic process	5	1.21065	0.008881148277799383	BLVRA, IDH1, MDH2, FH, MDH1	362	31	13528	6.027446088041348	0.9999999990851626	0.12641045474262547	14.455634142056583
GOTERM_BP_FAT	GO:0006461~protein complex assembly	24	5.81114	0.008947654431154913	HSP90AA1, PCBD1, ALDOC, CAPZA2, TUBB2C, CAPZA1, YWHAB, FKBP1A, ANXA5, CALR, FLNA, MIF, JUP, TUBB, VCP, TBCA, GSN, BAX, CAPG, PEBP1, TGM3, HSPA4, TUBA1B, AKR1C1	362	505	13528	1.776007877030797	0.9999999992177363	0.12653111338029743	14.556045455274102
GOTERM_BP_FAT	GO:0070271~protein complex biogenesis	24	5.81114	0.008947654431154913	HSP90AA1, PCBD1, ALDOC, CAPZA2, TUBB2C, CAPZA1, YWHAB, FKBP1A, ANXA5, CALR, FLNA, MIF, JUP, TUBB, VCP, TBCA, GSN, BAX, CAPG, PEBP1, TGM3, HSPA4, TUBA1B, AKR1C1	362	505	13528	1.776007877030797	0.9999999992177363	0.12653111338029743	14.556045455274102
GOTERM_BP_FAT	GO:0060284~regulation of cell development	13	3.1477	0.009062664891306393	MAP1B, CALR, TIMP2, THY1, ACTR3, YWHAG, YWHAH, SERPINF1, INS, BAX, UBC, IGFBP3, ARHGDIA	362	205	13528	2.3698153887616225	0.9999999994032882	0.1272893294028099	14.729426600356355
GOTERM_BP_FAT	GO:0005976~polysaccharide metabolic process	9	2.17918	0.009698650237272195	BGN, NANS, CHI3L1, ITIH4, UGDH, ITIH2, MAT2B, DCN, GYG1	362	111	13528	3.030013438853218	0.999999999866563	0.13482557689411057	15.682216991044484
GOTERM_BP_FAT	GO:0010953~regulation of protein maturation by peptide bond cleavage	3	0.726392	0.009921009650401186	A2M, SERPING1, THBS1	362	6	13528	18.685082872928177	0.999999999920978	0.13689884904640315	16.012965948454084
GOTERM_BP_FAT	GO:0070613~regulation of protein processing	3	0.726392	0.009921009650401186	A2M, SERPING1, THBS1	362	6	13528	18.685082872928177	0.999999999920978	0.13689884904640315	16.012965948454084
GOTERM_BP_FAT	GO:0035304~regulation of protein amino acid dephosphorylation	3	0.726392	0.009921009650401186	YWHAB, PPP2R4, YWHAE	362	6	13528	18.685082872928177	0.999999999920978	0.13689884904640315	16.012965948454084
GOTERM_BP_FAT	GO:0001933~negative regulation of protein amino acid phosphorylation	5	1.21065	0.009940725023596712	BAX, PPP2CA, PEBP1, FKBP1A, IGFBP3	362	32	13528	5.8390883977900545	0.9999999999245652	0.13635168636511863	16.042232505143396
GOTERM_BP_FAT	GO:0032101~regulation of response to external stimulus	11	2.66344	0.010303284488865826	A2M, SERPINF1, C3, INS, SERPINE1, SERPINC1, SERPING1, THBS1, AHSG, ANXA2P2, ANXA2	362	159	13528	2.5853573786441504	0.9999999999679028	0.14016440820222598	16.578723903932293
GOTERM_BP_FAT	GO:0002449~lymphocyte mediated immunity	7	1.69492	0.010823549700707195	TUBB, C3, TUBB2C, SERPING1, CFI, C2, PRDX1	362	70	13528	3.7370165745856356	0.9999999999905875	0.1458902589516532	17.34293327250779
GOTERM_BP_FAT	GO:0009719~response to endogenous stimulus	20	4.84262	0.012630340346923431	RBP4, A2M, MAT2A, ALDOC, IGFBP7, MAP1B, FHL2, MFGE8, AHSG, GSTM3, GOT1, INS, CFL1, ENO2, FABP3, PEBP1, IDH1, COL1A1, CA2, THBS1	362	405	13528	1.8454402837459927	0.9999999999998678	0.16727426504399734	19.94594881782843
GOTERM_BP_FAT	GO:0022610~biological adhesion	30	7.26392	0.012671631272901305	IGFBP7, TNC, COL3A1, PTK7, POSTN, VCL, EZR, COMP, COL6A3, COL6A2, COL6A1, COL12A1, ZYX, MSN, TSTA3, THBS1, NEGR1, FN1, RPSA, AIMP1, ACTN1, MFGE8, MYH9, SIRPA, COL5A1, THY1, JUP, COL14A1, NME1-NME2, NME1, SGCE	362	701	13528	1.5992938264988452	0.9999999999998801	0.16683742977271954	20.004522684145243
GOTERM_BP_FAT	GO:0007155~cell adhesion	30	7.26392	0.012839023879186468	IGFBP7, TNC, COL3A1, PTK7, POSTN, VCL, EZR, COMP, COL6A3, COL6A2, COL6A1, COL12A1, ZYX, MSN, TSTA3, THBS1, NEGR1, FN1, RPSA, AIMP1, ACTN1, MFGE8, MYH9, SIRPA, COL5A1, THY1, JUP, COL14A1, NME1-NME2, NME1, SGCE	362	700	13528	1.6015785319652722	0.9999999999999193	0.16791905664171503	20.241566287612923
GOTERM_BP_FAT	GO:0010605~negative regulation of macromolecule metabolic process	31	7.50605	0.013224382883356159	HSP90AB1, A2M, RBM3, FKBP1A, CALR, TIMP1, PSMB7, INS, PPP2CA, PSMB3, THBS1, HNRNPAB, ENO1, YWHAB, S100A11, UBE2I, SERPING1, YWHAE, FLNA, PSMA2, G6PD, PSMA6, PSME1, PSMA5, BAX, PSMA4, YWHAQ, UBC, PEBP1, PPP2R4, IGFBP3	362	734	13528	1.578304002890391	0.9999999999999675	0.17157763145504568	20.784755869928606
GOTERM_BP_FAT	GO:0006518~peptide metabolic process	6	1.45278	0.013240879529257638	GSS, GSR, G6PD, IDH1, GLO1, SOD1	362	53	13528	4.2305848014177	0.9999999999999688	0.1708325680393934	20.80793097351874
GOTERM_BP_FAT	GO:0051260~protein homooligomerization	8	1.93705	0.013513275566916606	VCP, PCBD1, ALDOC, BAX, PEBP1, ANXA5, AKR1C1, MIF	362	95	13528	3.146961325966851	0.9999999999999836	0.17309743165379976	21.189680038767555
GOTERM_BP_FAT	GO:0043243~positive regulation of protein complex disassembly	3	0.726392	0.013645821793963729	CFL1, EIF5A, DSTN	362	7	13528	16.01578531965272	0.999999999999988	0.17370468152306073	21.374808583938687
GOTERM_BP_FAT	GO:0043206~fibril organization	3	0.726392	0.013645821793963729	COL3A1, FKBP1A, COL5A1	362	7	13528	16.01578531965272	0.999999999999988	0.17370468152306073	21.374808583938687
GOTERM_BP_FAT	GO:0034105~positive regulation of tissue remodeling	3	0.726392	0.013645821793963729	BAX, CA2, AHSG	362	7	13528	16.01578531965272	0.999999999999988	0.17370468152306073	21.374808583938687
GOTERM_BP_FAT	GO:0048545~response to steroid hormone stimulus	12	2.90557	0.01409468948303947	GSTM3, A2M, GOT1, IGFBP7, MAP1B, ENO2, PEBP1, IDH1, MFGE8, CA2, COL1A1, THBS1	362	192	13528	2.335635359116022	0.9999999999999959	0.1779529801469355	21.99870542614768
GOTERM_BP_FAT	GO:0055072~iron ion homeostasis	5	1.21065	0.014985420019962593	TF, HPX, LTF, SOD1, FTL	362	36	13528	5.190300798035604	0.9999999999999994	0.18715051240767322	23.222966593542683
GOTERM_BP_FAT	GO:0031348~negative regulation of defense response	5	1.21065	0.014985420019962593	A2M, SERPINF1, INS, SERPINC1, SERPING1	362	36	13528	5.190300798035604	0.9999999999999994	0.18715051240767322	23.222966593542683
GOTERM_BP_FAT	GO:0009065~glutamine family amino acid catabolic process	4	0.968523	0.015337159730385328	GOT1, DDAH2, DDAH1, FAH	362	20	13528	7.47403314917127	0.9999999999999998	0.1901209206331992	23.701405531265518
GOTERM_BP_FAT	GO:0050727~regulation of inflammatory response	7	1.69492	0.015814814376394752	A2M, SERPINF1, C3, INS, SERPINC1, SERPING1, AHSG	362	76	13528	3.441988950276243	0.9999999999999999	0.19444655961797297	24.3466156245577
GOTERM_BP_FAT	GO:0044236~multicellular organismal metabolic process	5	1.21065	0.016457320353780017	PEPD, COL3A1, COL1A1, SERPINH1, COL5A1	362	37	13528	5.0500223980886965	1.0	0.20051101600229648	25.206393985575517
GOTERM_BP_FAT	GO:0042542~response to hydrogen peroxide	6	1.45278	0.016525823482121154	PRDX6, PRDX2, COL1A1, SOD1, PRDX1, PARK7	362	56	13528	4.00394632991318	1.0	0.20022937680469655	25.297516917161246
GOTERM_BP_FAT	GO:0002673~regulation of acute inflammatory response	4	0.968523	0.017546241043172085	A2M, C3, INS, SERPING1	362	21	13528	7.1181268087345435	1.0	0.210213767718605	26.642545661142748
GOTERM_BP_FAT	GO:0045429~positive regulation of nitric oxide biosynthetic process	4	0.968523	0.017546241043172085	HSP90AB1, HSP90AA1, INS, DDAH1	362	21	13528	7.1181268087345435	1.0	0.210213767718605	26.642545661142748
GOTERM_BP_FAT	GO:0030336~negative regulation of cell migration	6	1.45278	0.017730804475661683	CLIC4, THBS1, IGFBP3, TPM1, VCL, THY1	362	57	13528	3.9337016574585633	1.0	0.21112116279574789	26.88336997041556
GOTERM_BP_FAT	GO:0051099~positive regulation of binding	7	1.69492	0.01778249937435197	UBE2N, NME1-NME2, NME1, CALD1, CYTL1, UBE2V1, EDF1, FKBP1A	362	78	13528	3.3537328233460832	1.0	0.21061131064151806	26.95068938549674
GOTERM_BP_FAT	GO:0060343~trabecula formation	3	0.726392	0.017876054297182805	RBP4, FKBP1A, COL1A1	362	8	13528	14.013812154696131	1.0	0.21054802093167024	27.072372242357034
GOTERM_BP_FAT	GO:0002228~natural killer cell mediated immunity	3	0.726392	0.017876054297182805	TUBB, TUBB2C, PRDX1	362	8	13528	14.013812154696131	1.0	0.21054802093167024	27.072372242357034
GOTERM_BP_FAT	GO:0007016~cytoskeletal anchoring at plasma membrane	3	0.726392	0.017876054297182805	TLN1, EZR, FLNB	362	8	13528	14.013812154696131	1.0	0.21054802093167024	27.072372242357034
GOTERM_BP_FAT	GO:0006108~malate metabolic process	3	0.726392	0.017876054297182805	MDH2, FH, MDH1	362	8	13528	14.013812154696131	1.0	0.21054802093167024	27.072372242357034
GOTERM_BP_FAT	GO:0042267~natural killer cell mediated cytotoxicity	3	0.726392	0.017876054297182805	TUBB, TUBB2C, PRDX1	362	8	13528	14.013812154696131	1.0	0.21054802093167024	27.072372242357034
GOTERM_BP_FAT	GO:0006527~arginine catabolic process	3	0.726392	0.017876054297182805	DDAH2, DDAH1, FAH	362	8	13528	14.013812154696131	1.0	0.21054802093167024	27.072372242357034
GOTERM_BP_FAT	GO:0002697~regulation of immune effector process	8	1.93705	0.018393934215557878	RBP4, A2M, AP2B1, C3, INS, HPX, SERPING1, B2M	362	101	13528	2.9600131283846616	1.0	0.21492025230530487	27.742506643115796
GOTERM_BP_FAT	GO:0051259~protein oligomerization	11	2.66344	0.01840597922696922	JUP, VCP, PCBD1, ALDOC, BAX, YWHAB, PEBP1, TGM3, ANXA5, AKR1C1, MIF	362	174	13528	2.362481742554137	1.0	0.21398919702756858	27.758023526113075
GOTERM_BP_FAT	GO:0009725~response to hormone stimulus	18	4.35835	0.019225024325310064	RBP4, A2M, MAT2A, IGFBP7, MAP1B, FHL2, MFGE8, AHSG, GSTM3, GOT1, INS, ENO2, FABP3, PEBP1, IDH1, CA2, COL1A1, THBS1	362	367	13528	1.8328691646469055	1.0	0.22136583957409028	28.805812169797342
GOTERM_BP_FAT	GO:0006767~water-soluble vitamin metabolic process	5	1.21065	0.021403292955428962	AKR1A1, GSTO1, PSAT1, PNP, ALDH9A1	362	40	13528	4.671270718232043	1.0	0.24220372504568677	31.523139523537434
GOTERM_BP_FAT	GO:0006308~DNA catabolic process	6	1.45278	0.021689659066905877	UBE2N, DDB1, BAX, CYCS, UBE2V2, SOD1	362	60	13528	3.737016574585635	1.0	0.24388087570303774	31.87301137019334
GOTERM_BP_FAT	GO:0046356~acetyl-CoA catabolic process	4	0.968523	0.022468430310811353	IDH1, MDH2, FH, MDH1	362	23	13528	6.499159260148931	1.0	0.25033906779375803	32.815981335407905
GOTERM_BP_FAT	GO:0042364~water-soluble vitamin biosynthetic process	4	0.968523	0.022468430310811353	AKR1A1, GSTO1, PSAT1, PNP	362	23	13528	6.499159260148931	1.0	0.25033906779375803	32.815981335407905
GOTERM_BP_FAT	GO:0007044~cell-substrate junction assembly	4	0.968523	0.022468430310811353	TLN1, ACTN1, THY1, FN1	362	23	13528	6.499159260148931	1.0	0.25033906779375803	32.815981335407905
GOTERM_BP_FAT	GO:0006099~tricarboxylic acid cycle	4	0.968523	0.022468430310811353	IDH1, MDH2, FH, MDH1	362	23	13528	6.499159260148931	1.0	0.25033906779375803	32.815981335407905
GOTERM_BP_FAT	GO:0030048~actin filament-based movement	4	0.968523	0.022468430310811353	ACTC1, MYL6B, MYH9, TPM1	362	23	13528	6.499159260148931	1.0	0.25033906779375803	32.815981335407905
GOTERM_BP_FAT	GO:0043085~positive regulation of catalytic activity	23	5.56901	0.022490303736194237	CYCS, YWHAB, PRDX2, SOD1, TPM1, THY1, UBE2N, PSMA2, PSMB7, LRP1, PSMA6, PSME1, VCP, INS, PSMA5, PSMB3, BAX, PSMA4, CD81, UBC, HSPE1, PPP2R4, THBS1	362	520	13528	1.6529111772205696	1.0	0.2493824171698219	32.84228809678487
GOTERM_BP_FAT	GO:0048729~tissue morphogenesis	11	2.66344	0.022701379739500756	PFN1, ACTC1, CFL1, COL1A2, PTK7, TGM3, TXNRD1, FKBP1A, CA2, COL1A1, TPM1	362	180	13528	2.283732351135666	1.0	0.25025748875510656	33.095646700197356
GOTERM_BP_FAT	GO:0040013~negative regulation of locomotion	6	1.45278	0.02312691644121565	CLIC4, THBS1, IGFBP3, TPM1, VCL, THY1	362	61	13528	3.6757540077891493	1.0	0.25317073340128027	33.60368926714289
GOTERM_BP_FAT	GO:0034329~cell junction assembly	5	1.21065	0.023232839085790748	TLN1, ACTN1, VCL, THY1, FN1	362	41	13528	4.557337286080043	1.0	0.2530160400402356	33.729582299381214
GOTERM_BP_FAT	GO:0050818~regulation of coagulation	5	1.21065	0.023232839085790748	SERPINE1, ANXA5, THBS1, ANXA2P2, ANXA2	362	41	13528	4.557337286080043	1.0	0.2530160400402356	33.729582299381214
GOTERM_BP_FAT	GO:0002683~negative regulation of immune system process	7	1.69492	0.023421073031526827	A2M, INS, COL3A1, PRDX2, SERPING1, THBS1, THY1	362	83	13528	3.15170072555415	1.0	0.2536399533124528	33.95275021495288
GOTERM_BP_FAT	GO:0022604~regulation of cell morphogenesis	9	2.17918	0.024155349656028478	ACTR3, ALDOA, EZR, YWHAH, MAP1B, MYH9, ARHGDIA, THY1, FN1	362	131	13528	2.5674159672725736	1.0	0.25936198793810616	34.816544749356396
GOTERM_BP_FAT	GO:0032446~protein modification by small protein conjugation	9	2.17918	0.02514046035773086	UBE2N, SUMO2, VCP, DDB1, UBC, UBE2V1, UBE2V2, NEDD8, UBE2L3	362	132	13528	2.5479658463083874	1.0	0.2672921341407022	35.95869610988366
GOTERM_BP_FAT	GO:0001906~cell killing	4	0.968523	0.02518222802256896	TUBB, ALB, TUBB2C, PRDX1	362	24	13528	6.2283609576427255	1.0	0.26648628839653743	36.00670264618637
GOTERM_BP_FAT	GO:0007517~muscle organ development	12	2.90557	0.026311865808955556	RBP4, ACTC1, TAGLN, MYL6B, TNC, FHL1, COL6A3, FKBP1A, SGCE, TAGLN2, TPM1, FLNB	362	211	13528	2.1253174831766644	1.0	0.27553314727561495	37.29228029144412
GOTERM_BP_FAT	GO:0002252~immune effector process	9	2.17918	0.02719428438955849	YWHAZ, TUBB, C3, TUBB2C, PRDX2, SERPING1, CFI, C2, PRDX1	362	134	13528	2.5099365053187106	1.0	0.28219784525284086	38.27952971839469
GOTERM_BP_FAT	GO:0052547~regulation of peptidase activity	7	1.69492	0.027323018892738624	VCP, BAX, CYCS, CSTB, HSPE1, SFN, HSPA5	362	86	13528	3.0417576769883077	1.0	0.2821138851371343	38.422326860141276
GOTERM_BP_FAT	GO:0006107~oxaloacetate metabolic process	3	0.726392	0.0277360880129601	GOT1, MDH2, MDH1	362	10	13528	11.211049723756906	1.0	0.2845254643709346	38.87841821048996
GOTERM_BP_FAT	GO:0001909~leukocyte mediated cytotoxicity	3	0.726392	0.0277360880129601	TUBB, TUBB2C, PRDX1	362	10	13528	11.211049723756906	1.0	0.2845254643709346	38.87841821048996
GOTERM_BP_FAT	GO:0070647~protein modification by small protein conjugation or removal	10	2.42131	0.02779430477013765	UBE2N, SUMO2, VCP, DDB1, UCHL1, UBC, UBE2V1, UBE2V2, NEDD8, UBE2L3	362	160	13528	2.3356353591160217	1.0	0.2838165000267179	38.942441717206776
GOTERM_BP_FAT	GO:0019674~NAD metabolic process	4	0.968523	0.02806424962357132	LDHB, PNP, MDH2, MDH1	362	25	13528	5.979226519337017	1.0	0.2849515722323095	39.2384863621661
GOTERM_BP_FAT	GO:0006094~gluconeogenesis	4	0.968523	0.02806424962357132	GPI, RBP4, TPI1, ENO2	362	25	13528	5.979226519337017	1.0	0.2849515722323095	39.2384863621661
GOTERM_BP_FAT	GO:0050777~negative regulation of immune response	4	0.968523	0.02806424962357132	A2M, INS, COL3A1, SERPING1	362	25	13528	5.979226519337017	1.0	0.2849515722323095	39.2384863621661
GOTERM_BP_FAT	GO:0006022~aminoglycan metabolic process	6	1.45278	0.029485240327755614	BGN, CHI3L1, ITIH4, UGDH, ITIH2, DCN	362	65	13528	3.449553761155971	1.0	0.2959263244950344	40.77468291029609
GOTERM_BP_FAT	GO:0043623~cellular protein complex assembly	10	2.42131	0.029785047625326022	TUBB, HSP90AA1, TBCA, GSN, TUBB2C, HSPA4, FKBP1A, CALR, TUBA1B, FLNA	362	162	13528	2.306800354682491	1.0	0.2972274441603848	41.09408401174692
GOTERM_BP_FAT	GO:0051146~striated muscle cell differentiation	7	1.69492	0.03014999075861443	ACTG1, CAST, ACTC1, TNC, MTPN, MYH9, TPM1	362	88	13528	2.972626820693119	1.0	0.2990606256600139	41.480686247185716
GOTERM_BP_FAT	GO:0030855~epithelial cell differentiation	9	2.17918	0.030489032442307676	GSTM3, HRNR, EZR, ANXA1, PTK7, DSP, EDF1, TGM3, SFN	362	137	13528	2.4549743920635563	1.0	0.3006563324070878	41.837705044711385
GOTERM_BP_FAT	GO:0042493~response to drug	12	2.90557	0.030516349338645266	YWHAZ, ACTC1, MAT2A, MAP1B, SOD1, PNP, PARK7, NME1-NME2, NME1, FABP3, ENO2, PEBP1, MVP	362	216	13528	2.0761203192142417	1.0	0.29965007846600733	41.866380794427904
GOTERM_BP_FAT	GO:0035303~regulation of dephosphorylation	4	0.968523	0.031113827490523417	YWHAB, PPP2R4, FKBP1A, YWHAE	362	26	13528	5.749256268593285	1.0	0.30335505342550073	42.49025565588704
GOTERM_BP_FAT	GO:0050819~negative regulation of coagulation	4	0.968523	0.031113827490523417	SERPINE1, ANXA5, ANXA2P2, ANXA2	362	26	13528	5.749256268593285	1.0	0.30335505342550073	42.49025565588704
GOTERM_BP_FAT	GO:0009109~coenzyme catabolic process	4	0.968523	0.031113827490523417	IDH1, MDH2, FH, MDH1	362	26	13528	5.749256268593285	1.0	0.30335505342550073	42.49025565588704
GOTERM_BP_FAT	GO:0042326~negative regulation of phosphorylation	5	1.21065	0.03148080239931436	BAX, PPP2CA, PEBP1, FKBP1A, IGFBP3	362	45	13528	4.152240638428483	1.0	0.3051278251202555	42.87030843161368
GOTERM_BP_FAT	GO:0051052~regulation of DNA metabolic process	8	1.93705	0.03295571263792707	UBE2N, INS, PPP2CA, S100A11, PCNA, UBE2V1, UBE2V2, CALR	362	114	13528	2.6224677716390423	1.0	0.315810291751197	44.374026638271836
GOTERM_BP_FAT	GO:0051960~regulation of nervous system development	11	2.66344	0.033400076945588275	ACTR3, TF, YWHAG, YWHAH, SERPINF1, MAP1B, UBC, CALR, TIMP2, ARHGDIA, THY1	362	192	13528	2.1409990791896867	1.0	0.31809621221358764	44.81970359889373
GOTERM_BP_FAT	GO:0009119~ribonucleoside metabolic process	5	1.21065	0.03377857422917736	MAT2A, NME1-NME2, NME1, ACLY, MAT2B, PNP	362	46	13528	4.061974537593082	1.0	0.3198343523196776	45.19666163697299
GOTERM_BP_FAT	GO:0007584~response to nutrient	9	2.17918	0.03404816399743353	RBP4, A2M, GSN, IGFBP7, MAP1B, SERPINC1, CLIC1, COL1A1, DDAH2	362	140	13528	2.4023677979479086	1.0	0.32069820821791617	45.463673034246476
GOTERM_BP_FAT	GO:0045428~regulation of nitric oxide biosynthetic process	4	0.968523	0.034329940345991225	HSP90AB1, HSP90AA1, INS, DDAH1	362	27	13528	5.536320851237979	1.0	0.32164845354263305	45.74144315753635
GOTERM_BP_FAT	GO:0050878~regulation of body fluid levels	9	2.17918	0.035294674645808134	GPI, PROCR, SERPINE1, COL3A1, SERPINC1, SERPING1, ANXA5, ANXA2P2, ANXA2	362	141	13528	2.385329728458916	1.0	0.3278689966926055	46.68239315108259
GOTERM_BP_FAT	GO:0006690~icosanoid metabolic process	5	1.21065	0.036171566336067065	AKR1C3, AKR1C2, PTGR1, LTA4H, MIF	362	47	13528	3.9755495474315268	1.0	0.333313589213279	47.524298658858164
GOTERM_BP_FAT	GO:0031099~regeneration	6	1.45278	0.036849201032204876	AFP, GSN, MTPN, ALDOC, SERPINE1, MAP1B	362	69	13528	3.2495796300744653	1.0	0.337169158522836	48.16629446709193
GOTERM_BP_FAT	GO:0009110~vitamin biosynthetic process	4	0.968523	0.03771123958014311	AKR1A1, GSTO1, PSAT1, PNP	362	28	13528	5.3385951065509065	1.0	0.3423454948650182	48.97229622493374
GOTERM_BP_FAT	GO:0009628~response to abiotic stimulus	17	4.11622	0.03787370383679367	RBP4, MAT2A, LXN, RBM3, IGFBP7, COL3A1, MAP1B, SOD1, HSPB6, BAX, PEBP1, HSPB1, HSPA4, CA2, COL1A1, THBS1, DYNLRB1	362	368	13528	1.7263391784770599	1.0	0.3422685313990783	49.122869928979796
GOTERM_BP_FAT	GO:0051346~negative regulation of hydrolase activity	5	1.21065	0.03866002574255373	CSTB, PPP2R4, FKBP1A, SFN, HSPA5	362	48	13528	3.8927255985267033	1.0	0.346785583767401	49.84574013105332
GOTERM_BP_FAT	GO:0002920~regulation of humoral immune response	3	0.726392	0.03927952558919951	A2M, HPX, SERPING1	362	12	13528	9.342541436464089	1.0	0.35002268729779074	50.40841815169736
GOTERM_BP_FAT	GO:0042730~fibrinolysis	3	0.726392	0.03927952558919951	SERPINE1, ANXA2P2, ANXA2	362	12	13528	9.342541436464089	1.0	0.35002268729779074	50.40841815169736
GOTERM_BP_FAT	GO:0046128~purine ribonucleoside metabolic process	4	0.968523	0.04125607424383038	MAT2A, ACLY, MAT2B, PNP	362	29	13528	5.154505620118117	1.0	0.3629338658186616	52.164146948756795
GOTERM_BP_FAT	GO:0043393~regulation of protein binding	4	0.968523	0.04125607424383038	PCBD1, CALD1, BAX, FKBP1A	362	29	13528	5.154505620118117	1.0	0.3629338658186616	52.164146948756795
GOTERM_BP_FAT	GO:0042278~purine nucleoside metabolic process	4	0.968523	0.04125607424383038	MAT2A, ACLY, MAT2B, PNP	362	29	13528	5.154505620118117	1.0	0.3629338658186616	52.164146948756795
GOTERM_BP_FAT	GO:0006958~complement activation, classical pathway	4	0.968523	0.04125607424383038	C3, SERPING1, CFI, C2	362	29	13528	5.154505620118117	1.0	0.3629338658186616	52.164146948756795
GOTERM_BP_FAT	GO:0060429~epithelium development	12	2.90557	0.04142311235784954	PFN1, GSTM3, HRNR, EZR, CFL1, ANXA1, PTK7, DSP, EDF1, TGM3, CA2, SFN	362	227	13528	1.9755153698250054	1.0	0.3628047605973109	52.309806123095605
GOTERM_BP_FAT	GO:0051101~regulation of DNA binding	8	1.93705	0.04331698190139783	UBE2N, NME1-NME2, NME1, CYTL1, UBE2V1, EDF1, PRDX2, APEX1, FLNA	362	121	13528	2.4707547600566184	1.0	0.37474946704004086	53.93229810892508
GOTERM_BP_FAT	GO:0014070~response to organic cyclic substance	8	1.93705	0.04331698190139783	TF, IGFBP7, ALDOC, ENO2, PEBP1, IDH1, NEDD8, FKBP1A	362	121	13528	2.4707547600566184	1.0	0.37474946704004086	53.93229810892508
GOTERM_BP_FAT	GO:0042692~muscle cell differentiation	8	1.93705	0.04331698190139783	ACTG1, CAST, ACTC1, TNC, MTPN, LGALS1, MYH9, TPM1	362	121	13528	2.4707547600566184	1.0	0.37474946704004086	53.93229810892508
GOTERM_BP_FAT	GO:0001525~angiogenesis	9	2.17918	0.044889193041781836	GPI, AIMP1, CSPG4, ANPEP, MYH9, THBS1, ANXA2P2, THY1, ANXA2	362	148	13528	2.2725100791399133	1.0	0.38420481424947883	55.23954021917362
GOTERM_BP_FAT	GO:0009057~macromolecule catabolic process	30	7.26392	0.045040331277701455	UCHL1, RNH1, UBE2V1, FKBP1A, NEDD8, UBE2V2, DCPS, SUMO2, PSMB7, PSMB3, HNRNPD, DDB1, CYCS, CHI3L1, UBE2I, MYH9, SOD1, UBE2L3, UBE2N, PSMA2, PSMA6, VCP, PSME1, UBE2K, UBA1, OTUB1, PSMA5, BAX, PSMA4, UBC	362	781	13528	1.4354737162300775	1.0	0.3838839789082391	55.363346807555544
GOTERM_BP_FAT	GO:0030866~cortical actin cytoskeleton organization	3	0.726392	0.04561821784622205	EPB41L2, TLN1, CALR	362	13	13528	8.623884402889928	1.0	0.3864423155830301	55.83375801234456
GOTERM_BP_FAT	GO:0006525~arginine metabolic process	3	0.726392	0.04561821784622205	DDAH2, DDAH1, FAH	362	13	13528	8.623884402889928	1.0	0.3864423155830301	55.83375801234456
GOTERM_BP_FAT	GO:0045730~respiratory burst	3	0.726392	0.04561821784622205	INS, PGAM1, PRDX2	362	13	13528	8.623884402889928	1.0	0.3864423155830301	55.83375801234456
GOTERM_BP_FAT	GO:0033559~unsaturated fatty acid metabolic process	5	1.21065	0.04669898230801712	AKR1C3, AKR1C2, PTGR1, LTA4H, MIF	362	51	13528	3.663741739789838	1.0	0.39231665854908504	56.70100295240703
GOTERM_BP_FAT	GO:0002455~humoral immune response mediated by circulating immunoglobulin	4	0.968523	0.04882837546367032	C3, SERPING1, CFI, C2	362	31	13528	4.821956870433078	1.0	0.40492897621916146	58.36293613869289
GOTERM_BP_FAT	GO:0006084~acetyl-CoA metabolic process	4	0.968523	0.04882837546367032	IDH1, MDH2, FH, MDH1	362	31	13528	4.821956870433078	1.0	0.40492897621916146	58.36293613869289
GOTERM_BP_FAT	GO:0030705~cytoskeleton-dependent intracellular transport	5	1.21065	0.04956954016381419	ACTC1, MYL6B, UCHL1, MYH9, TPM1	362	52	13528	3.593285167870803	1.0	0.40834091195983935	58.92714711818372
GOTERM_BP_FAT	GO:0006766~vitamin metabolic process	6	1.45278	0.0498436796955743	RBP4, AKR1A1, GSTO1, PSAT1, PNP, ALDH9A1	362	75	13528	2.989613259668508	1.0	0.40872704924996306	59.134003291976754
GOTERM_BP_FAT	GO:0048872~homeostasis of number of cells	7	1.69492	0.051109686639262075	G6PD, BAX, PRDX2, SOD1, PRDX1, FH, TIMP1	362	100	13528	2.6159116022099447	1.0	0.41539321099243476	60.076610390234045
GOTERM_BP_FAT	GO:0048585~negative regulation of response to stimulus	7	1.69492	0.051109686639262075	A2M, SERPINF1, INS, COL3A1, SERPINC1, SERPING1, AHSG	362	100	13528	2.6159116022099447	1.0	0.41539321099243476	60.076610390234045
GOTERM_BP_FAT	GO:0044265~cellular macromolecule catabolic process	28	6.77966	0.05118756332889302	UCHL1, RNH1, UBE2V1, NEDD8, UBE2V2, DCPS, SUMO2, PSMB7, PSMB3, HNRNPD, DDB1, CYCS, UBE2I, MYH9, SOD1, UBE2L3, PSMA2, UBE2N, VCP, PSME1, PSMA6, UBE2K, UBA1, OTUB1, PSMA5, BAX, PSMA4, UBC	362	725	13528	1.443261573633073	1.0	0.4145109498432653	60.13391906771923
GOTERM_BP_FAT	GO:0006556~S-adenosylmethionine biosynthetic process	2	0.484262	0.05266059641116731	MAT2A, MAT2B	362	2	13528	37.37016574585635	1.0	0.4223229933132461	61.203409704163214
GOTERM_BP_FAT	GO:0055089~fatty acid homeostasis	2	0.484262	0.05266059641116731	GOT1, INS	362	2	13528	37.37016574585635	1.0	0.4223229933132461	61.203409704163214
GOTERM_BP_FAT	GO:0019682~glyceraldehyde-3-phosphate metabolic process	2	0.484262	0.05266059641116731	TPI1, TALDO1	362	2	13528	37.37016574585635	1.0	0.4223229933132461	61.203409704163214
GOTERM_BP_FAT	GO:0034619~cellular chaperone-mediated protein complex assembly	2	0.484262	0.05266059641116731	HSP90AA1, HSPA4	362	2	13528	37.37016574585635	1.0	0.4223229933132461	61.203409704163214
GOTERM_BP_FAT	GO:0001868~regulation of complement activation, lectin pathway	2	0.484262	0.05266059641116731	A2M, SERPING1	362	2	13528	37.37016574585635	1.0	0.4223229933132461	61.203409704163214
GOTERM_BP_FAT	GO:0019853~L-ascorbic acid biosynthetic process	2	0.484262	0.05266059641116731	AKR1A1, GSTO1	362	2	13528	37.37016574585635	1.0	0.4223229933132461	61.203409704163214
GOTERM_BP_FAT	GO:0009051~pentose-phosphate shunt, oxidative branch	2	0.484262	0.05266059641116731	G6PD, PGD	362	2	13528	37.37016574585635	1.0	0.4223229933132461	61.203409704163214
GOTERM_BP_FAT	GO:0001869~negative regulation of complement activation, lectin pathway	2	0.484262	0.05266059641116731	A2M, SERPING1	362	2	13528	37.37016574585635	1.0	0.4223229933132461	61.203409704163214
GOTERM_BP_FAT	GO:0048514~blood vessel morphogenesis	11	2.66344	0.05685889337220679	GPI, BGN, AIMP1, BAX, CSPG4, ANPEP, MYH9, THBS1, ANXA2P2, THY1, ANXA2	362	211	13528	1.9482076929119425	1.0	0.44634986231526563	64.10509155220873
GOTERM_BP_FAT	GO:0010038~response to metal ion	8	1.93705	0.05749263240913095	GSS, ACTG1, ACTB, GSN, PEBP1, CA2, SOD1, THBS1	362	129	13528	2.317529658657758	1.0	0.44867638232987406	64.52490469884707
GOTERM_BP_FAT	GO:0008544~epidermis development	10	2.42131	0.0585224990742953	HRNR, COL3A1, COL1A2, ANXA1, DSP, TGM3, SFN, COL1A1, COL5A1, FABP5	362	184	13528	2.030987268796541	1.0	0.4532834162367909	65.19726844572207
GOTERM_BP_FAT	GO:0030203~glycosaminoglycan metabolic process	5	1.21065	0.058749823348859836	BGN, ITIH4, UGDH, ITIH2, DCN	362	55	13528	3.39728779507785	1.0	0.45318891806116324	65.34405279855392
GOTERM_BP_FAT	GO:0043281~regulation of caspase activity	6	1.45278	0.05982636557871143	VCP, BAX, CYCS, HSPE1, SFN, HSPA5	362	79	13528	2.838240436394153	1.0	0.4579756223497491	66.03128854714329
GOTERM_BP_FAT	GO:0006959~humoral immune response	6	1.45278	0.05982636557871143	GPI, C3, LTF, SERPING1, CFI, C2	362	79	13528	2.838240436394153	1.0	0.4579756223497491	66.03128854714329
GOTERM_BP_FAT	GO:0043648~dicarboxylic acid metabolic process	4	0.968523	0.061357220112740904	GOT1, MDH2, FH, MDH1	362	34	13528	4.396490087747806	1.0	0.4652514866902704	66.98644747660035
GOTERM_BP_FAT	GO:0007265~Ras protein signal transduction	7	1.69492	0.061943321831808874	RSU1, G3BP1, CFL1, YWHAB, COL1A2, ARHGDIA, PARK7	362	105	13528	2.49134438305709	1.0	0.46712377920330805	67.3453895811205
GOTERM_BP_FAT	GO:0006605~protein targeting	11	2.66344	0.06309254862434532	YWHAZ, YWHAG, PDIA3, LTBP2, RAN, YWHAB, YWHAQ, AKAP12, EIF5A, CALR, YWHAE	362	215	13528	1.9119619683926505	1.0	0.4720944373153221	68.03854759359943
GOTERM_BP_FAT	GO:0034330~cell junction organization	5	1.21065	0.06533873042088763	TLN1, ACTN1, VCL, THY1, FN1	362	57	13528	3.278084714548803	1.0	0.48293963791536165	69.35347186709146
GOTERM_BP_FAT	GO:0045664~regulation of neuron differentiation	8	1.93705	0.06554217831045554	ACTR3, YWHAG, YWHAH, MAP1B, CALR, TIMP2, ARHGDIA, THY1	362	133	13528	2.2478295185477504	1.0	0.4826126752125246	69.47001749242621
GOTERM_BP_FAT	GO:0009060~aerobic respiration	4	0.968523	0.0658345057557572	IDH1, MDH2, FH, MDH1	362	35	13528	4.270876085240726	1.0	0.4827650471099567	69.63674658311547
GOTERM_BP_FAT	GO:0002698~negative regulation of immune effector process	3	0.726392	0.06661873514411482	A2M, INS, SERPING1	362	16	13528	7.006906077348066	1.0	0.4855363696764059	70.07980146838813
GOTERM_BP_FAT	GO:0032989~cellular component morphogenesis	17	4.11622	0.06706120343376644	ACTB, S100A6, ACTC1, UCHL1, MAP1B, PTK7, MYH9, SOD1, TPM1, ACTG1, FIS1, EZR, BAX, CFL1, UBC, FN1, HNRNPAB	362	397	13528	1.6002337976815062	1.0	0.4864704212014317	70.32707933352964
GOTERM_BP_FAT	GO:0052548~regulation of endopeptidase activity	6	1.45278	0.0680067689730513	VCP, BAX, CYCS, HSPE1, SFN, HSPA5	362	82	13528	2.734402371648026	1.0	0.49003444994294887	70.84907424241777
GOTERM_BP_FAT	GO:0007599~hemostasis	7	1.69492	0.06904777898394611	GPI, PROCR, SERPINE1, COL3A1, SERPINC1, SERPING1, ANXA5	362	108	13528	2.4221403724166155	1.0	0.4940440828553371	71.4137409104507
GOTERM_BP_FAT	GO:0030193~regulation of blood coagulation	4	0.968523	0.07045714991352431	SERPINE1, THBS1, ANXA2P2, ANXA2	362	36	13528	4.152240638428483	1.0	0.49987866246708923	72.16179745715327
GOTERM_BP_FAT	GO:0010627~regulation of protein kinase cascade	12	2.90557	0.07073758894235556	UBE2N, VAPA, INS, HPX, LGALS1, PPP2CA, UBE2V1, PEBP1, FKBP1A, TIMP2, PRDX1, FLNA	362	249	13528	1.8009718431738002	1.0	0.49990105120184825	72.30842820382613
GOTERM_BP_FAT	GO:0051241~negative regulation of multicellular organismal process	9	2.17918	0.07281671711301857	RBP4, INS, SERPINE1, SOD1, ANXA5, THBS1, AHSG, ANXA2P2, ANXA2	362	164	13528	2.050801778736019	1.0	0.5089584328772419	73.37303016195722
GOTERM_BP_FAT	GO:0007568~aging	7	1.69492	0.07403573679479157	LRP1, GSN, ALDOC, SERPINE1, PEBP1, SOD1, CALR	362	110	13528	2.378101456554495	1.0	0.5135868175876809	73.97914871420592
GOTERM_BP_FAT	GO:0042744~hydrogen peroxide catabolic process	3	0.726392	0.07420738300958754	PRDX6, PRDX2, PRDX1	362	17	13528	6.594735131621709	1.0	0.5130257805209739	74.06344199436774
GOTERM_BP_FAT	GO:0002474~antigen processing and presentation of peptide antigen via MHC class I	3	0.726392	0.07420738300958754	HLA-C, CALR, B2M	362	17	13528	6.594735131621709	1.0	0.5130257805209739	74.06344199436774
GOTERM_BP_FAT	GO:0006000~fructose metabolic process	3	0.726392	0.07420738300958754	ALDOA, TALDO1, ALDOC	362	17	13528	6.594735131621709	1.0	0.5130257805209739	74.06344199436774
GOTERM_BP_FAT	GO:0042177~negative regulation of protein catabolic process	3	0.726392	0.07420738300958754	HSP90AB1, FLNA, TIMP1	362	17	13528	6.594735131621709	1.0	0.5130257805209739	74.06344199436774
GOTERM_BP_FAT	GO:0051270~regulation of cell motion	10	2.42131	0.07421961111148474	SERPINE2, ACTN4, INS, CLIC4, ACTN1, THBS1, IGFBP3, TPM1, VCL, THY1	362	193	13528	1.9362780179200183	1.0	0.5116877173438716	74.06943722547365
GOTERM_BP_FAT	GO:0009895~negative regulation of catabolic process	4	0.968523	0.07522184075748085	HSP90AB1, INS, FLNA, TIMP1	362	37	13528	4.040017918470957	1.0	0.5151829027512307	74.5563955871187
GOTERM_BP_FAT	GO:0045087~innate immune response	8	1.93705	0.07651650133207485	TUBB, C3, TUBB2C, SERPING1, CFI, C2, PRDX1, MIF	362	138	13528	2.1663864200496437	1.0	0.5200342931989472	75.17268287578513
GOTERM_BP_FAT	GO:0008283~cell proliferation	18	4.35835	0.07663878934974147	RBP4, CDV3, FSCN1, UCHL1, UBE2V2, FKBP1A, PRDX2, SFN, PRDX1, MIF, LRP1, SERPINF1, BAX, TXN, CD81, PCNA, TXNRD1, IGFBP4	362	436	13528	1.5428050078564548	1.0	0.5192303707386102	75.23016141008557
GOTERM_BP_FAT	GO:0050767~regulation of neurogenesis	9	2.17918	0.07691301628720264	ACTR3, YWHAG, YWHAH, SERPINF1, MAP1B, CALR, TIMP2, ARHGDIA, THY1	362	166	13528	2.026093323570525	1.0	0.5191560968133331	75.35859935255813
GOTERM_BP_FAT	GO:0046399~glucuronate biosynthetic process	2	0.484262	0.07794445895012528	UGDH, UGP2	362	3	13528	24.913443830570902	1.0	0.5226670915113417	75.83608907985264
GOTERM_BP_FAT	GO:0032515~negative regulation of phosphoprotein phosphatase activity	2	0.484262	0.07794445895012528	PPP2R4, FKBP1A	362	3	13528	24.913443830570902	1.0	0.5226670915113417	75.83608907985264
GOTERM_BP_FAT	GO:0030449~regulation of complement activation	2	0.484262	0.07794445895012528	A2M, SERPING1	362	3	13528	24.913443830570902	1.0	0.5226670915113417	75.83608907985264
GOTERM_BP_FAT	GO:0045916~negative regulation of complement activation	2	0.484262	0.07794445895012528	A2M, SERPING1	362	3	13528	24.913443830570902	1.0	0.5226670915113417	75.83608907985264
GOTERM_BP_FAT	GO:0006065~UDP-glucuronate biosynthetic process	2	0.484262	0.07794445895012528	UGDH, UGP2	362	3	13528	24.913443830570902	1.0	0.5226670915113417	75.83608907985264
GOTERM_BP_FAT	GO:0006106~fumarate metabolic process	2	0.484262	0.07794445895012528	GOT1, FH	362	3	13528	24.913443830570902	1.0	0.5226670915113417	75.83608907985264
GOTERM_BP_FAT	GO:0030836~positive regulation of actin filament depolymerization	2	0.484262	0.07794445895012528	CFL1, DSTN	362	3	13528	24.913443830570902	1.0	0.5226670915113417	75.83608907985264
GOTERM_BP_FAT	GO:0006011~UDP-glucose metabolic process	2	0.484262	0.07794445895012528	UGDH, UGP2	362	3	13528	24.913443830570902	1.0	0.5226670915113417	75.83608907985264
GOTERM_BP_FAT	GO:0019322~pentose biosynthetic process	2	0.484262	0.07794445895012528	G6PD, PGD	362	3	13528	24.913443830570902	1.0	0.5226670915113417	75.83608907985264
GOTERM_BP_FAT	GO:0060068~vagina development	2	0.484262	0.07794445895012528	RBP4, BAX	362	3	13528	24.913443830570902	1.0	0.5226670915113417	75.83608907985264
GOTERM_BP_FAT	GO:0009636~response to toxin	5	1.21065	0.07961503712224893	PTGR1, BAX, MAP1B, PEBP1, AKR1C1	362	61	13528	3.063128339824291	1.0	0.5291075766833142	76.59099417050126
GOTERM_BP_FAT	GO:0030100~regulation of endocytosis	5	1.21065	0.07961503712224893	ACTN4, C3, MFGE8, CALR, AHSG	362	61	13528	3.063128339824291	1.0	0.5291075766833142	76.59099417050126
GOTERM_BP_FAT	GO:0003012~muscle system process	9	2.17918	0.08114513898581689	ALDOA, ACTC1, MYH1, CNN3, MYL6B, CALD1, FKBP1A, SOD1, TPM1	362	168	13528	2.00197316495659	1.0	0.534783335601164	77.2628597788146
GOTERM_BP_FAT	GO:0006611~protein export from nucleus	3	0.726392	0.08205608149898991	RAN, EIF5A, CALR	362	18	13528	6.228360957642725	1.0	0.5375570038074848	77.6541748492223
GOTERM_BP_FAT	GO:0070301~cellular response to hydrogen peroxide	3	0.726392	0.08205608149898991	PRDX6, PRDX2, PRDX1	362	18	13528	6.228360957642725	1.0	0.5375570038074848	77.6541748492223
GOTERM_BP_FAT	GO:0050654~chondroitin sulfate proteoglycan metabolic process	3	0.726392	0.08205608149898991	BGN, CYTL1, DCN	362	18	13528	6.228360957642725	1.0	0.5375570038074848	77.6541748492223
GOTERM_BP_FAT	GO:0006275~regulation of DNA replication	5	1.21065	0.0834074966583444	INS, PPP2CA, S100A11, PCNA, CALR	362	62	13528	3.013723044020674	1.0	0.5422745730257147	78.22302400875651
GOTERM_BP_FAT	GO:0007398~ectoderm development	10	2.42131	0.08597154337363268	HRNR, COL3A1, COL1A2, ANXA1, DSP, TGM3, SFN, COL1A1, COL5A1, FABP5	362	199	13528	1.8778977761736861	1.0	0.5522550189901595	79.26497649453043
GOTERM_BP_FAT	GO:0045765~regulation of angiogenesis	5	1.21065	0.08728713807195115	SERPINF1, SERPINE1, RNH1, THBS1, DDAH1	362	63	13528	2.9658861703060597	1.0	0.5566033136656676	79.78116994850797
GOTERM_BP_FAT	GO:0006692~prostanoid metabolic process	3	0.726392	0.09014563698211271	AKR1C3, AKR1C2, MIF	362	19	13528	5.900552486187845	1.0	0.5674354217173829	80.86128338003076
GOTERM_BP_FAT	GO:0006693~prostaglandin metabolic process	3	0.726392	0.09014563698211271	AKR1C3, AKR1C2, MIF	362	19	13528	5.900552486187845	1.0	0.5674354217173829	80.86128338003076
GOTERM_BP_FAT	GO:0006309~DNA fragmentation involved in apoptosis	3	0.726392	0.09014563698211271	BAX, CYCS, SOD1	362	19	13528	5.900552486187845	1.0	0.5674354217173829	80.86128338003076
GOTERM_BP_FAT	GO:0034103~regulation of tissue remodeling	3	0.726392	0.09014563698211271	BAX, CA2, AHSG	362	19	13528	5.900552486187845	1.0	0.5674354217173829	80.86128338003076
GOTERM_BP_FAT	GO:0032846~positive regulation of homeostatic process	4	0.968523	0.09033323207156528	BAX, CA2, AHSG, THY1	362	40	13528	3.737016574585635	1.0	0.5668501582988212	80.93023100323138
GOTERM_BP_FAT	GO:0009116~nucleoside metabolic process	5	1.21065	0.09125275683810144	MAT2A, NME1-NME2, NME1, ACLY, MAT2B, PNP	362	64	13528	2.9195441988950273	1.0	0.5693320852521486	81.26481384771256
GOTERM_BP_FAT	GO:0045471~response to ethanol	5	1.21065	0.09125275683810144	RBP4, ACTC1, GSN, PEBP1, SOD1	362	64	13528	2.9195441988950273	1.0	0.5693320852521486	81.26481384771256
GOTERM_BP_FAT	GO:0050778~positive regulation of immune response	8	1.93705	0.09358015076061864	UBE2N, C3, HPX, SERPING1, CFI, C2, B2M, THY1	362	145	13528	2.061802248047247	1.0	0.5775745963845005	82.08710839363351
GOTERM_BP_FAT	GO:0043933~macromolecular complex subunit organization	26	6.2954	0.09489962127981769	CAPZA2, ALDOC, CAPZA1, TUBB2C, FKBP1A, CALR, DSTN, MIF, TUBB, GSN, TGM3, HSPA4, TUBA1B, AKR1C1, HSP90AA1, PCBD1, YWHAB, ANXA5, FLNA, JUP, VCP, TBCA, BAX, CAPG, PEBP1, STMN1	362	710	13528	1.3684849428060073	1.0	0.5815692118685094	82.5380529041696
GOTERM_BP_FAT	GO:0044271~nitrogen compound biosynthetic process	14	3.38983	0.09681483130160859	DCTD, ALDOA, ADSS, ALAD, MAT2A, SRM, PCBD1, PNP, CMPK1, GOT1, NME1-NME2, NME1, MAT2B, PSAT1, DDAH2	362	325	13528	1.6097917552061196	1.0	0.5878767457724202	83.17359167965112
GOTERM_BP_FAT	GO:0031330~negative regulation of cellular catabolic process	3	0.726392	0.09845769001294055	HSP90AB1, INS, TIMP1	362	20	13528	5.605524861878453	1.0	0.5929940559221464	83.70131304403715
GOTERM_BP_FAT	GO:0048678~response to axon injury	3	0.726392	0.09845769001294055	BAX, MAP1B, SOD1	362	20	13528	5.605524861878453	1.0	0.5929940559221464	83.70131304403715
GOTERM_BP_FAT	GO:0030010~establishment of cell polarity	3	0.726392	0.09845769001294055	CFL1, PTK7, MYH9	362	20	13528	5.605524861878453	1.0	0.5929940559221464	83.70131304403715
GOTERM_BP_FAT	GO:0006044~N-acetylglucosamine metabolic process	3	0.726392	0.09845769001294055	UAP1, GNPDA1, GNPDA2	362	20	13528	5.605524861878453	1.0	0.5929940559221464	83.70131304403715
GOTERM_BP_FAT	GO:0006041~glucosamine metabolic process	3	0.726392	0.09845769001294055	UAP1, GNPDA1, GNPDA2	362	20	13528	5.605524861878453	1.0	0.5929940559221464	83.70131304403715
GOTERM_BP_FAT	GO:0009259~ribonucleotide metabolic process	8	1.93705	0.09881592157792811	ALDOA, ADSS, NME1-NME2, NME1, AK1, NUDT5, OLA1, ACLY, CMPK1	362	147	13528	2.033750516781298	1.0	0.5930366897269388	83.81429332113433
GOTERM_BP_FAT	GO:0016567~protein ubiquitination	7	1.69492	0.0989428021237745	UBE2N, VCP, DDB1, UBC, UBE2V1, UBE2V2, UBE2L3	362	119	13528	2.1982450438739027	1.0	0.5921790037382855	83.85413194489712
GOTERM_BP_FAT	GO:0030216~keratinocyte differentiation	5	1.21065	0.09943679841313541	HRNR, ANXA1, DSP, TGM3, SFN	362	66	13528	2.8310731625648753	1.0	0.592752053318795	84.00836052012352

## Sheet: Sheet 6
Gene Ontology, Biological Process, analysis of the significantly regulated proteins between medial and lateral femural chondyle of the High Mankin Score secretome
Category	Term	Count	%	PValue	Genes	List Total	Pop Hits	Pop Total	Fold Enrichment	Bonferroni	Benjamini	FDR
GOTERM_BP_FAT	GO:0006954~inflammatory response	9	13.8462	4.635773614481357E-5	TF, STAB1, INS, CLU, S100A9, ANXA1, C1R, IGFBP4, MIF	56	325	13528	6.68967032967033	0.04095343285102859	0.04095343285102859	0.07225627630051967
GOTERM_BP_FAT	GO:0009611~response to wounding	11	16.9231	4.669247580471125E-5	TF, STAB1, INS, CLU, S100A9, ANXA1, DSP, ENO3, C1R, IGFBP4, MIF	56	530	13528	5.013746630727763	0.04124297249995956	0.020838610085119558	0.07277784625462358
GOTERM_BP_FAT	GO:0030216~keratinocyte differentiation	5	7.69231	1.4617429923265E-4	SPRR2C, ANXA1, DSP, CSTA, CDSN	56	66	13528	18.3008658008658	0.12353530533101265	0.04300101848448479	0.22767122945507312
GOTERM_BP_FAT	GO:0018149~peptide cross-linking	4	6.15385	1.5473884241828944E-4	ANXA1, DSP, CSTA, DCN	56	26	13528	37.16483516483516	0.13028111111312968	0.034294453904207156	0.24099572877920306
GOTERM_BP_FAT	GO:0009913~epidermal cell differentiation	5	7.69231	2.0492396200535204E-4	SPRR2C, ANXA1, DSP, CSTA, CDSN	56	72	13528	16.77579365079365	0.16877964893010589	0.0362969498672403	0.319039003235122
GOTERM_BP_FAT	GO:0007155~cell adhesion	10	15.3846	0.001889788917724882	JUP, HAPLN1, CDH13, PKP1, STAB1, IGFBP7, DSG1, POSTN, COL8A1, CDSN	56	700	13528	3.4510204081632656	0.8184460261935975	0.24750960672821698	2.9062673531081606
GOTERM_BP_FAT	GO:0022610~biological adhesion	10	15.3846	0.0019083883894654631	JUP, HAPLN1, CDH13, PKP1, STAB1, IGFBP7, DSG1, POSTN, COL8A1, CDSN	56	701	13528	3.4460974118606074	0.8214721982443095	0.2181906918778881	2.9344741975776745
GOTERM_BP_FAT	GO:0030855~epithelial cell differentiation	5	7.69231	0.002301775504842869	SPRR2C, ANXA1, DSP, CSTA, CDSN	56	137	13528	8.816475495307612	0.8748940941115937	0.2288129529468912	3.5292681477287258
GOTERM_BP_FAT	GO:0048584~positive regulation of response to stimulus	6	9.23077	0.002649340762246122	CDH13, INS, CLU, KLRK1, C1R, B2M	56	236	13528	6.141646489104116	0.9086335139994823	0.2334651929289715	4.051940437144386
GOTERM_BP_FAT	GO:0006952~defense response	9	13.8462	0.0032089594052472775	TF, STAB1, INS, CLU, S100A9, ANXA1, C1R, IGFBP4, MIF	56	615	13528	3.5351916376306622	0.9449291906665118	0.25167174069572296	4.887935465255689
GOTERM_BP_FAT	GO:0008544~epidermis development	5	7.69231	0.006582967491965839	SPRR2C, ANXA1, DSP, CSTA, CDSN	56	184	13528	6.56444099378882	0.9974135452655003	0.41817637353302395	9.785551284246441
GOTERM_BP_FAT	GO:0002526~acute inflammatory response	4	6.15385	0.0073652007404477115	TF, INS, CLU, C1R	56	98	13528	9.8600583090379	0.9987290579603839	0.4263101774200696	10.886805886552587
GOTERM_BP_FAT	GO:0001558~regulation of cell growth	5	7.69231	0.007909654792419157	CDH13, INS, IGFBP7, IGFBP6, IGFBP4	56	194	13528	6.2260677466863035	0.9992251755308879	0.4236212666657624	11.645867227265438
GOTERM_BP_FAT	GO:0002697~regulation of immune effector process	4	6.15385	0.008001310776317024	RBP4, INS, KLRK1, B2M	56	101	13528	9.567185289957568	0.9992871294613793	0.40404283212785197	11.773054600130372
GOTERM_BP_FAT	GO:0008283~cell proliferation	7	10.7692	0.008266757130279943	CDH13, RBP4, ELN, FSCN1, COL8A1, IGFBP4, MIF	56	436	13528	3.8784403669724767	0.999440018529893	0.3929680120796939	12.140437952494242
GOTERM_BP_FAT	GO:0007398~ectoderm development	5	7.69231	0.008634541736493147	SPRR2C, ANXA1, DSP, CSTA, CDSN	56	199	13528	6.069633883704236	0.9995992512590404	0.3866907562185571	12.647094033616524
GOTERM_BP_FAT	GO:0040008~regulation of growth	6	9.23077	0.012269346755818034	CDH13, RBP4, INS, IGFBP7, IGFBP6, IGFBP4	56	341	13528	4.2505236698785085	0.9999854133435786	0.48057026304287775	17.509431953661558
GOTERM_BP_FAT	GO:0060429~epithelium development	5	7.69231	0.013502456759290304	SPRR2C, ANXA1, DSP, CSTA, CDSN	56	227	13528	5.3209565764631845	0.9999952728515388	0.4940071240104942	19.1006013674452
GOTERM_BP_FAT	GO:0042127~regulation of cell proliferation	9	13.8462	0.01360275253057364	CDH13, RBP4, INS, IGFBP7, IGFBP6, CLU, ANXA1, SPARC, QSOX1	56	787	13528	2.7625703394445456	0.9999956870916513	0.4780613165531865	19.228748835602396
GOTERM_BP_FAT	GO:0006461~protein complex assembly	7	10.7692	0.01620355997681601	JUP, FMOD, SPRR2C, CENPE, AKR1C1, SEPT11, MIF	56	505	13528	3.3485148514851484	0.9999996014043927	0.5213405632660015	22.486203192045405
GOTERM_BP_FAT	GO:0070271~protein complex biogenesis	7	10.7692	0.01620355997681601	JUP, FMOD, SPRR2C, CENPE, AKR1C1, SEPT11, MIF	56	505	13528	3.3485148514851484	0.9999996014043927	0.5213405632660015	22.486203192045405
GOTERM_BP_FAT	GO:0032880~regulation of protein localization	4	6.15385	0.018523223678063316	RBP4, INS, CENPE, SYCP1	56	138	13528	7.002070393374741	0.9999999525992658	0.5520517333288302	25.287399059177762
GOTERM_BP_FAT	GO:0006869~lipid transport	4	6.15385	0.021088350726635906	RBP4, CLU, ANXA1, AKR1C1	56	145	13528	6.664039408866994	0.9999999955266379	0.5826663858007219	28.274575350835065
GOTERM_BP_FAT	GO:0050778~positive regulation of immune response	4	6.15385	0.021088350726635906	CLU, KLRK1, C1R, B2M	56	145	13528	6.664039408866994	0.9999999955266379	0.5826663858007219	28.274575350835065
GOTERM_BP_FAT	GO:0010876~lipid localization	4	6.15385	0.025918428433251803	RBP4, CLU, ANXA1, AKR1C1	56	157	13528	6.154686078252957	0.9999999999483602	0.6429422365770885	33.59833192268118
GOTERM_BP_FAT	GO:0006030~chitin metabolic process	2	3.07692	0.028120876504395903	CHI3L1, CHI3L2	56	7	13528	69.0204081632653	0.9999999999932973	0.6576840084761667	35.90104353109665
GOTERM_BP_FAT	GO:0006032~chitin catabolic process	2	3.07692	0.028120876504395903	CHI3L1, CHI3L2	56	7	13528	69.0204081632653	0.9999999999932973	0.6576840084761667	35.90104353109665
GOTERM_BP_FAT	GO:0006022~aminoglycan metabolic process	3	4.61538	0.028670419041534494	CHI3L1, CHI3L2, DCN	56	65	13528	11.149450549450549	0.9999999999959758	0.6499037422775915	36.463837574106606
GOTERM_BP_FAT	GO:0051259~protein oligomerization	4	6.15385	0.03369522530428788	JUP, AKR1C1, SEPT11, MIF	56	174	13528	5.553366174055829	0.9999999999999626	0.6955088595902834	41.399638945353345
GOTERM_BP_FAT	GO:0001501~skeletal system development	5	7.69231	0.0404313598218786	RBP4, INS, POSTN, SPARC, IGFBP4	56	319	13528	3.786386027765338	0.9999999999999999	0.7481121754233404	47.45508014809153
GOTERM_BP_FAT	GO:0065003~macromolecular complex assembly	7	10.7692	0.05200399042352552	JUP, FMOD, SPRR2C, CENPE, AKR1C1, SEPT11, MIF	56	665	13528	2.5428571428571427	1.0	0.8210060869402656	56.512102376814255
GOTERM_BP_FAT	GO:0043066~negative regulation of apoptosis	5	7.69231	0.055430937235338526	CDH13, INS, CLU, ANXA1, MIF	56	354	13528	3.4120258272800648	1.0	0.8302994687402097	58.8996493166565
GOTERM_BP_FAT	GO:0002253~activation of immune response	3	4.61538	0.0559401356331232	CLU, KLRK1, C1R	56	94	13528	7.7097264437689965	1.0	0.8228589001011919	59.24375493469112
GOTERM_BP_FAT	GO:0043069~negative regulation of programmed cell death	5	7.69231	0.057790794527344314	CDH13, INS, CLU, ANXA1, MIF	56	359	13528	3.3645045762037404	1.0	0.8230823843894709	60.47181767189398
GOTERM_BP_FAT	GO:0060548~negative regulation of cell death	5	7.69231	0.05826923298011245	CDH13, INS, CLU, ANXA1, MIF	56	360	13528	3.3551587301587302	1.0	0.8158971424008814	60.78361872445647
GOTERM_BP_FAT	GO:0008285~negative regulation of cell proliferation	5	7.69231	0.05874982334896832	CDH13, RBP4, IGFBP7, IGFBP6, QSOX1	56	361	13528	3.3458646616541357	1.0	0.8088950514940281	61.0945037244276
GOTERM_BP_FAT	GO:0030198~extracellular matrix organization	3	4.61538	0.0668244108190558	ELN, POSTN, DCN	56	104	13528	6.968406593406593	1.0	0.8403584761916005	65.98499266146
GOTERM_BP_FAT	GO:0043933~macromolecular complex subunit organization	7	10.7692	0.06720407831925526	JUP, FMOD, SPRR2C, CENPE, AKR1C1, SEPT11, MIF	56	710	13528	2.3816901408450706	1.0	0.8335213615586989	66.20013315661579
GOTERM_BP_FAT	GO:0002684~positive regulation of immune system process	4	6.15385	0.07242511342185047	CLU, KLRK1, C1R, B2M	56	238	13528	4.060024009603841	1.0	0.8479765435965252	69.03242594927292
GOTERM_BP_FAT	GO:0016052~carbohydrate catabolic process	3	4.61538	0.07251091771666815	CHI3L1, CHI3L2, ENO3	56	109	13528	6.64875491480996	1.0	0.8403967590443255	69.07706083073913
GOTERM_BP_FAT	GO:0005976~polysaccharide metabolic process	3	4.61538	0.07482842644277436	CHI3L1, CHI3L2, DCN	56	111	13528	6.528957528957529	1.0	0.8421576268169536	70.26008533067524
GOTERM_BP_FAT	GO:0045429~positive regulation of nitric oxide biosynthetic process	2	3.07692	0.08205328944552485	INS, KLRK1	56	21	13528	23.006802721088434	1.0	0.861950506861439	73.6820469854736
GOTERM_BP_FAT	GO:0051017~actin filament bundle formation	2	3.07692	0.08205328944552485	ELN, FSCN1	56	21	13528	23.006802721088434	1.0	0.861950506861439	73.6820469854736
GOTERM_BP_FAT	GO:0001912~positive regulation of leukocyte mediated cytotoxicity	2	3.07692	0.08205328944552485	KLRK1, B2M	56	21	13528	23.006802721088434	1.0	0.861950506861439	73.6820469854736
GOTERM_BP_FAT	GO:0006026~aminoglycan catabolic process	2	3.07692	0.08205328944552485	CHI3L1, CHI3L2	56	21	13528	23.006802721088434	1.0	0.861950506861439	73.6820469854736
GOTERM_BP_FAT	GO:0042592~homeostatic process	7	10.7692	0.08312779396089601	TXNL1, TF, RBP4, INS, DMD, QSOX1, AKR1C1	56	751	13528	2.2516644474034617	1.0	0.8587255532139549	74.15830023105097
GOTERM_BP_FAT	GO:0014706~striated muscle tissue development	3	4.61538	0.08433050872906696	RBP4, DMD, ELN	56	119	13528	6.0900360144057615	1.0	0.8560365066251674	74.68180848708982
GOTERM_BP_FAT	GO:0016339~calcium-dependent cell-cell adhesion	2	3.07692	0.08951403421610069	CDH13, DSG1	56	23	13528	21.00621118012422	1.0	0.8665419767687699	76.82653770317245
GOTERM_BP_FAT	GO:0060537~muscle tissue development	3	4.61538	0.09168649978687005	RBP4, DMD, ELN	56	125	13528	5.797714285714285	1.0	0.8669783247558375	77.67381650355034
GOTERM_BP_FAT	GO:0031343~positive regulation of cell killing	2	3.07692	0.09322204814645271	KLRK1, B2M	56	24	13528	20.13095238095238	1.0	0.8654853730082475	78.25510776634836
GOTERM_BP_FAT	GO:0007049~cell cycle	7	10.7692	0.09380397337770476	NIPBL, PSMD1, ANXA1, CENPE, DYNC1H1, SYCP1, SEPT11	56	776	13528	2.1791237113402064	1.0	0.8611512947028763	78.4716743462565
GOTERM_BP_FAT	GO:0001910~regulation of leukocyte mediated cytotoxicity	2	3.07692	0.09691523441378547	KLRK1, B2M	56	25	13528	19.325714285714284	1.0	0.8645141482302999	79.59570737853075
GOTERM_BP_FAT	GO:0045840~positive regulation of mitosis	2	3.07692	0.09691523441378547	INS, CENPE	56	25	13528	19.325714285714284	1.0	0.8645141482302999	79.59570737853075
GOTERM_BP_FAT	GO:0051785~positive regulation of nuclear division	2	3.07692	0.09691523441378547	INS, CENPE	56	25	13528	19.325714285714284	1.0	0.8645141482302999	79.59570737853075

## Sheet: Sheet 7
Gene Ontology, Cellular Compartment, analysis of the significntly regulated proteins between medial and lateral femural chondyle of the High Mankin Score secretome
Category	Term	Count	%	PValue	Genes	List Total	Pop Hits	Pop Total	Fold Enrichment	Bonferroni	Benjamini	FDR
GOTERM_CC_FAT	GO:0005576~extracellular region	31	47.6923	1.1467831036446747E-10	RBP4, FMOD, TF, OVCH1, IGFBP7, IGFBP6, CLU, ELN, FSTL1, POSTN, C1R, DCN, CDSN, CTSL1, MIF, B2M, INS, COL8A1, QSOX1, HAPLN1, STC2, RNASE4, SEMG2, CHI3L1, CHI3L2, SPARC, MSMP, CDH13, FBLN1, PRSS23, IGFBP4	58	2010	12782	3.398884885915251	1.995401821552889E-8	1.995401821552889E-8	1.4045474783230816E-7
GOTERM_CC_FAT	GO:0044421~extracellular region part	22	33.8462	3.1099097988674755E-10	HAPLN1, FMOD, RBP4, TF, IGFBP7, IGFBP6, CLU, ELN, SEMG2, CHI3L1, CHI3L2, POSTN, FSTL1, DCN, SPARC, MIF, CDH13, FBLN1, INS, COL8A1, QSOX1, IGFBP4	58	960	12782	5.050359195402298	5.411243442221547E-8	2.7056217599685795E-8	3.808931281490402E-7
GOTERM_CC_FAT	GO:0005615~extracellular space	15	23.0769	1.2672562823885702E-6	RBP4, TF, IGFBP7, IGFBP6, SEMG2, CLU, CHI3L1, CHI3L2, FSTL1, MIF, CDH13, FBLN1, INS, QSOX1, IGFBP4	58	685	12782	4.825824314120313	2.2047842390582328E-4	7.349820982316402E-5	0.0015520891266662673
GOTERM_CC_FAT	GO:0030057~desmosome	5	7.69231	1.6324468027651193E-6	JUP, PKP1, DSG1, DSP, CDSN	58	20	12782	55.0948275862069	2.8400563828212544E-4	7.100897262379835E-5	0.0019993570077425638
GOTERM_CC_FAT	GO:0001533~cornified envelope	5	7.69231	2.4483652108485974E-6	SPRR2C, ANXA1, DSP, CSTA, CDSN	58	22	12782	50.08620689655172	4.259253362395299E-4	8.519958394925808E-5	0.00299864820809681
GOTERM_CC_FAT	GO:0005578~proteinaceous extracellular matrix	10	15.3846	1.0787490252100213E-5	HAPLN1, FMOD, TF, FBLN1, ELN, CHI3L1, POSTN, DCN, SPARC, COL8A1	58	320	12782	6.886853448275862	0.0018752729025677262	3.12789975698724E-4	0.013211415995284526
GOTERM_CC_FAT	GO:0031012~extracellular matrix	10	15.3846	1.965021550395801E-5	HAPLN1, FMOD, TF, FBLN1, ELN, CHI3L1, POSTN, DCN, SPARC, COL8A1	58	345	12782	6.3878060969515245	0.0034133323824621087	4.883337393231102E-4	0.024064377012988913
GOTERM_CC_FAT	GO:0043296~apical junction complex	5	7.69231	9.765482053289056E-4	JUP, PKP1, DSG1, DSP, CDSN	58	99	12782	11.130268199233717	0.15633721580466375	0.021026104369367582	1.1895022304221348
GOTERM_CC_FAT	GO:0016327~apicolateral plasma membrane	5	7.69231	0.0010915639140339078	JUP, PKP1, DSG1, DSP, CDSN	58	102	12782	10.80290736984449	0.17307051867844225	0.02089373248504678	1.328740523804539
GOTERM_CC_FAT	GO:0005856~cytoskeleton	15	23.0769	0.002440921684420518	FSCN1, ANXA1, CENPE, DPYSL3, CDSN, SEPT11, KRTAP13-1, JUP, SPRR2C, PKP1, KRTAP3-2, DMD, DSP, CSTA, DYNC1H1	58	1381	12782	2.3936927264101477	0.3463868215218048	0.041632494625974514	2.948874059530915
GOTERM_CC_FAT	GO:0070161~anchoring junction	5	7.69231	0.007184950744158813	JUP, PKP1, DSG1, DSP, CDSN	58	172	12782	6.406375300721733	0.7148369921920622	0.1077983604455528	8.452931182328605
GOTERM_CC_FAT	GO:0005911~cell-cell junction	5	7.69231	0.010120258070817165	JUP, PKP1, DSG1, DSP, CDSN	58	190	12782	5.7994555353902	0.8296492938076578	0.1371300827390085	11.713375593345098
GOTERM_CC_FAT	GO:0043228~non-membrane-bounded organelle	19	29.2308	0.029822466458898505	FSCN1, S100A9, ANXA1, CENPE, DPYSL3, SSB, SYCP1, CDSN, SEPT11, KRTAP13-1, JUP, PKP1, SPRR2C, DMD, KRTAP3-2, DSP, CSTA, DYNC1H1, NCOR2	58	2596	12782	1.6129456458211573	0.9948463949189369	0.3331801048579184	30.98280172177097
GOTERM_CC_FAT	GO:0043232~intracellular non-membrane-bounded organelle	19	29.2308	0.029822466458898505	FSCN1, S100A9, ANXA1, CENPE, DPYSL3, SSB, SYCP1, CDSN, SEPT11, KRTAP13-1, JUP, PKP1, SPRR2C, DMD, KRTAP3-2, DSP, CSTA, DYNC1H1, NCOR2	58	2596	12782	1.6129456458211573	0.9948463949189369	0.3331801048579184	30.98280172177097
GOTERM_CC_FAT	GO:0005916~fascia adherens	2	3.07692	0.04372472777367256	JUP, DSP	58	10	12782	44.07586206896551	0.9995817566153854	0.426314985331961	42.16575315721983
GOTERM_CC_FAT	GO:0030141~secretory granule	4	6.15385	0.046195113853440474	TF, SEMG2, CLU, SPARC	58	180	12782	4.897318007662835	0.9997333384092901	0.4222623139001149	43.96927987795184
GOTERM_CC_FAT	GO:0005604~basement membrane	3	4.61538	0.047284552780275324	TF, SPARC, COL8A1	58	78	12782	8.476127320954907	0.9997814262535087	0.40949323852635344	44.748099789097985
GOTERM_CC_FAT	GO:0016323~basolateral plasma membrane	4	6.15385	0.061858291116162034	TF, DMD, ANXA1, DSP	58	203	12782	4.34244946492271	0.9999850476525779	0.4798131428646124	54.25415680939547
GOTERM_CC_FAT	GO:0014704~intercalated disc	2	3.07692	0.06487713917701103	JUP, DSP	58	15	12782	29.38390804597701	0.9999914660651676	0.4771258343772449	56.02481871027467
GOTERM_CC_FAT	GO:0030054~cell junction	6	9.23077	0.08032905637668164	JUP, PKP1, DMD, DSG1, DSP, CDSN	58	518	12782	2.552656104380242	0.999999530052882	0.5355382578108666	64.14245359144127
GOTERM_CC_FAT	GO:0044420~extracellular matrix part	3	4.61538	0.09584560041550189	TF, SPARC, COL8A1	58	117	12782	5.650751547303271	0.9999999756660628	0.5837918125936632	70.88803270840124

## Sheet: Sheet 8
Gene Ontology, Biological Process, analysis of the medially abundant low Mankin score secretome
Category	Term	Count	%	PValue	Benjamini	Genes	List Total	Pop Hits	Pop Total	Fold Enrichment	Bonferroni	FDR
GOTERM_BP_FAT	GO:0001501~skeletal system development	9	26.4706	4.3057e-07	0.00018685	CLEC3B, FBN1, COL1A2, CYTL1, COL12A1, SPARC, COL1A1, IGFBP3, IGFBP4	32	319	13528	11.927115987460814	1.8685004118002002E-4	6.076864975890217E-4
GOTERM_BP_FAT	GO:0030199~collagen fibril organization	4	11.7647	3.82392e-05	0.00826373	LUM, COL1A2, COL12A1, COL1A1	32	29	13528	58.310344827586206	0.01645917866783364	0.05395564919392637
GOTERM_BP_FAT	GO:0030198~extracellular matrix organization	5	14.7059	8.84057e-05	0.0127085	LUM, COL1A2, CST3, COL12A1, COL1A1	32	104	13528	20.32451923076923	0.037642983571893884	0.12469972546450547
GOTERM_BP_FAT	GO:0042127~regulation of cell proliferation	9	26.4706	0.000301335	0.032171	IGFBP7, IGFBP6, SERPINE1, TPD52L2, SPARC, TIMP2, IGFBP3, QSOX1, TIMP1	32	787	13528	4.834498094027954	0.12260613765967565	0.4244525839393831
GOTERM_BP_FAT	GO:0043062~extracellular structure organization	5	14.7059	0.000495928	0.0421435	LUM, COL1A2, CST3, COL12A1, COL1A1	32	163	13528	12.967791411042944	0.19368941888654234	0.6976604448643342
GOTERM_BP_FAT	GO:0009611~response to wounding	7	20.5882	0.00112142	0.0779554	S100A8, CFB, SERPINE1, DSP, CTSB, IGFBP4, FN1	32	530	13528	5.583490566037736	0.3855145960404972	1.571141113692942
GOTERM_BP_FAT	GO:0008285~negative regulation of cell proliferation	5	14.7059	0.00888115	0.424831	IGFBP7, IGFBP6, TIMP2, IGFBP3, QSOX1	32	361	13528	5.855263157894737	0.9791757311689879	11.830106250289319
GOTERM_BP_FAT	GO:0043589~skin morphogenesis	2	5.88235	0.00913572	0.392189	COL1A2, COL1A1	32	4	13528	211.37499999999997	0.9813726926163646	12.149199778509956
GOTERM_BP_FAT	GO:0001558~regulation of cell growth	4	11.7647	0.00971589	0.375506	IGFBP7, IGFBP6, IGFBP3, IGFBP4	32	194	13528	8.716494845360826	0.9855536877233798	12.872396855405055
GOTERM_BP_FAT	GO:0006952~defense response	6	17.6471	0.0121687	0.412197	TUBB, S100A8, CFB, CST3, IGFBP4, FN1	32	615	13528	4.124390243902439	0.9950759858746486	15.869240067468393
GOTERM_BP_FAT	GO:0001503~ossification	3	8.82353	0.0283742	0.678797	SPARC, COL1A1, IGFBP3	32	115	13528	11.028260869565218	0.9999962452901906	33.38583209811085
GOTERM_BP_FAT	GO:0060348~bone development	3	8.82353	0.0321138	0.692877	SPARC, COL1A1, IGFBP3	32	123	13528	10.310975609756097	0.9999992957133238	36.91437910836277
GOTERM_BP_FAT	GO:0006954~inflammatory response	4	11.7647	0.0376044	0.721858	S100A8, CFB, IGFBP4, FN1	32	325	13528	5.203076923076923	0.9999999403694099	41.78162251281364
GOTERM_BP_FAT	GO:0007584~response to nutrient	3	8.82353	0.0406617	0.723862	CFB, IGFBP7, COL1A1	32	140	13528	9.058928571428572	0.9999999850115057	44.338148834673575
GOTERM_BP_FAT	GO:0040008~regulation of growth	4	11.7647	0.0424071	0.714569	IGFBP7, IGFBP6, IGFBP3, IGFBP4	32	341	13528	4.958944281524927	0.9999999931998114	45.75050941651043
GOTERM_BP_FAT	GO:0031330~negative regulation of cellular catabolic process	2	5.88235	0.0448776	0.712193	CST3, TIMP1	32	20	13528	42.275	0.9999999977837204	47.692746505142466
GOTERM_BP_FAT	GO:0006979~response to oxidative stress	3	8.82353	0.0540077	0.75766	SERPINE1, IDH1, COL1A1	32	164	13528	7.733231707317073	0.9999999999657063	54.32402452635111
GOTERM_BP_FAT	GO:0048730~epidermis morphogenesis	2	5.88235	0.0557887	0.749452	COL1A2, COL1A1	32	25	13528	33.82	0.9999999999848634	55.52282296826204
GOTERM_BP_FAT	GO:0018149~peptide cross-linking	2	5.88235	0.0579564	0.744302	DSP, FN1	32	26	13528	32.51923076923077	0.9999999999944177	56.94246715395449
GOTERM_BP_FAT	GO:0043588~skin development	2	5.88235	0.0644307	0.764306	COL1A2, COL1A1	32	29	13528	29.155172413793103	0.9999999999997201	60.9358252805448
GOTERM_BP_FAT	GO:0008544~epidermis development	3	8.82353	0.066153	0.756948	COL1A2, DSP, COL1A1	32	184	13528	6.892663043478261	0.9999999999998742	61.938619816069554
GOTERM_BP_FAT	GO:0042060~wound healing	3	8.82353	0.0706034	0.764118	SERPINE1, DSP, FN1	32	191	13528	6.640052356020942	0.9999999999999841	64.42015683804429
GOTERM_BP_FAT	GO:0048545~response to steroid hormone stimulus	3	8.82353	0.0712471	0.752092	IGFBP7, IDH1, COL1A1	32	192	13528	6.60546875	0.9999999999999882	64.76640985075947
GOTERM_BP_FAT	GO:0031667~response to nutrient levels	3	8.82353	0.0744951	0.753388	CFB, IGFBP7, COL1A1	32	197	13528	6.437817258883249	0.9999999999999974	66.46614357837525
GOTERM_BP_FAT	GO:0007398~ectoderm development	3	8.82353	0.0758078	0.745532	COL1A2, DSP, COL1A1	32	199	13528	6.373115577889448	0.9999999999999987	67.13118503272588
GOTERM_BP_FAT	GO:0010033~response to organic substance	5	14.7059	0.0805534	0.753865	CFB, IGFBP7, IDH1, COL1A1, B2M	32	721	13528	2.9316920943134535	0.9999999999999999	69.43468112136027
GOTERM_BP_FAT	GO:0009895~negative regulation of catabolic process	2	5.88235	0.0814856	0.744941	CST3, TIMP1	32	37	13528	22.85135135135135	0.9999999999999999	69.8691517446882
GOTERM_BP_FAT	GO:0007601~visual perception	3	8.82353	0.08726	0.757127	LUM, EFEMP1, COL1A1	32	216	13528	5.871527777777778	1.0	72.43513449838113
GOTERM_BP_FAT	GO:0050953~sensory perception of light stimulus	3	8.82353	0.08726	0.757127	LUM, EFEMP1, COL1A1	32	216	13528	5.871527777777778	1.0	72.43513449838113
GOTERM_BP_FAT	GO:0009991~response to extracellular stimulus	3	8.82353	0.0900278	0.756312	CFB, IGFBP7, COL1A1	32	220	13528	5.764772727272727	1.0	73.59167181528235
GOTERM_BP_FAT	GO:0001649~osteoblast differentiation	2	5.88235	0.0919917	0.752429	COL1A1, IGFBP3	32	42	13528	20.130952380952383	1.0	74.38479720563377

## Sheet: Sheet 9
Gene Ontology, Biological Process, analysis of the laterally abundant low Mankin score secretome
Category	Term	Count	%	PValue	Genes	List Total	Pop Hits	Pop Total	Fold Enrichment	Bonferroni	Benjamini	FDR
GOTERM_BP_FAT	GO:0006007~glucose catabolic process	12	7.64331	1.1622371260713488E-11	ALDOA, GPI, LDHB, LDHA, TALDO1, PKM2, PGD, PGAM1, PGK1, MDH2, MDH1, ENO1	138	58	13528	20.281859070464765	1.476040945025403E-8	1.476040945025403E-8	1.8922063915738363E-8
GOTERM_BP_FAT	GO:0019320~hexose catabolic process	12	7.64331	8.47067593570313E-11	ALDOA, GPI, LDHB, LDHA, TALDO1, PKM2, PGD, PGAM1, PGK1, MDH2, MDH1, ENO1	138	69	13528	17.048519218651542	1.0757762658464287E-7	5.378881473561137E-8	1.3790880659669824E-7
GOTERM_BP_FAT	GO:0046365~monosaccharide catabolic process	12	7.64331	1.1690008680493642E-10	ALDOA, GPI, LDHB, LDHA, TALDO1, PKM2, PGD, PGAM1, PGK1, MDH2, MDH1, ENO1	138	71	13528	16.568279240661358	1.4846304641213948E-7	4.9487684616877914E-8	1.9032174725097661E-7
GOTERM_BP_FAT	GO:0046164~alcohol catabolic process	12	7.64331	5.079863645772829E-10	ALDOA, GPI, LDHB, LDHA, TALDO1, PKM2, PGD, PGAM1, PGK1, MDH2, MDH1, ENO1	138	81	13528	14.522812667740205	6.451424180431431E-7	1.6128564350736951E-7	8.270385487563203E-7
GOTERM_BP_FAT	GO:0006096~glycolysis	10	6.36943	8.456478231972942E-10	ALDOA, GPI, LDHB, LDHA, PKM2, PGAM1, PGK1, MDH2, MDH1, ENO1	138	47	13528	20.85723095898859	1.0739720968100386E-6	2.1479451162154106E-7	1.376775871086977E-6
GOTERM_BP_FAT	GO:0044275~cellular carbohydrate catabolic process	12	7.64331	8.637417134452096E-10	ALDOA, GPI, LDHB, LDHA, TALDO1, PKM2, PGD, PGAM1, PGK1, MDH2, MDH1, ENO1	138	85	13528	13.839386189258311	1.0969514147030068E-6	1.8282531932811708E-7	1.4062341624487829E-6
GOTERM_BP_FAT	GO:0016052~carbohydrate catabolic process	13	8.28025	9.710337456334702E-10	ALDOA, LDHB, LDHA, TALDO1, PGD, PGAM1, GPI, AKR1A1, PKM2, PGK1, MDH2, ENO1, MDH1	138	109	13528	11.691530381598191	1.233212036488851E-6	1.7617324121754763E-7	1.5809132336563891E-6
GOTERM_BP_FAT	GO:0030029~actin filament-based process	17	10.828	2.729143342172365E-9	MYL6, ALDOA, TLN1, ACTA1, CNN3, ACTN4, CALD1, CAPZA1, ACTN1, FLNB, FLNA, DSTN, ACTG1, EPB41L2, PFN1, CFL1, TMSL3	138	241	13528	6.914907691382525	3.466006059937854E-6	4.332514144111954E-7	4.443243128982033E-6
GOTERM_BP_FAT	GO:0006006~glucose metabolic process	14	8.9172	4.749710131326911E-9	ALDOA, LDHB, LDHA, TALDO1, PGD, PGAM1, UGDH, GPI, AKR1A1, PKM2, PGK1, MDH2, ENO1, MDH1	138	153	13528	8.969972530074832	6.0321137506091915E-6	6.702366580624286E-7	7.73287219812957E-6
GOTERM_BP_FAT	GO:0030036~actin cytoskeleton organization	16	10.1911	8.864122777663053E-9	ALDOA, TLN1, ACTA1, CNN3, ACTN4, CALD1, CAPZA1, ACTN1, FLNB, FLNA, DSTN, ACTG1, EPB41L2, PFN1, CFL1, TMSL3	138	226	13528	6.94010516865461	1.1257372601991555E-5	1.125742963070664E-6	1.4431433437156471E-5
GOTERM_BP_FAT	GO:0005996~monosaccharide metabolic process	15	9.55414	5.4349392102001665E-8	ALDOA, LDHB, LDHA, TALDO1, GNPDA2, PGD, PGAM1, UGDH, GPI, AKR1A1, PKM2, PGK1, MDH2, ENO1, MDH1	138	222	13528	6.623580101840972	6.902134775721436E-5	6.274864843835992E-6	8.848471332312258E-5
GOTERM_BP_FAT	GO:0019318~hexose metabolic process	14	8.9172	7.252775568835789E-8	ALDOA, LDHB, LDHA, TALDO1, PGD, PGAM1, UGDH, GPI, AKR1A1, PKM2, PGK1, MDH2, ENO1, MDH1	138	192	13528	7.147946859903382	9.210601104758798E-5	7.675824962971589E-6	1.180803782974138E-4
GOTERM_BP_FAT	GO:0007010~cytoskeleton organization	20	12.7389	8.126284880031274E-8	ALDOA, TLN1, ACTN4, ACTA1, CNN3, CALD1, CAPZA1, ACTN1, SOD1, FLNB, FLNA, DSTN, THY1, ACTG1, EPB41L2, PFN1, TUBB, CFL1, STMN1, TMSL3	138	436	13528	4.4967424544608425	1.0319849681694748E-4	7.93872403803686E-6	1.323017263410442E-4
GOTERM_BP_FAT	GO:0006928~cell motion	19	12.1019	1.4103597121611318E-6	TLN1, CALD1, VIM, CAPZA1, ANXA1, YWHAE, TPM4, DSTN, VCL, TPM3, ACTG1, ACTR3, ACTR2, TUBB, ARPC2, CFL1, HSPB1, RPS27A, ARHGDIA	138	475	13528	3.9211594202898548	0.0017895549311445214	1.2793168015112766E-4	0.002296143104418835
GOTERM_BP_FAT	GO:0046496~nicotinamide nucleotide metabolic process	7	4.4586	2.7954707403586582E-6	LDHB, TALDO1, PGD, IDH1, PNP, MDH2, MDH1	138	40	13528	17.155072463768118	0.003543958106518752	2.3665551283480468E-4	0.0045511318005564405
GOTERM_BP_FAT	GO:0006769~nicotinamide metabolic process	7	4.4586	2.7954707403586582E-6	LDHB, TALDO1, PGD, IDH1, PNP, MDH2, MDH1	138	40	13528	17.155072463768118	0.003543958106518752	2.3665551283480468E-4	0.0045511318005564405
GOTERM_BP_FAT	GO:0009820~alkaloid metabolic process	7	4.4586	3.247608017921385E-6	LDHB, TALDO1, PGD, IDH1, PNP, MDH2, MDH1	138	41	13528	16.7366560622128	0.004115974940038236	2.577460827780653E-4	0.005287210076987403
GOTERM_BP_FAT	GO:0019362~pyridine nucleotide metabolic process	7	4.4586	3.7575405550681644E-6	LDHB, TALDO1, PGD, IDH1, PNP, MDH2, MDH1	138	42	13528	16.338164251207733	0.004760717161390815	2.80671514411579E-4	0.00611737277875779
GOTERM_BP_FAT	GO:0055114~oxidation reduction	21	13.3758	6.542898691487347E-6	LDHB, LDHA, PTGR1, PGD, UGDH, PRDX5, SOD1, CRYZ, PRDX1, VAT1, GSR, CBR1, AKR1A1, AKR1B1, IDH1, TXNRD1, AKR1C1, MDH2, MDH1, GLRX, FTL	138	639	13528	3.22160985235082	0.008275079983848466	4.615328232989713E-4	0.010651780864467941
GOTERM_BP_FAT	GO:0006916~anti-apoptosis	12	7.64331	7.756059532344293E-6	PEA15, YWHAZ, TXNDC5, CFL1, ANXA1, HSPB1, SOD1, DDAH2, ANXA5, RPS27A, ARHGDIA, GSTP1	138	206	13528	5.7104263402279445	0.009801879151007165	5.182989948344652E-4	0.01262667888553004
GOTERM_BP_FAT	GO:0007015~actin filament organization	8	5.09554	7.975263616161166E-6	ALDOA, ACTA1, ACTN4, CALD1, CFL1, ACTN1, FLNA, DSTN	138	72	13528	10.892109500805152	0.01007750340115865	5.063030444261152E-4	0.012983516131903627
GOTERM_BP_FAT	GO:0006733~oxidoreduction coenzyme metabolic process	7	4.4586	1.3421363146080077E-5	LDHB, TALDO1, PGD, IDH1, PNP, MDH2, MDH1	138	52	13528	13.196209587513936	0.016900797265991585	8.113490392260836E-4	0.02184871156105661
GOTERM_BP_FAT	GO:0042981~regulation of apoptosis	23	14.6497	1.8130349534213264E-5	YWHAZ, ACTN4, LGALS1, YWHAB, ANXA1, EIF5A, ACTN1, PRDX5, SOD1, ANXA5, PRDX1, YWHAE, PEA15, TUBB, NME1-NME2, NME1, TXNDC5, CFL1, CSTB, HSPB1, DDAH2, RPS27A, ARHGDIA, GSTP1	138	804	13528	2.804311774461028	0.022762682993147543	0.0010460775990343008	0.029513434807004746
GOTERM_BP_FAT	GO:0043603~cellular amide metabolic process	7	4.4586	2.070653201278204E-5	LDHB, TALDO1, PGD, IDH1, PNP, MDH2, MDH1	138	56	13528	12.253623188405797	0.025954798127305834	0.0011427191170805262	0.03370640226045829
GOTERM_BP_FAT	GO:0043067~regulation of programmed cell death	23	14.6497	2.1120729899162697E-5	YWHAZ, ACTN4, LGALS1, YWHAB, ANXA1, EIF5A, ACTN1, PRDX5, SOD1, ANXA5, PRDX1, YWHAE, PEA15, TUBB, NME1-NME2, NME1, TXNDC5, CFL1, CSTB, HSPB1, DDAH2, RPS27A, ARHGDIA, GSTP1	138	812	13528	2.7766830870279144	0.02646705237672531	0.0011170260880477567	0.03438053097254423
GOTERM_BP_FAT	GO:0010941~regulation of cell death	23	14.6497	2.2352363849358976E-5	YWHAZ, ACTN4, LGALS1, YWHAB, ANXA1, EIF5A, ACTN1, PRDX5, SOD1, ANXA5, PRDX1, YWHAE, PEA15, TUBB, NME1-NME2, NME1, TXNDC5, CFL1, CSTB, HSPB1, DDAH2, RPS27A, ARHGDIA, GSTP1	138	815	13528	2.7664621676891614	0.027988671114235197	0.001134868323614202	0.03638505440292095
GOTERM_BP_FAT	GO:0008064~regulation of actin polymerization or depolymerization	7	4.4586	3.3973656244721814E-5	ACTR3, ARPC2, CAPG, CFL1, CAPZA1, TMSL3, DSTN	138	61	13528	11.249227845093847	0.042229677257346054	0.001658134403253686	0.05529722012254101
GOTERM_BP_FAT	GO:0030832~regulation of actin filament length	7	4.4586	4.088997269026796E-5	ACTR3, ARPC2, CAPG, CFL1, CAPZA1, TMSL3, DSTN	138	63	13528	10.892109500805153	0.05060593771341204	0.0019215339689057087	0.06655104567385717
GOTERM_BP_FAT	GO:0043066~negative regulation of apoptosis	14	8.9172	6.216817763230184E-5	YWHAZ, ANXA1, PRDX5, SOD1, ANXA5, PEA15, NME1-NME2, NME1, TXNDC5, CFL1, HSPB1, DDAH2, RPS27A, ARHGDIA, GSTP1	138	354	13528	3.876852534184885	0.07591945376992182	0.0028158865009393352	0.10116623840368266
GOTERM_BP_FAT	GO:0043069~negative regulation of programmed cell death	14	8.9172	7.168836255163115E-5	YWHAZ, ANXA1, PRDX5, SOD1, ANXA5, PEA15, NME1-NME2, NME1, TXNDC5, CFL1, HSPB1, DDAH2, RPS27A, ARHGDIA, GSTP1	138	359	13528	3.8228573735416416	0.0870256418063804	0.003134645122638391	0.11664994556302988
GOTERM_BP_FAT	GO:0060548~negative regulation of cell death	14	8.9172	7.373738769966942E-5	YWHAZ, ANXA1, PRDX5, SOD1, ANXA5, PEA15, NME1-NME2, NME1, TXNDC5, CFL1, HSPB1, DDAH2, RPS27A, ARHGDIA, GSTP1	138	360	13528	3.812238325281804	0.08939852399847348	0.0031167971771230985	0.11998220235487356
GOTERM_BP_FAT	GO:0006091~generation of precursor metabolites and energy	13	8.28025	8.010375227273617E-5	ALDOA, LDHB, LDHA, PGAM1, GPI, PKM2, IDH1, TXNRD1, PGK1, MDH2, ENO1, GLRX, MDH1	138	313	13528	4.071491410844098	0.09673187267239514	0.003276422071480267	0.1303349291360112
GOTERM_BP_FAT	GO:0006986~response to unfolded protein	7	4.4586	8.066704754678219E-5	HSPB1, HSPA4, CLIC1, DDAH2, SERPINH1, HSPA8, MANF	138	71	13528	9.66482955705246	0.09737787797053599	0.003196482918782495	0.13125088882188773
GOTERM_BP_FAT	GO:0051789~response to protein stimulus	8	5.09554	1.0523714632296866E-4	ACTR3, HSPB1, HSPA4, CLIC1, DDAH2, SERPINH1, HSPA8, MANF	138	107	13528	7.329269944467018	0.12511095716832088	0.0040420575583067775	0.17119601088861902
GOTERM_BP_FAT	GO:0019748~secondary metabolic process	7	4.4586	1.4653865660946532E-4	LDHB, TALDO1, PGD, IDH1, PNP, MDH2, MDH1	138	79	13528	8.686112639882591	0.16982414816194025	0.005459095594723351	0.23830863043593498
GOTERM_BP_FAT	GO:0043244~regulation of protein complex disassembly	6	3.82166	1.5998697972422865E-4	CAPG, CFL1, CAPZA1, EIF5A, MAP4, DSTN	138	51	13528	11.532821824381926	0.1838847688455908	0.005788885721625614	0.26015225443242196
GOTERM_BP_FAT	GO:0006732~coenzyme metabolic process	9	5.73248	1.6259915044687415E-4	GSR, LDHB, TALDO1, PGD, IDH1, SOD1, PNP, MDH2, MDH1	138	153	13528	5.766410912190963	0.18658814527220036	0.005720180203708236	0.26439458800845417
GOTERM_BP_FAT	GO:0051186~cofactor metabolic process	10	6.36943	1.635697994614621E-4	GSR, LDHB, CBR1, TALDO1, PGD, IDH1, SOD1, PNP, MDH2, MDH1	138	195	13528	5.02712746191007	0.18759040336133803	0.005599148083064165	0.26597094139556576
GOTERM_BP_FAT	GO:0032956~regulation of actin cytoskeleton organization	7	4.4586	2.8206788875558795E-4	ACTR3, ARPC2, CAPG, CFL1, CAPZA1, TMSL3, DSTN	138	89	13528	7.710144927536232	0.3011203668930216	0.009384028135857703	0.4582386168808794
GOTERM_BP_FAT	GO:0032970~regulation of actin filament-based process	7	4.4586	3.3765874972551497E-4	ACTR3, ARPC2, CAPG, CFL1, CAPZA1, TMSL3, DSTN	138	92	13528	7.458727158160051	0.34877431791591496	0.010937160493068365	0.5483169777621866
GOTERM_BP_FAT	GO:0032535~regulation of cellular component size	11	7.00637	4.332423747335414E-4	ACTR3, ACTA1, ARPC2, FHL1, CAPG, CFL1, CAPZA1, TMSL3, VAT1, DSTN, ENO1	138	271	13528	3.979036312102251	0.4232446115473334	0.013664211413214278	0.7030200003219189
GOTERM_BP_FAT	GO:0045454~cell redox homeostasis	6	3.82166	4.344218139348097E-4	GSR, TXNDC5, PRDX5, TXNRD1, PRDX1, GLRX	138	63	13528	9.336093857832989	0.42410825409350494	0.013369231547422977	0.7049275225901153
GOTERM_BP_FAT	GO:0051493~regulation of cytoskeleton organization	8	5.09554	4.6204828586860695E-4	ACTR3, ARPC2, CAPG, CFL1, CAPZA1, MAP4, TMSL3, DSTN	138	136	13528	5.766410912190963	0.443972168927655	0.013877496120809352	0.7495983362034608
GOTERM_BP_FAT	GO:0045185~maintenance of protein location	5	3.18471	0.00138684145474394	TLN1, YWHAB, TMSL3, FLNB, FLNA	138	48	13528	10.21135265700483	0.8283866146791428	0.04015995677614548	2.2341112210973346
GOTERM_BP_FAT	GO:0033043~regulation of organelle organization	9	5.73248	0.0016408414114056453	UBE2N, ACTR3, ARPC2, CAPG, CFL1, CAPZA1, MAP4, TMSL3, DSTN	138	217	13528	4.0657182929272695	0.8757649712106299	0.04629373001802761	2.638178483872311
GOTERM_BP_FAT	GO:0019674~NAD metabolic process	4	2.54777	0.0019851374399161518	LDHB, PNP, MDH2, MDH1	138	25	13528	15.68463768115942	0.9198319525803405	0.0545371398754142	3.1833883378409533
GOTERM_BP_FAT	GO:0043243~positive regulation of protein complex disassembly	3	1.91083	0.0020680904759857975	CFL1, EIF5A, DSTN	138	7	13528	42.01242236024844	0.9278634586806843	0.055553656645962235	3.3143195280978532
GOTERM_BP_FAT	GO:0030833~regulation of actin filament polymerization	5	3.18471	0.0021510556066818855	ACTR3, ARPC2, CAPG, CAPZA1, TMSL3	138	54	13528	9.076757917337629	0.9350919101009011	0.056526378388201626	3.4451035674457176
GOTERM_BP_FAT	GO:0051130~positive regulation of cellular component organization	8	5.09554	0.002443225938785249	UBE2N, ACTR3, ACTN4, ARPC2, CFL1, EIF5A, ARHGDIA, DSTN	138	181	13528	4.332772840099287	0.9552513349878045	0.06267273119939298	3.9043523985999307
GOTERM_BP_FAT	GO:0030834~regulation of actin filament depolymerization	4	2.54777	0.0024875751974812663	CAPG, CFL1, CAPZA1, DSTN	138	27	13528	14.522812667740205	0.9577079616243289	0.06251471084708193	3.9738834322894823
GOTERM_BP_FAT	GO:0010033~response to organic substance	17	10.828	0.002565780330316107	ACTA1, FHL2, CLIC1, SOD1, ANXA5, SERPINH1, MANF, ACTR3, NME1-NME2, NME1, CFL1, FABP3, IDH1, HSPB1, HSPA4, CA2, DDAH2, HSPA8	138	721	13528	2.3113630424732157	0.961716203266123	0.06317105616431351	4.096378872269413
GOTERM_BP_FAT	GO:0046907~intracellular transport	16	10.1911	0.0026747417681786323	MYL6, YWHAZ, ERP29, UCHL1, YWHAB, AKAP12, EIF5A, YWHAE, FLNA, YWHAG, YWHAH, TXNDC5, PCNA, YWHAQ, HSPA8, FTL	138	657	13528	2.3873116714093485	0.9666758562547727	0.06452003618954749	4.26680448338963
GOTERM_BP_FAT	GO:0006527~arginine catabolic process	3	1.91083	0.002739178264022211	DDAH2, DDAH1, FAH	138	8	13528	36.76086956521739	0.9693011345364472	0.0647963383574035	4.367455234124684
GOTERM_BP_FAT	GO:0051129~negative regulation of cellular component organization	7	4.4586	0.003212065726037449	YWHAH, CAPG, CAPZA1, MAP4, TMSL3, ARHGDIA, THY1	138	142	13528	4.83241477852623	0.9831918108645451	0.07419555252289134	5.103079021032864
GOTERM_BP_FAT	GO:0008104~protein localization	19	12.1019	0.00342862003085603	GDI2, YWHAZ, TLN1, ACTN4, ERP29, YWHAB, AKAP12, EIF5A, SELENBP1, YWHAE, FLNB, FLNA, RAB1A, YWHAG, YWHAH, YWHAQ, PCNA, TMSL3, MVP	138	882	13528	2.1117355154622235	0.9872449658119246	0.07759843713795433	5.438174969222487
GOTERM_BP_FAT	GO:0051271~negative regulation of cell motion	5	3.18471	0.0037777122684633803	ACTN4, CLIC4, ACTN1, VCL, THY1	138	63	13528	7.780078214860824	0.9918258588306651	0.08368583035807398	5.976022792941538
GOTERM_BP_FAT	GO:0051235~maintenance of location	5	3.18471	0.003998396750888051	TLN1, YWHAB, TMSL3, FLNB, FLNA	138	64	13528	7.658514492753623	0.9938305332615819	0.08685417839630427	6.314549554572901
GOTERM_BP_FAT	GO:0032271~regulation of protein polymerization	5	3.18471	0.004968309687945855	ACTR3, ARPC2, CAPG, CAPZA1, TMSL3	138	68	13528	7.208013640238705	0.9982098928829887	0.10503738287778452	7.7888646416775735
GOTERM_BP_FAT	GO:0006525~arginine metabolic process	3	1.91083	0.007381616618540133	DDAH2, DDAH1, FAH	138	13	13528	22.622073578595316	0.9999180518945083	0.14975561127082537	11.363266816851247
GOTERM_BP_FAT	GO:0032507~maintenance of protein location in cell	4	2.54777	0.008178818802666061	TLN1, YWHAB, FLNB, FLNA	138	41	13528	9.563803464121598	0.9999704613216153	0.1620329013676064	12.515156097993628
GOTERM_BP_FAT	GO:0034329~cell junction assembly	4	2.54777	0.008178818802666061	TLN1, ACTN1, VCL, THY1	138	41	13528	9.563803464121598	0.9999704613216153	0.1620329013676064	12.515156097993628
GOTERM_BP_FAT	GO:0034613~cellular protein localization	11	7.00637	0.008982547879436534	YWHAZ, YWHAG, YWHAH, ERP29, YWHAB, YWHAQ, AKAP12, PCNA, EIF5A, YWHAE, FLNA	138	411	13528	2.623646814062555	0.9999894499548951	0.17385888092151136	13.662242182228423
GOTERM_BP_FAT	GO:0070727~cellular macromolecule localization	11	7.00637	0.009425367382706988	YWHAZ, YWHAG, YWHAH, ERP29, YWHAB, YWHAQ, AKAP12, PCNA, EIF5A, YWHAE, FLNA	138	414	13528	2.604634880627319	0.9999940193745999	0.17894378073541062	14.288189664946483
GOTERM_BP_FAT	GO:0010638~positive regulation of organelle organization	5	3.18471	0.009982820820214226	UBE2N, ACTR3, ARPC2, CFL1, DSTN	138	83	13528	5.9053605727256855	0.9999970740425206	0.18577157771008868	15.070122528121487
GOTERM_BP_FAT	GO:0051495~positive regulation of cytoskeleton organization	4	2.54777	0.010572917593556646	ACTR3, ARPC2, CFL1, DSTN	138	45	13528	8.713687600644123	0.9999986277984947	0.19287064796307252	15.890545986690485
GOTERM_BP_FAT	GO:0045184~establishment of protein localization	16	10.1911	0.01107403197084525	GDI2, YWHAZ, ACTN4, ERP29, YWHAB, AKAP12, EIF5A, SELENBP1, YWHAE, FLNA, RAB1A, YWHAG, YWHAH, PCNA, YWHAQ, MVP	138	769	13528	2.03961478298562	0.999999278889201	0.19826419149111252	16.581408887822104
GOTERM_BP_FAT	GO:0006739~NADP metabolic process	3	1.91083	0.01113326707019431	TALDO1, PGD, IDH1	138	16	13528	18.380434782608695	0.9999993317117901	0.19647490824630254	16.662720615082026
GOTERM_BP_FAT	GO:0051651~maintenance of location in cell	4	2.54777	0.01260764023072081	TLN1, YWHAB, FLNB, FLNA	138	48	13528	8.169082125603865	0.9999998995388207	0.21662506660029857	18.66277753623542
GOTERM_BP_FAT	GO:0043254~regulation of protein complex assembly	5	3.18471	0.013152082955108552	ACTR3, ARPC2, CAPG, CAPZA1, TMSL3	138	90	13528	5.446054750402577	0.9999999501356052	0.22194231028827927	19.389882051295416
GOTERM_BP_FAT	GO:0006886~intracellular protein transport	10	6.36943	0.01383591007530002	YWHAZ, YWHAG, YWHAH, ERP29, YWHAB, YWHAQ, AKAP12, PCNA, EIF5A, YWHAE	138	374	13528	2.6210958691777106	0.9999999793241275	0.2291105266026927	20.29449248375338
GOTERM_BP_FAT	GO:0044087~regulation of cellular component biogenesis	6	3.82166	0.014705619764445708	ACTR3, ARPC2, CAPG, CAPZA1, TMSL3, RPS27A	138	142	13528	4.1420698101653395	0.9999999932574017	0.2386625256423739	21.431238108725548
GOTERM_BP_FAT	GO:0009065~glutamine family amino acid catabolic process	3	1.91083	0.017168810523782402	DDAH2, DDAH1, FAH	138	20	13528	14.704347826086956	0.9999999997193008	0.26962432175646667	24.56871094182175
GOTERM_BP_FAT	GO:0051494~negative regulation of cytoskeleton organization	4	2.54777	0.018171923218659694	CAPG, CAPZA1, MAP4, TMSL3	138	55	13528	7.129380764163373	0.9999999999232607	0.2796634288507638	25.812402472229135
GOTERM_BP_FAT	GO:0051017~actin filament bundle formation	3	1.91083	0.018851592671638846	ACTN4, CALD1, ACTN1	138	21	13528	14.004140786749483	0.9999999999681527	0.28515917349279407	26.644112327016913
GOTERM_BP_FAT	GO:0034330~cell junction organization	4	2.54777	0.01997444083558934	TLN1, ACTN1, VCL, THY1	138	57	13528	6.879227053140097	0.9999999999925613	0.29602893832240196	27.998995192689357
GOTERM_BP_FAT	GO:0019853~L-ascorbic acid biosynthetic process	2	1.27389	0.020152469444520545	AKR1A1, GSTO1	138	2	13528	98.02898550724638	0.999999999994094	0.2948836499888109	28.211643546662657
GOTERM_BP_FAT	GO:0006605~protein targeting	7	4.4586	0.022165363877984883	YWHAZ, YWHAG, YWHAB, YWHAQ, AKAP12, EIF5A, YWHAE	138	215	13528	3.191641388608022	0.9999999999995665	0.3158346867892523	30.57531413192236
GOTERM_BP_FAT	GO:0015031~protein transport	15	9.55414	0.02226872507188531	YWHAZ, GDI2, ACTN4, ERP29, YWHAB, AKAP12, EIF5A, SELENBP1, YWHAE, RAB1A, YWHAG, YWHAH, PCNA, YWHAQ, MVP	138	762	13528	1.9297044391190232	0.9999999999996209	0.3136228466917905	30.694693438645547
GOTERM_BP_FAT	GO:0042364~water-soluble vitamin biosynthetic process	3	1.91083	0.022415095771381333	AKR1A1, GSTO1, PNP	138	23	13528	12.786389413988658	0.9999999999996866	0.31196115033172855	30.863417955504534
GOTERM_BP_FAT	GO:0006099~tricarboxylic acid cycle	3	1.91083	0.022415095771381333	IDH1, MDH2, MDH1	138	23	13528	12.786389413988658	0.9999999999996866	0.31196115033172855	30.863417955504534
GOTERM_BP_FAT	GO:0046356~acetyl-CoA catabolic process	3	1.91083	0.022415095771381333	IDH1, MDH2, MDH1	138	23	13528	12.786389413988658	0.9999999999996866	0.31196115033172855	30.863417955504534
GOTERM_BP_FAT	GO:0007044~cell-substrate junction assembly	3	1.91083	0.022415095771381333	TLN1, ACTN1, THY1	138	23	13528	12.786389413988658	0.9999999999996866	0.31196115033172855	30.863417955504534
GOTERM_BP_FAT	GO:0003012~muscle system process	6	3.82166	0.028058625376825196	MYL6, ALDOA, ACTA1, CNN3, CALD1, SOD1	138	168	13528	3.5010351966873707	0.9999999999999998	0.37084886229889547	37.08251121337758
GOTERM_BP_FAT	GO:0009109~coenzyme catabolic process	3	1.91083	0.02823306740913181	IDH1, MDH2, MDH1	138	26	13528	11.311036789297658	0.9999999999999999	0.36897114499640893	37.26610617066134
GOTERM_BP_FAT	GO:0035305~negative regulation of dephosphorylation	2	1.27389	0.03007699344819097	YWHAB, YWHAE	138	3	13528	65.35265700483092	1.0	0.3841796773564906	39.17627785198461
GOTERM_BP_FAT	GO:0030836~positive regulation of actin filament depolymerization	2	1.27389	0.03007699344819097	CFL1, DSTN	138	3	13528	65.35265700483092	1.0	0.3841796773564906	39.17627785198461
GOTERM_BP_FAT	GO:0035308~negative regulation of protein amino acid dephosphorylation	2	1.27389	0.03007699344819097	YWHAB, YWHAE	138	3	13528	65.35265700483092	1.0	0.3841796773564906	39.17627785198461
GOTERM_BP_FAT	GO:0006749~glutathione metabolic process	3	1.91083	0.032410176084175735	GSR, IDH1, SOD1	138	28	13528	10.50310559006211	1.0	0.40344073532173896	41.51508462696457
GOTERM_BP_FAT	GO:0031345~negative regulation of cell projection organization	3	1.91083	0.032410176084175735	YWHAH, ARHGDIA, THY1	138	28	13528	10.50310559006211	1.0	0.40344073532173896	41.51508462696457
GOTERM_BP_FAT	GO:0030837~negative regulation of actin filament polymerization	3	1.91083	0.032410176084175735	CAPG, CAPZA1, TMSL3	138	28	13528	10.50310559006211	1.0	0.40344073532173896	41.51508462696457
GOTERM_BP_FAT	GO:0031032~actomyosin structure organization	3	1.91083	0.032410176084175735	ACTG1, ACTA1, CNN3	138	28	13528	10.50310559006211	1.0	0.40344073532173896	41.51508462696457
GOTERM_BP_FAT	GO:0009110~vitamin biosynthetic process	3	1.91083	0.032410176084175735	AKR1A1, GSTO1, PNP	138	28	13528	10.50310559006211	1.0	0.40344073532173896	41.51508462696457
GOTERM_BP_FAT	GO:0006081~cellular aldehyde metabolic process	3	1.91083	0.032410176084175735	TALDO1, AKR1A1, IDH1	138	28	13528	10.50310559006211	1.0	0.40344073532173896	41.51508462696457
GOTERM_BP_FAT	GO:0010975~regulation of neuron projection development	4	2.54777	0.034008329047945714	ACTR3, YWHAH, ARHGDIA, THY1	138	70	13528	5.6016563146997935	1.0	0.41484533765324116	43.0680887794954
GOTERM_BP_FAT	GO:0032272~negative regulation of protein polymerization	3	1.91083	0.03458411122913803	CAPG, CAPZA1, TMSL3	138	29	13528	10.140929535232383	1.0	0.4164036749934208	43.61805706420091
GOTERM_BP_FAT	GO:0007264~small GTPase mediated signal transduction	8	5.09554	0.03557830932299259	GDI2, RSU1, CFL1, YWHAB, YWHAQ, RAB1A, IQGAP1, ARHGDIA	138	305	13528	2.5712520788785937	1.0	0.42172880150257874	44.555961260133934
GOTERM_BP_FAT	GO:0034614~cellular response to reactive oxygen species	3	1.91083	0.036813169492224414	PRDX5, SOD1, PRDX1	138	30	13528	9.802898550724638	1.0	0.42902611834598114	45.70051423637342
GOTERM_BP_FAT	GO:0051187~cofactor catabolic process	3	1.91083	0.03909602919029668	IDH1, MDH2, MDH1	138	31	13528	9.486676016830295	1.0	0.44508338227912725	47.758257960604645
GOTERM_BP_FAT	GO:0006084~acetyl-CoA metabolic process	3	1.91083	0.03909602919029668	IDH1, MDH2, MDH1	138	31	13528	9.486676016830295	1.0	0.44508338227912725	47.758257960604645
GOTERM_BP_FAT	GO:0019852~L-ascorbic acid metabolic process	2	1.27389	0.03990172187010947	AKR1A1, GSTO1	138	4	13528	49.01449275362319	1.0	0.4481135396317021	48.46685742077162
GOTERM_BP_FAT	GO:0006766~vitamin metabolic process	4	2.54777	0.0404650559787006	CBR1, AKR1A1, GSTO1, PNP	138	75	13528	5.228212560386473	1.0	0.44905954903771805	48.956935044898266
GOTERM_BP_FAT	GO:0010769~regulation of cell morphogenesis involved in differentiation	4	2.54777	0.04320912546637649	ACTR3, YWHAH, ARHGDIA, THY1	138	77	13528	5.092414831545266	1.0	0.46756645884156955	51.28224645378734
GOTERM_BP_FAT	GO:0022604~regulation of cell morphogenesis	5	3.18471	0.04408615954584098	ACTR3, ALDOA, YWHAH, ARHGDIA, THY1	138	131	13528	3.741564332337648	1.0	0.4707183939751891	52.004220342634014
GOTERM_BP_FAT	GO:0051960~regulation of nervous system development	6	3.82166	0.045643330532365294	ACTR3, YWHAG, YWHAH, RPS27A, ARHGDIA, THY1	138	192	13528	3.0634057971014492	1.0	0.47899508861222984	53.26140011513081
GOTERM_BP_FAT	GO:0045664~regulation of neuron differentiation	5	3.18471	0.046168106714046364	ACTR3, YWHAG, YWHAH, ARHGDIA, THY1	138	133	13528	3.685300207039338	1.0	0.4792585631801315	53.6780672126865
GOTERM_BP_FAT	GO:0031333~negative regulation of protein complex assembly	3	1.91083	0.04625451000856822	CAPG, CAPZA1, TMSL3	138	34	13528	8.649616368286445	1.0	0.4762404528201343	53.746335391934075
GOTERM_BP_FAT	GO:0009060~aerobic respiration	3	1.91083	0.048739769899854915	IDH1, MDH2, MDH1	138	35	13528	8.40248447204969	1.0	0.49089163103637745	55.67002056752912
GOTERM_BP_FAT	GO:0019585~glucuronate metabolic process	2	1.27389	0.04962765089304482	AKR1A1, UGDH	138	5	13528	39.21159420289855	1.0	0.4936219114975853	56.338876090868915
GOTERM_BP_FAT	GO:0006063~uronic acid metabolic process	2	1.27389	0.04962765089304482	AKR1A1, UGDH	138	5	13528	39.21159420289855	1.0	0.4936219114975853	56.338876090868915
GOTERM_BP_FAT	GO:0010639~negative regulation of organelle organization	4	2.54777	0.05046518755645508	CAPG, CAPZA1, MAP4, TMSL3	138	82	13528	4.781901732060799	1.0	0.4959334962026235	56.96111462230695
GOTERM_BP_FAT	GO:0009266~response to temperature stimulus	4	2.54777	0.05198327630937652	LXN, HSPB1, HSPA4, SOD1	138	83	13528	4.724288458180548	1.0	0.5028849747985182	58.06779961956438
GOTERM_BP_FAT	GO:0060284~regulation of cell development	6	3.82166	0.057404148777136677	ACTR3, YWHAG, YWHAH, RPS27A, ARHGDIA, THY1	138	205	13528	2.8691410392364793	1.0	0.5351854132173877	61.80549217869871
GOTERM_BP_FAT	GO:0035304~regulation of protein amino acid dephosphorylation	2	1.27389	0.059255766829811485	YWHAB, YWHAE	138	6	13528	32.67632850241546	1.0	0.5432424555105745	63.00884908695736
GOTERM_BP_FAT	GO:0031344~regulation of cell projection organization	4	2.54777	0.06154828434776355	ACTR3, YWHAH, ARHGDIA, THY1	138	89	13528	4.405797101449275	1.0	0.5536952138563557	64.44945486324771
GOTERM_BP_FAT	GO:0006767~water-soluble vitamin metabolic process	3	1.91083	0.061854816858097836	AKR1A1, GSTO1, PNP	138	40	13528	7.352173913043478	1.0	0.551960288812843	64.63803724229611
GOTERM_BP_FAT	GO:0007517~muscle organ development	6	3.82166	0.06336867185585986	MYL6, ACTA1, TAGLN, FHL1, TAGLN2, FLNB	138	211	13528	2.7875540902534515	1.0	0.5574093957486683	65.5556893004128
GOTERM_BP_FAT	GO:0043242~negative regulation of protein complex disassembly	3	1.91083	0.06460743214256567	CAPG, CAPZA1, MAP4	138	41	13528	7.172852598091198	1.0	0.5611135683202392	66.28991027486526
GOTERM_BP_FAT	GO:0006090~pyruvate metabolic process	3	1.91083	0.06740062130805677	GPI, LDHB, LDHA	138	42	13528	7.0020703933747415	1.0	0.5734884326161768	67.89189940390705
GOTERM_BP_FAT	GO:0042493~response to drug	6	3.82166	0.06859712860554774	YWHAZ, NME1-NME2, NME1, FABP3, SOD1, PNP, MVP	138	216	13528	2.7230273752012883	1.0	0.5766382761696357	68.55603472657661
GOTERM_BP_FAT	GO:0019430~removal of superoxide radicals	2	1.27389	0.06878704622185369	SOD1, PRDX1	138	7	13528	28.008281573498962	1.0	0.5742329142150511	68.66025741295428
GOTERM_BP_FAT	GO:0006936~muscle contraction	5	3.18471	0.0699390578522062	MYL6, ALDOA, ACTA1, CNN3, CALD1	138	153	13528	3.203561617883869	1.0	0.577081306466873	69.28554076364625
GOTERM_BP_FAT	GO:0034599~cellular response to oxidative stress	3	1.91083	0.0702332941775938	PRDX5, SOD1, PRDX1	138	43	13528	6.839231547017189	1.0	0.5752811330247527	69.44335713797109
GOTERM_BP_FAT	GO:0050768~negative regulation of neurogenesis	3	1.91083	0.07601281823140404	YWHAH, ARHGDIA, THY1	138	45	13528	6.535265700483092	1.0	0.6019285534768349	72.39315867327103
GOTERM_BP_FAT	GO:0007016~cytoskeletal anchoring at plasma membrane	2	1.27389	0.07822245592960207	TLN1, FLNB	138	8	13528	24.507246376811594	1.0	0.6095256410487631	73.44858604165479
GOTERM_BP_FAT	GO:0042267~natural killer cell mediated cytotoxicity	2	1.27389	0.07822245592960207	TUBB, PRDX1	138	8	13528	24.507246376811594	1.0	0.6095256410487631	73.44858604165479
GOTERM_BP_FAT	GO:0002228~natural killer cell mediated immunity	2	1.27389	0.07822245592960207	TUBB, PRDX1	138	8	13528	24.507246376811594	1.0	0.6095256410487631	73.44858604165479
GOTERM_BP_FAT	GO:0006734~NADH metabolic process	2	1.27389	0.07822245592960207	MDH2, MDH1	138	8	13528	24.507246376811594	1.0	0.6095256410487631	73.44858604165479
GOTERM_BP_FAT	GO:0006108~malate metabolic process	2	1.27389	0.07822245592960207	MDH2, MDH1	138	8	13528	24.507246376811594	1.0	0.6095256410487631	73.44858604165479
GOTERM_BP_FAT	GO:0070647~protein modification by small protein conjugation or removal	5	3.18471	0.07949802221384245	UBE2N, SUMO2, UCHL1, UBE2L3, RPS27A	138	160	13528	3.0634057971014492	1.0	0.6123935380199726	74.04049179905108
GOTERM_BP_FAT	GO:0010721~negative regulation of cell development	3	1.91083	0.08495197862021273	YWHAH, ARHGDIA, THY1	138	48	13528	6.1268115942028984	1.0	0.6345725137303128	76.43439902890867
GOTERM_BP_FAT	GO:0006098~pentose-phosphate shunt	2	1.27389	0.08756295323369075	TALDO1, PGD	138	9	13528	21.784219001610303	1.0	0.6429549858418883	77.50559400689654
GOTERM_BP_FAT	GO:0006575~cellular amino acid derivative metabolic process	5	3.18471	0.08818299735248722	GSR, FABP3, EIF5A, IDH1, SOD1	138	166	13528	2.9526802863628427	1.0	0.642432895976244	77.753173425858
GOTERM_BP_FAT	GO:0050767~regulation of neurogenesis	5	3.18471	0.08818299735248722	ACTR3, YWHAG, YWHAH, ARHGDIA, THY1	138	166	13528	2.9526802863628427	1.0	0.642432895976244	77.753173425858
GOTERM_BP_FAT	GO:0007265~Ras protein signal transduction	4	2.54777	0.09066047558681681	RSU1, CFL1, YWHAB, ARHGDIA	138	105	13528	3.734437543133195	1.0	0.6498999036814916	78.71711641601091
GOTERM_BP_FAT	GO:0015718~monocarboxylic acid transport	3	1.91083	0.09107961542166645	ANXA1, FABP3, AKR1C1	138	50	13528	5.881739130434783	1.0	0.6484966291717433	78.87626702496064
GOTERM_BP_FAT	GO:0001909~leukocyte mediated cytotoxicity	2	1.27389	0.09680948592031179	TUBB, PRDX1	138	10	13528	19.605797101449276	1.0	0.6688702016705899	80.94293344100201
GOTERM_BP_FAT	GO:0006107~oxaloacetate metabolic process	2	1.27389	0.09680948592031179	MDH2, MDH1	138	10	13528	19.605797101449276	1.0	0.6688702016705899	80.94293344100201
GOTERM_BP_FAT	GO:0000303~response to superoxide	2	1.27389	0.09680948592031179	SOD1, PRDX1	138	10	13528	19.605797101449276	1.0	0.6688702016705899	80.94293344100201
GOTERM_BP_FAT	GO:0009064~glutamine family amino acid metabolic process	3	1.91083	0.0973327764705938	DDAH2, DDAH1, FAH	138	52	13528	5.655518394648829	1.0	0.6678324824161546	81.12189999711947
