# Supplementary material for: Quantitative proteomics reveals regulatory differences in the chondrocyte secretome from human medial and lateral femoral condyles in osteoarthritic patients
Source: Proteome Sci. 2013 Oct 4;11:43. doi: 10.1186/1477-5956-11-43 (PMC3851248; doi:10.1186/1477-5956-11-43)
Supplement: Additional file 5: Table S5 — Proteins identified in cellmedium from monolayer cultured chondrocytes of one LM-scored patient sample. Duplicate samples were individually SILAC labelled and processed in parallel. LM Exp I = Low Mankin label experiment one, LM Exp II = Low Mankin label experiment two. [file 1477-5956-11-43-S5.xlsx]

## Sheet: 130830_Perseus_output_LM_monola
Supplementary Table 5	Proteins identified in cellmedium from monolayer cultured chondrocytes of one LM-scored patient sample. Duplicate samples were individually SILAC labelled and processed in parallel. LM Exp I = Low Mankin label experiment one, LM Exp II = Low Mankin label experiment two.
Protein names:	Name(s) of protein(s) contained within the group.
Gene names:	Name(s) of the gene(s) associated to the protein(s) contained within the group.
Uniprot Ids:	UniProt (http://www.uniprot.org) ID(s) of the protein(s) contained within the group. As multiple proteins can meet the quality criteria, this can contain multiple entries.
Peptides in protein group:	The total number of peptide sequences associated with the protein group (i.e. for all the proteins in the group).
Unique peptides in protein group:	The total number of unique peptides associated with the protein group (i.e. these peptides are not shared with another protein group).
Sequence coverage [%]:	Percentage of the sequence that is covered by the identified peptides of the best protein sequence contained within the group.
Unique Peptides:	The total number of unique peptides in each experiment.
Ratio H/L Normalized:	Normalized ratio between heavy and light SILAC partners. The median of the total ratio population was shifted to 1.
Ratio H/L Variability [%]:	Coefficient of variability over all redundant quantifiable peptides.
Ratio H/L Count:	Number of redundant peptides used for quantitation.
Protein Names	Gene Names	Uniprot	Peptides	Unique Peptides	Sequence	Unique Peptides	Ratio H/L Normalized	Ratio H/L Variability [%]	Ratio H/L Count	Unique Peptides	Ratio H/L Normalized	Ratio H/L Variability [%]	Ratio H/L Count
			in protein group	in protein group	Coverage [%]	LM Exp I	LM Exp I	LM Exp I	LM Exp I	LM Exp II	LM Exp II	LM Exp II	LM Exp II
1,4-alpha-glucan-branching enzyme;Brancher enzyme;Glycogen-branching enzyme;cDNA FLJ43930 fis, clone TESTI4013441, highly similar to 1,4-alpha-glucan branching enzyme (EC 2.4.1.18);Glucan , branching enzyme 1 variant;cDNA FLJ57129, highly similar to 1,4-alpha-glucan branching enzyme (EC 2.4.1.18);cDNA FLJ59760, highly similar to 1,4-alpha-glucan branching enzyme (EC 2.4.1.18)	GBE1	Q04446;B3KWV3;Q59ET0;B4DNJ3;B4DUF1	1	1	1.7	1	NaN	NaN	0	0	NaN	NaN	0
10 kDa chaperonin;10 kDa heat shock protein, mitochondrial;Chaperonin 10;Early-pregnancy factor;Chaperonin 10-related protein;Heat shock 10kDa protein 1 (Chaperonin 10), isoform CRA_b;Putative uncharacterized protein HSPE1	HSPE1;EPFP1;hCG_21429	P61604;Q53X54;Q9UNM1;B8ZZL8	1	1	13.7	1	NaN	NaN	0	1	NaN	NaN	0
11S regulator complex subunit alpha;Activator of multicatalytic protease subunit 1;Interferon gamma up-regulated I-5111 protein;Proteasome activator 28 subunit alpha;Proteasome activator complex subunit 1;PSME1 protein;cDNA, FLJ92500, Homo sapiens proteasome (prosome, macropain) activator subunit 1 (PA28 alpha) (PSME1), mRNA;Proteasome (Prosome, macropain) activator subunit 1 (PA28 alpha), isofor…	IFI5111;PSME1;hCG_40175	Q06323;Q6FHU3;Q6IBM2;A6NJG9;Q86SZ9	2	2	7.6	2	NaN	NaN	1	0	NaN	NaN	0
12E7;CD99 antigen;E2 antigen;Protein MIC2;T-cell surface glycoprotein E2;cDNA, FLJ94187, highly similar to Homo sapiens CD99 antigen (CD99), mRNA;CD99 antigen, isoform CRA_b;Putative uncharacterized protein CD99	CD99;MIC2;MIC2X;MIC2Y;hCG_1733152	P14209-1;P14209;B2R932;A6NIW1	1	1	5.4	1	NaN	NaN	1	0	NaN	NaN	0
14 kDa laminin-binding protein;14 kDa lectin;Beta-galactoside-binding lectin L-14-I;Galaptin;Galectin-1;HBL;HPL;Lactose-binding lectin 1;Lectin galactoside-binding soluble 1;Putative MAPK-activating protein PM12;S-Lac lectin 1;HL14 protein	LGALS1;HL14	P09382;B2R5E8;Q15954	8	8	64.4	8	0.051598	109.18	14	4	3.4371	193.12	3
14 kDa phosphohistidine phosphatase;Phosphohistidine phosphatase 1;Protein janus-A homolog;PHP14 protein	CGI-202;HSPC141;PHP14;PHPT1;RP11-216L13.10-003	Q9NRX4;Q6FIE5;B1AMX0	1	1	9.6	1	NaN	NaN	1	0	NaN	NaN	0
14 kDa thioredoxin-related protein;Protein 42-9-9;Thioredoxin domain-containing protein 17;Thioredoxin-like protein 5	TXNDC17;TXNL5	Q9BRA2	1	1	11.4	1	0.013828	181.65	2	1	NaN	NaN	0
14.5 kDa translational inhibitor protein;Ribonuclease UK114;UK114 antigen homolog;Heat-responsive protein 12;Heat-responsive protein 12, isoform CRA_a;UK114 protein	HRSP12;PSP;hCG_18221;UK114	P52758;Q6IBG0	2	2	19.7	2	NaN	NaN	1	0	NaN	NaN	0
14-3-3 protein beta/alpha;14-3-3 protein beta/alpha, N-terminally processed;Protein 1054;Protein kinase C inhibitor protein 1	YWHAB	P31946-1;P31946;B5BU24	12	1	53.7	1	NaN	NaN	0	0	NaN	NaN	0
14-3-3 protein beta/alpha;14-3-3 protein beta/alpha, N-terminally processed;Protein 1054;Protein kinase C inhibitor protein 1	YWHAB	P31946-2;P31946	12	1	53.7	1	0.0032867	153.42	4	1	NaN	NaN	0
14-3-3 protein epsilon;cDNA, FLJ79100, highly similar to 14-3-3 protein epsilon (14-3-3E);14-3-3 protein epsilon isoform transcript variant 1;cDNA FLJ51851, highly similar to 14-3-3 protein epsilon (14-3-3E);cDNA, FLJ79084, highly similar to 14-3-3 protein epsilon (14-3-3E)	YWHAE	P62258;B7ZA86;Q4VJB6	15	13	56.9	13	0.0070151	138.37	10	3	NaN	NaN	1
14-3-3 protein eta;Protein AS1;cDNA, FLJ93036, highly similar to Homo sapiens tyrosine 3-monooxygenase/tryptophan 5-monooxygenaseactivation protein, eta polypeptide (YWHAH), mRNA	YWHA1;YWHAH	Q04917;B2R6N6	3	1	13	1	NaN	NaN	1	0	NaN	NaN	0
14-3-3 protein gamma;14-3-3 protein gamma, N-terminally processed;Protein kinase C inhibitor protein 1;cDNA FLJ14168 fis, clone NT2RP2001440, highly similar to 14-3-3 protein gamma;cDNA FLJ51843, highly similar to 14-3-3 protein gamma;cDNA FLJ52141, highly similar to 14-3-3 protein gamma	YWHAG	P61981;B3KNB4;B4DHC4;B4DE78	10	6	40.1	6	0.0034906	88.942	5	1	NaN	NaN	1
14-3-3 protein sigma;Epithelial cell marker protein 1;Stratifin	HME1;SFN	P31947-1;P31947;P31947-2	3	1	10.5	1	NaN	NaN	0	1	NaN	NaN	0
14-3-3 protein tau;14-3-3 protein T-cell;14-3-3 protein theta;Protein HS1;cDNA FLJ52118, highly similar to 14-3-3 protein theta;cDNA FLJ51144, highly similar to 14-3-3 protein theta;cDNA, FLJ79057, highly similar to 14-3-3 protein theta;Putative uncharacterized protein YWHAQ	YWHAQ	P27348;B4DMT8;B4DY04;Q53S41;Q53RR5	6	3	26.1	3	0.017794	206.28	4	1	NaN	NaN	1
14-3-3 protein zeta/delta;Protein kinase C inhibitor protein 1;Tyrosine 3-monooxygenase/tryptophan 5-monooxygenase activation protein zeta polypeptide;cDNA, FLJ79516, highly similar to 14-3-3 protein zeta/delta;cDNA FLJ50142, highly similar to 14-3-3 protein zeta/delta (Protein kinase Cinhibitor protein 1);cDNA FLJ51775, highly similar to 14-3-3 protein zeta/delta;Tyrosine 3-monooxygenasea/trypto…	YWHAZ	P63104;D0PNI1;B0AZS6;B7Z2E6;B7Z465;Q2F831	14	11	58.8	11	0.0030902	202.46	7	4	NaN	NaN	1
150 kDa TGF-beta-1-binding protein;C3 and PZP-like alpha-2-macroglobulin domain-containing protein 7;CD109 antigen;p180;Platelet-specific Gov antigen;r150;CD109	CD109;CPAMD7	Q6YHK3-1;Q6YHK3;Q6YHK3-4;Q6YHK3-2;Q5XUM6;Q6YHK3-3;Q5XUM8;Q5XUN0;Q5XUN1	21	21	19.4	19	0.24811	97.275	12	3	NaN	NaN	1
15-hydroxyprostaglandin dehydrogenase [NADP+];Carbonyl reductase [NADPH] 1;NADPH-dependent carbonyl reductase 1;Prostaglandin 9-ketoreductase;Prostaglandin-E(2) 9-reductase;Putative uncharacterized protein CBR1;Carbonyl reductase 1, isoform CRA_c;cDNA FLJ60474, highly similar to Carbonyl reductase	CBR;CBR1;CRN;hCG_401084	P16152;A8MTM1;B4DFK7	5	5	23.1	5	0.019178	125.23	6	0	NaN	NaN	0
15-oxoprostaglandin 13-reductase;NADP-dependent leukotriene B4 12-hydroxydehydrogenase;Prostaglandin reductase 1;cDNA FLJ59730, highly similar to NADP-dependent leukotriene B412-hydroxydehydrogenase (EC 1.3.1.74);Leukotriene B4 12-hydroxydehydrogenase, isoform CRA_d	LTB4DH;PTGR1;hCG_28760;RP11-16L21.1-004;RP11-16L21.1-002	Q14914;B4DPK3;Q5JVP3;Q5JVP2	4	4	20.7	4	0.02019	103.6	5	0	NaN	NaN	0
17-beta-hydroxysteroid dehydrogenase type 5;3-alpha-HSD type II, brain;3-alpha-hydroxysteroid dehydrogenase type 2;Aldo-keto reductase family 1 member C3;Chlordecone reductase homolog HAKRb;Dihydrodiol dehydrogenase 3;Dihydrodiol dehydrogenase type I;HA1753;Indanol dehydrogenase;Prostaglandin F synthase;Testosterone 17-beta-dehydrogenase 5;Trans-1,2-dihydrobenzene-1,2-diol dehydrogenase;Aldo-keto…	AKR1C3;DDH1;HSD17B5;KIAA0119;PGFS;hCG_19343	P42330;B4DL37;Q2XPP3	8	3	33.1	3	NaN	NaN	1	1	NaN	NaN	0
18 kDa Alu RNA-binding protein;Signal recognition particle 14 kDa protein;Putative uncharacterized protein ENSP00000397549;Putative uncharacterized protein ENSP00000416419	SRP14	P37108;C9J8B3;C9JG78	1	1	10.3	1	NaN	NaN	1	0	NaN	NaN	0
18 kDa phosphoprotein;Cofilin, non-muscle isoform;Cofilin-1;cDNA FLJ51435, moderately similar to Cofilin-1	CFL;CFL1	P23528;B4E112	6	3	42.8	3	NaN	NaN	0	0	NaN	NaN	0
19 kDa pancornulin;Cornifin-A;Small proline-rich protein IA;SPRK;14.9 kDa pancornulin;Cornifin-B;Small proline-rich protein IB;Small proline rich protein	SPRR1A;SPRR1B	P35321;P22528;Q2I377	2	1	27	0	NaN	NaN	0	1	NaN	NaN	0
1-Cys peroxiredoxin;24 kDa protein;Acidic calcium-independent phospholipase A2;Antioxidant protein 2;Liver 2D page spot 40;Non-selenium glutathione peroxidase;Peroxiredoxin-6;Red blood cells page spot 12;Peroxiredoxin 6	AOP2;KIAA0106;PRDX6	P30041;A4UCS6	1	1	5.8	1	NaN	NaN	0	1	NaN	NaN	0
1F5 antigen;20 kDa homologous restriction factor;CD59 glycoprotein;MAC-inhibitory protein;MEM43 antigen;Membrane attack complex inhibition factor;Membrane inhibitor of reactive lysis;Protectin;CD59 antigen, complement regulatory protein, isoform CRA_b;CD59 protein;cDNA, FLJ92039, Homo sapiens CD59 antigen p18-20 (antigen identified by monoclonalantibodies 16.3A5, EJ16, EJ30, EL32 and G344) (CD59)…	CD59;MIC11;MIN1;MIN2;MIN3;MSK21;hCG_2033390	P13987;Q6FHM9	1	1	9.4	1	NaN	NaN	1	0	NaN	NaN	0
20-alpha-hydroxysteroid dehydrogenase;Aldo-keto reductase family 1 member C1;Chlordecone reductase homolog HAKRC;Dihydrodiol dehydrogenase 1/2;High-affinity hepatic bile acid-binding protein;Indanol dehydrogenase;Trans-1,2-dihydrobenzene-1,2-diol dehydrogenase	AKR1C1;DDH;DDH1	Q04828	10	0	44.9	0	0.0055167	129.48	16	0	NaN	NaN	0
22 kDa actin-binding protein;Protein WS3-10;Smooth muscle protein 22-alpha;Transgelin;Transgelin variant;cDNA, FLJ94704, highly similar to Homo sapiens transgelin (TAGLN), mRNA;Putative uncharacterized protein DKFZp686P11128;TAGLN protein;Transgelin variant 2;Transgelin, isoform CRA_b	SM22;TAGLN;WS3-10;DKFZp686P11128;hCG_2032895	Q01995;Q53GC9;Q5U0D2;Q6FI52;Q59FA5	9	9	48.3	9	0.063555	151.87	6	3	NaN	NaN	0
25 kDa FK506-binding protein;FK506-binding protein 3;Immunophilin FKBP25;Peptidyl-prolyl cis-trans isomerase FKBP3;Rapamycin-selective 25 kDa immunophilin;Rotamase;FK506-binding protein 3 variant	FKBP25;FKBP3	Q00688;Q53GD8	3	3	16.5	3	NaN	NaN	0	0	NaN	NaN	0
250/210 kDa paraneoplastic pemphigus antigen;Desmoplakin;cDNA FLJ53584, highly similar to Desmoplakin;cDNA FLJ51487, highly similar to Desmoplakin;cDNA FLJ61543, highly similar to Desmoplakin;DSP variant protein	DSP;DSP variant protein	P15924-1;P15924;P15924-2;B4DKX6;B4DWT7;B4E2A0;Q4LE79	4	4	1.3	4	0.14096	43.698	3	3	0.088571	75.051	3
28 kDa heat shock protein;Estrogen-regulated 24 kDa protein;Heat shock 27 kDa protein;Heat shock protein beta-1;Stress-responsive protein 27;cDNA FLJ52243, highly similar to Heat-shock protein beta-1;Putative uncharacterized protein HSPB1	HSP27;HSP28;HSPB1	P04792;C9JLY6;B4DL87;C9J3N8	3	3	21	3	0.022683	155.69	10	0	NaN	NaN	0
2-phospho-D-glycerate hydro-lyase;Alpha-enolase;C-myc promoter-binding protein;Enolase 1;MBP-1;MPB-1;Non-neural enolase;Phosphopyruvate hydratase;Plasminogen-binding protein;Enolase	ENO1;ENO1L1;MBPB1;MPB1	P06733-1;P06733;A4QMW8;A4UCS8;Q96GV1;Q9BT62;P06733-2	23	22	62.9	22	0.0079976	173.5	29	4	NaN	NaN	0
2-phospho-D-glycerate hydro-lyase;Enolase 2;Gamma-enolase;Neural enolase;Neuron-specific enolase;Enolase	ENO2;hCG_25937	P09104;A8K3B0;Q6FHV6;B7Z2X9	3	2	13.8	2	NaN	NaN	1	0	NaN	NaN	0
3(2),5-bisphosphate nucleotidase 1;Bisphosphate 3-nucleotidase 1;PAP-inositol-1,4-phosphatase;Putative uncharacterized protein BPNT1;cDNA FLJ52203, highly similar to 3(2),5-bisphosphate nucleotidase 1 (EC 3.1.3.7);cDNA, FLJ78861, highly similar to 3(2),5-bisphosphate nucleotidase 1 (EC 3.1.3.7);cDNA FLJ52417, highly similar to 3(2),5-bisphosphate nucleotidase 1 (EC 3.1.3.7)	BPNT1	O95861-2;O95861;A6NF51;C9JI50;O95861-1;B4DPS5;B7Z9J7;B4DUS9	3	3	9.5	3	NaN	NaN	0	0	NaN	NaN	0
33 kDa VAMP-associated protein;Vesicle-associated membrane protein-associated protein A;cDNA FLJ78586, highly similar to Homo sapiens VAMP (vesicle-associated membrane protein)-associated protein A, 33kDa (VAPA), mRNA;cDNA, FLJ96653, Homo sapiens VAMP (vesicle-associated membrane protein)-associated protein A, 33kDa (VAPA), mRNA;Vesicle-associated membrane protein-associated protein B/C;cDNA FLJ4…	VAP33;VAPA;UNQ484/PRO983;VAPB;hCG_26693	A6NDZ0;Q9P0L0;A8KA83;O95292-1;O95292;B3KVU7;Q53XM7;O95292-2;Q59EZ6	2	2	6.9	2	NaN	NaN	0	1	NaN	NaN	1
35 kDa lectin;Carbohydrate-binding protein 35;Galactose-specific lectin 3;Galactoside-binding protein;Galectin-3;IgE-binding protein;L-31;Laminin-binding protein;Lectin L-29;Mac-2 antigen;LGALS3 protein variant;LGALS3 protein;Lectin, galactoside-binding, soluble, 3;Full-length cDNA clone CS0DI041YE05 of Placenta of Homo sapiens (human);Galectin 3	LGALS3;MAC2	P17931;Q59FR8;Q6FGL0;Q6IBA7;Q6NVH9;Q86TY5;Q8IXB9	1	1	4.4	1	NaN	NaN	0	0	NaN	NaN	0
37 kDa laminin receptor precursor;37/67 kDa laminin receptor;40S ribosomal protein SA;67 kDa laminin receptor;Colon carcinoma laminin-binding protein;Laminin receptor 1;Laminin-binding protein precursor p40;Multidrug resistance-associated protein MGr1-Ag;NEM/1CHD4;Putative uncharacterized protein RPSA;Putative uncharacterized protein ENSP00000346598;Laminin receptor-like protein LAMRL5;HCG1984468…	LAMBR;LAMR1;RPSA;LAMR1P15;hCG_1984468	P08865;C9J9K3;A6NE09;Q96RS2;C9JKH4	9	9	46.7	9	0.02637	130.52	9	0	NaN	NaN	0
39 kDa synovial protein;Cartilage glycoprotein 39;Chitinase-3-like protein 1;YKL-40	CHI3L1	P36222	20	20	65.8	15	1.0938	83.923	64	20	0.091606	169.84	36
3-alpha-HSD3;Aldo-keto reductase family 1 member C2;Chlordecone reductase homolog HAKRD;Dihydrodiol dehydrogenase 2;Dihydrodiol dehydrogenase/bile acid-binding protein;Trans-1,2-dihydrobenzene-1,2-diol dehydrogenase;Type III 3-alpha-hydroxysteroid dehydrogenase;cDNA FLJ52680, highly similar to Aldo-keto reductase family 1 member C2 (EC 1.-.-.-);Aldo-keto reductase family 1, member C2 variant;Aldo…	AKR1C2;DDH2;AKR1C1;RP11-69D4.1-003	P52895;B4DK69;Q59GU2;Q5SR14;B5ME26	9	1	39.6	1	0.012707	96.348	3	0	NaN	NaN	0
3D3/LYRIC;Astrocyte elevated gene-1 protein;Lysine-rich CEACAM1 co-isolated protein;Metadherin;Metastasis adhesion protein;Protein LYRIC	AEG1;LYRIC;MTDH	Q86UE4	1	1	2.2	1	NaN	NaN	0	0	NaN	NaN	0
3-oxo-5-beta-steroid 4-dehydrogenase;Aldo-keto reductase family 1 member D1;Delta(4)-3-ketosteroid 5-beta-reductase;Delta(4)-3-oxosteroid 5-beta-reductase;cDNA FLJ59278, highly similar to 3-oxo-5-beta-steroid 4-dehydrogenase (EC 1.3.1.3);Aldo-keto reductase family 1, member D1;cDNA FLJ25413 fis, clone TST03402, highly similar to 3-OXO-5-BETA-STEROID 4-DEHYDROGENASE (EC 1.3.99.6)	AKR1D1;SRD5B1	P51857;B4DPN3;C4PL35;C4PL37;Q96LK9	1	1	2.8	1	0.0022094	50.716	2	0	NaN	NaN	0
4.1B;Band 4.1-like protein 3;Differentially expressed in adenocarcinoma of the lung protein 1;cDNA FLJ37633 fis, clone BRCOC2017652, highly similar to Band 4.1-like protein 3;cDNA FLJ54069, highly similar to Band 4.1-like protein 3;cDNA FLJ58675, highly similar to Band 4.1-like protein 3;cDNA FLJ56196, highly similar to Band 4.1-like protein 3;cDNA FLJ77757;cDNA, FLJ95236, highly similar to Homo …	DAL1;EPB41L3;KIAA0987	Q9Y2J2-1;Q9Y2J2;B3KT50;B7Z2D7;B7Z4I5;B7Z8M8;Q9Y2J2-2;A8K968;B2RB02;B3KY28;B7Z2G3	1	1	1.2	1	NaN	NaN	0	0	NaN	NaN	0
40S ribosomal protein S12	RPS12	P25398	5	5	47.7	5	0.052864	84.95	3	0	NaN	NaN	0
40S ribosomal protein S18;Ke-3;Ribosomal protein S18;Ribosomal protein S18, isoform CRA_b;Rhabdomyosarcoma antigen MU-RMS-40.21	D6S218E;RPS18;DADB-159G18.1-001;DAMC-227D19.3-001;DAQB-314F24.10-001;hCG_1640167;XXbac-BCX165D10.12-001;XXbac-BPG185D15.7-001;DASS-63A3.5-001	P62269;Q5SUJ3;C9JGK0;Q5GGW2	2	2	11.2	2	0.20912	6.1324	2	0	NaN	NaN	0
40S ribosomal protein S19;cDNA, FLJ92047, Homo sapiens ribosomal protein S19 (RPS19), mRNA;Ribosomal protein S19, isoform CRA_a;Ribosomal protein S19	RPS19;hCG_1995572	P39019;B0ZBD0;Q8WVX7	1	1	6.2	1	NaN	NaN	0	0	NaN	NaN	0
40S ribosomal protein S21;Ribosomal protein S21;Ribosomal protein S21, isoform CRA_d;RPS21 protein;Ribosomal protein S21, isoform CRA_e	RPS21;hCG_41768;RP5-908M14.8-003	P63220;Q6FGH5;Q8WVC2;Q9BYK1	3	3	41	3	0.057391	56.618	4	1	NaN	NaN	1
40S ribosomal protein S28;cDNA, FLJ92192, Homo sapiens ribosomal protein S28 (RPS28), mRNA;HCG26477;Ribosomal protein S28, isoform CRA_a	RPS28;hCG_23961;hCG_26477	P62857;B2R4R9	1	1	17.4	1	NaN	NaN	1	0	NaN	NaN	0
47 kDa heat shock protein;Arsenic-transactivated protein 3;Cell proliferation-inducing gene 14 protein;Collagen-binding protein;Rheumatoid arthritis-related antigen RA-A47;Serpin H1;cDNA FLJ78501, highly similar to Homo sapiens serpin peptidase inhibitor, clade H (heat shock protein 47), member 1, (collagen binding protein 1) (SERPINH1), mRNA;Rheumatoid arthritis related antigen RA-A47;cDNA FLJ52…	CBP1;CBP2;HSP47;PIG14;SERPINH1;SERPINH2;ra-a47	P50454;A8K259;Q9NPA9;B4DN87	3	3	9.1	3	0.028827	337.04	2	0	NaN	NaN	0
47 kDa mannose 6-phosphate receptor-binding protein;Cargo selection protein TIP47;Mannose-6-phosphate receptor-binding protein 1;Perilipin-3;Placental protein 17	M6PRBP1;PLIN3;TIP47	O60664-1;O60664;O60664-2	10	10	35.5	10	0.0069141	102.78	16	0	NaN	NaN	0
4-alpha-hydroxy-tetrahydropterin dehydratase;Dimerization cofactor of hepatocyte nuclear factor 1-alpha;Phenylalanine hydroxylase-stimulating protein;Pterin carbinolamine dehydratase;Pterin-4-alpha-carbinolamine dehydratase;PCBD protein;4a-carbinolamine dehydratase	DCOH;PCBD;PCBD1	P61457;Q6FGB3;Q6LEE0;Q6LEE1;Q6LEE2	3	3	38.5	2	0.1442	124.66	4	1	NaN	NaN	0
4-trimethylaminobutyraldehyde dehydrogenase;Aldehyde dehydrogenase E3 isozyme;Aldehyde dehydrogenase family 9 member A1;Gamma-aminobutyraldehyde dehydrogenase;R-aminobutyraldehyde dehydrogenase;cDNA FLJ55534, highly similar to 4-trimethylaminobutyraldehyde dehydrogenase (EC 1.2.1.47);cDNA FLJ53231, highly similar to 4-trimethylaminobutyraldehyde dehydrogenase(EC 1.2.1.47);cDNA FLJ51658, highly si…	ALDH4;ALDH7;ALDH9;ALDH9A1;hCG_21745	P49189;B4DE91;B4DX14;B4DXY7;B4DYY1;B9EKV4	5	5	10.2	5	NaN	NaN	1	0	NaN	NaN	0
50 kDa dynein-associated polypeptide;Dynactin complex 50 kDa subunit;Dynactin subunit 2;p50 dynamitin;cDNA, FLJ95559, Homo sapiens dynactin 2 (p50) (DCTN2), mRNA;cDNA FLJ38923 fis, clone NT2NE2011823, highly similar to Dynactin subunit 2;Dynactin 2 variant;cDNA FLJ31120 fis, clone IMR322000730, highly similar to Dynactin subunit 2;cDNA FLJ77785;Dynactin 2 (P50), isoform CRA_b	DCTN2;DCTN50;hCG_2016464	Q13561;B2RBK5;B3KTX4;Q53H88;A8K8J9	2	2	6.9	2	NaN	NaN	0	0	NaN	NaN	0
51 kDa FK506-binding protein;52 kDa FK506-binding protein;59 kDa immunophilin;FK506-binding protein 4;FKBP59;HSP-binding immunophilin;Immunophilin FKBP52;Peptidyl-prolyl cis-trans isomerase FKBP4;Peptidyl-prolyl cis-trans isomerase FKBP4, N-terminally processed;Rotamase;cDNA, FLJ94557, highly similar to Homo sapiens FK506 binding protein 4, 59kDa (FKBP4), mRNA	FKBP4;FKBP52	Q02790;B2R9U2	1	1	3.1	0	NaN	NaN	0	1	NaN	NaN	0
58 kDa glucose-regulated protein;58 kDa microsomal protein;Disulfide isomerase ER-60;Endoplasmic reticulum resident protein 57;Endoplasmic reticulum resident protein 60;Protein disulfide-isomerase A3;cDNA PSEC0148 fis, clone PLACE1007202, highly similar to Protein disulfide-isomerase A3 (EC 5.3.4.1);cDNA PSEC0175 fis, clone OVARC1000169, highly similar to Protein disulfide-isomerase A3 (EC 5.3.4.…	ERP57;ERP60;GRP58;PDIA3	P30101;B3KQT2;B3KQT9;B4DDM1	6	4	13.7	4	0.11086	123.37	6	0	NaN	NaN	0
5-aminoimidazole-4-carboxamide ribonucleotide formyltransferase;AICAR transformylase;ATIC;Bifunctional purine biosynthesis protein PURH;IMP cyclohydrolase;IMP synthase;Inosinicase;Phosphoribosylaminoimidazolecarboxamide formyltransferase;cDNA, FLJ93545, highly similar to Homo sapiens 5-aminoimidazole-4-carboxamide ribonucleotide formyltransferase/IMP cyclohydrolase (ATIC), mRNA;5-aminoimidazole-4…	ATIC;OK/SW-cl.86;PURH;hCG_16691	P31939;B2R7P8;A8K202;B4DP06;C9JT88;C9JV98	1	1	1.5	1	NaN	NaN	0	0	NaN	NaN	0
60S ribosomal protein L12;Ribosomal protein L12 variant	RPL12	P30050-1;P30050;Q59FI9;P30050-2	1	1	9.1	1	NaN	NaN	0	0	NaN	NaN	0
60S ribosomal protein L30	RPL30	A8MYX5;P62888	1	1	10.4	1	NaN	NaN	1	0	NaN	NaN	0
6-phosphogluconate dehydrogenase, decarboxylating	PGD;PGDH;hCG_2006054;RP4-736L20.2-001	P52209;A8K2Y9;B4DQJ8;B4DV68;B4E2U0;B4DL86	6	6	16.6	6	0.05274	64.792	7	0	NaN	NaN	0
6-phosphogluconolactonase	PGLS	O95336	3	3	21.7	3	NaN	NaN	0	0	NaN	NaN	0
7,8-dihydro-8-oxoguanine triphosphatase;8-oxo-dGTPase;Nucleoside diphosphate-linked moiety X motif 1;Nudix (Nucleoside diphosphate linked moiety X)-type motif 1;Nudix (Nucleoside diphosphate linked moiety X)-type motif 1, isoform CRA_a;NUDT1 protein	MTH1;NUDT1;hCG_18431;tcag7.546	P36639-1;P36639;P36639-2;A4D205;P36639-3;P36639-4;Q7Z7N6	2	2	12.7	2	NaN	NaN	1	0	NaN	NaN	0
72 kDa gelatinase;72 kDa type IV collagenase;Gelatinase A;Matrix metalloproteinase-2;PEX;TBE-1;cDNA FLJ59773, highly similar to 72 kDa type IV collagenase (EC 3.4.24.24);MMP2	CLG4A;MMP2	P08253;B4DWH3;Q2EF79	1	1	1.8	0	NaN	NaN	0	1	NaN	NaN	1
76 kDa protein;LAMA-like protein 2;Lamina ancestor homolog 2;Phospholipase B domain-containing protein 2;Putative phospholipase B-like 2;Putative phospholipase B-like 2 32 kDa form;Putative phospholipase B-like 2 45 kDa form	PLBD2	Q8NHP8	3	3	5.9	3	NaN	NaN	1	0	NaN	NaN	0
78 kDa glucose-regulated protein;Endoplasmic reticulum lumenal Ca(2+)-binding protein grp78;Heat shock 70 kDa protein 5;Immunoglobulin heavy chain-binding protein;cDNA FLJ60062, highly similar to 78 kDa glucose-regulated protein;HSPA5 protein	GRP78;HSPA5	P11021;B4DEF7;Q2KHP4	3	2	6.4	2	NaN	NaN	1	0	NaN	NaN	0
8 kDa dynein light chain b;Dynein light chain 2, cytoplasmic;Dynein light chain LC8-type 2;8 kDa dynein light chain;Dynein light chain 1, cytoplasmic;Dynein light chain LC8-type 1;Protein inhibitor of neuronal nitric oxide synthase;cDNA, FLJ92051, Homo sapiens dynein, cytoplasmic, light polypeptide 1 (DNCL1),mRNA;DNCL1 protein;Dynein, light chain, LC8-type 1;Dynein, light chain, LC8-type 1, isofo…	DLC2;DYNLL2;DLC1;DNCL1;DNCLC1;DYNLL1;HDLC1;hCG_27767	Q96FJ2;P63167;Q6FGH9	2	2	37.1	2	NaN	NaN	0	0	NaN	NaN	0
A6-related protein;Protein tyrosine kinase 9-like;Twinfilin-1-like protein;Twinfilin-2	MSTP011;PTK9L;TWF2	Q6IBS0	2	2	10.3	2	0.044391	89.314	6	0	NaN	NaN	0
ABI gene family member 3-binding protein;Nesh-binding protein;Target of Nesh-SH3;cDNA FLJ56632, moderately similar to Target of Nesh-SH3	ABI3BP;NESHBP;TARSH	Q7Z7G0-3;Q7Z7G0;Q7Z7G0-1;C9J0V1;B4DSV9;Q7Z7G0-4;Q7Z7G0-2	1	1	0.5	1	NaN	NaN	0	0	NaN	NaN	0
ABP-280-like protein;ABP-L;Actin-binding-like protein;Filamin-2;Filamin-C;Gamma-filamin;Gamma filamin variant;cDNA FLJ10186 fis, clone HEMBA1004534, highly similar to Filamin-C;Filamin C	ABPL;FLN2;FLNC	Q14315-1;Q14315;Q59H94;Q14315-2;B3KM41;B5AGT3	40	30	19.9	30	0.049444	99.338	26	0	NaN	NaN	0
AC40;DNA-directed RNA polymerases I and III 40 kDa polypeptide;DNA-directed RNA polymerases I and III subunit RPAC1;RPA39;RPC40;POLR1C protein;Polymerase (RNA) I polypeptide C, 30kDa;cDNA FLJ57708, highly similar to DNA-directed RNA polymerase I 40 kDa polypeptide (EC 2.7.7.6)	POLR1C;POLR1E;RP3-337H4.4-009;RP3-337H4.4-004;RP3-337H4.4-005;RP3-337H4.4-007	O15160-1;O15160;Q96HT3;O15160-2;Q5JTE4;Q5JTE0;Q5JTD9;B4DEC2;Q5JTE2	1	1	3.2	0	NaN	NaN	0	1	NaN	NaN	1
ACAN protein;Aggrecan core protein;Aggrecan core protein 2;Cartilage-specific proteoglycan core protein;Chondroitin sulfate proteoglycan core protein 1;Aggrecan epidermal growth factor-like domain-1;Aggrecan	ACAN;AGC1;CSPG1;MSK16	B9EK55;P16112-1;P16112;Q6LE94;P16112-2;P16112-3;Q6PID9	2	2	1.2	1	NaN	NaN	1	2	0.069895	95.007	2
Acetylcholinesterase-associated protein;Brain acetylcholinesterase putative membrane anchor;Protein CutA;Putative uncharacterized protein CUTA	ACHAP;C6orf82;CUTA	O60888-2;O60888;O60888-1;O60888-3;C9IZG4	2	2	14.1	2	NaN	NaN	1	1	NaN	NaN	0
Actin regulatory protein CAP-G;Macrophage-capping protein;cDNA, FLJ94534, highly similar to Homo sapiens capping protein (actin filament), gelsolin-like(CAPG), mRNA;cDNA FLJ51488, highly similar to Macrophage capping protein;Putative uncharacterized protein CAPG	AFCP;CAPG;MCP	P40121;B2R9S4;B4DU58;C9JA39;B8ZZS7	10	10	39.9	10	0.0042405	149.77	17	0	NaN	NaN	0
Actin, alpha skeletal muscle;Alpha-actin-1;Actin, alpha cardiac muscle 1;Alpha-cardiac actin;cDNA FLJ53662, highly similar to Actin, alpha skeletal muscle;cDNA FLJ78096, highly similar to Homo sapiens actin, alpha, cardiac muscle (ACTC), mRNA;Actin, aortic smooth muscle;Alpha-actin-2;Cell growth-inhibiting gene 46 protein;cDNA FLJ32030 fis, clone NTONG2000040, highly similar to Actin, alpha cardi…	ACTA;ACTA1;ACTC;ACTC1;ACTA2;ACTSA;ACTVS;GIG46;ACT;ACTA3;ACTG2;ACTL3;ACTSG;RP5-1068B5.2-003;RP11-399O19.2-002	P68133;P68032;B7Z6P1;A8K3K1;P62736;B3KPP5;B4DUI8;Q562S2;P63267;B3KW67;A6NL76;Q5T8M8;Q7Z7J6;Q13707;B7Z6I1;Q5T9N7;C9JFL5;B8ZZJ2;C9JAR9	12	1	29.7	1	NaN	NaN	0	0	NaN	NaN	0
Actin, cytoplasmic 2;Actin, cytoplasmic 2, N-terminally processed;Gamma-actin;cDNA FLJ57283, highly similar to Actin, cytoplasmic 2	ACTB;ACTG;ACTG1	P63261;B4E3A4	19	1	68.3	1	NaN	NaN	0	0	NaN	NaN	0
Actin-binding protein 280;Alpha-filamin;Endothelial actin-binding protein;Filamin-1;Filamin-A;Non-muscle filamin;Filamin A;FLNA protein;FLJ00119 protein;Filamin A, alpha (Actin binding protein 280);Putative uncharacterized protein FLNA;cDNA FLJ57038, highly similar to Filamin-A;Similar to filamin C, gamma (Actin binding protein 280)	FLN;FLN1;FLNA;FLJ00119;XX-FW83128A1.1-010	P21333-1;P21333;Q5HY55;Q60FE5;P21333-2;Q5HY53;Q60FE6;Q6NXF2;Q8TES4;Q5HY54;Q96C61;A6NDY9;B2ZZ80;B4E2F9;Q86TQ3	73	65	39.7	65	0.037255	129.74	70	1	NaN	NaN	0
Actin-depolymerizing factor;Destrin;cDNA FLJ52030, highly similar to Destrin;Destrin (Actin depolymerizing factor), isoform CRA_a;cDNA, FLJ78893, highly similar to Destrin	ACTDP;DSN;DSTN;hCG_2019292	P60981;B4DYA6;B7Z9M9	3	3	18.8	3	NaN	NaN	1	2	NaN	NaN	1
Actinin alpha 1 isoform 3;ACTN1 protein;cDNA FLJ59209, highly similar to Alpha-actinin-1;Actinin alpha 1 isoform b;Alpha-actinin cytoskeletal isoform;Alpha-actinin-1;F-actin cross-linking protein;Non-muscle alpha-actinin-1;cDNA FLJ54432, highly similar to Alpha-actinin-1;Alpha-actinin 1;cDNA FLJ40884 fis, clone UTERU2000607, highly similar to Alpha-actinin-1;Actinin 1 smooth muscle variant;Actini…	ACTN1;hCG_22243	B7TY16;A1L0V1;B4DHH3;Q1HE25;P12814;B7Z2W3;Q5ZEZ4;B3KUX9;B3V8S3;B4DFY0;B4DRP5;B7Z565;Q86TX4	26	15	38.8	15	0.067436	185.62	16	0	NaN	NaN	0
Actin-like protein 3;Actin-related protein 3;cDNA FLJ51082, highly similar to Actin-like protein 3;cDNA FLJ52521, highly similar to Actin-like protein 3;cDNA FLJ51148, highly similar to Actin-like protein 3;cDNA FLJ52434, highly similar to Actin-like protein 3;cDNA, FLJ79112, highly similar to Actin-like protein 3;cDNA, FLJ79295, highly similar to Actin-like protein 3;ARP3 actin-related protein 3…	ACTR3;ARP3;hCG_26669	P61158;B4DT29;B4DTI0;B4DXW1;Q53QM2;Q59FV6;B4E1U3	9	9	27.8	9	0.0053071	187.93	5	1	NaN	NaN	0
Actin-related protein 2/3 complex subunit 1B;Arp2/3 complex 41 kDa subunit;p41-ARC;Actin related protein 2/3 complex, subunit 1B, 41kDa;Actin related protein 2/3 complex, subunit 1B, 41kDa, isoform CRA_a;cDNA, FLJ95695, Homo sapiens actin related protein 2/3 complex, subunit 1B, 41kDa(ARPC1B), mRNA	ARC41;ARPC1B;hCG_19475;tcag7.662	O15143;A4D275	2	2	9.7	2	NaN	NaN	0	0	NaN	NaN	0
Actin-related protein 2/3 complex subunit 2;Arp2/3 complex 34 kDa subunit;Actin related protein 2/3 complex, subunit 2, 34kDa, isoform CRA_a;cDNA FLJ76076, highly similar to Homo sapiens actin related protein 2/3 complex, subunit 2, 34kDa (ARPC2), transcript variant 2, mRNA;Putative uncharacterized protein ARPC2;PNAS-139	ARC34;ARPC2;PRO2446;hCG_16304	O15144;Q53R19;Q9BXV5	5	5	15	5	0.026746	57.295	3	0	NaN	NaN	0
Actin-related protein 2/3 complex subunit 5-like protein;Arp2/3 complex 16 kDa subunit 2;Actin-related protein 2/3 complex subunit 5	ARPC5L	Q9BPX5;B3KPC7	1	1	7.8	1	NaN	NaN	1	0	NaN	NaN	0
Activated protein C receptor;Endothelial cell protein C receptor;Endothelial protein C receptor	EPCR;PROCR	Q9UNN8	3	3	12.7	3	0.012501	41.9	2	0	NaN	NaN	0
Actopaxin;Alpha-parvin;Calponin-like integrin-linked kinase-binding protein;CH-ILKBP;Matrix-remodeling-associated protein 2;cDNA FLJ54827, highly similar to Alpha-parvin	MXRA2;PARVA	Q9NVD7-1;Q9NVD7;B7Z952	1	1	4.3	1	NaN	NaN	1	0	NaN	NaN	0
Acylphosphatase, erythrocyte isozyme;Acylphosphatase, organ-common type isozyme;Acylphosphatase-1;Acylphosphate phosphohydrolase 1	ACYP1;ACYPE	P07311;B2R590	1	1	10.1	1	NaN	NaN	0	0	NaN	NaN	0
Acylphosphatase, muscle type isozyme;Acylphosphatase-2;Acylphosphate phosphohydrolase 2;Putative uncharacterized protein ACYP2;Acylphosphatase	ACYP;ACYP2	P14621;Q4ZFV7;Q53TK7	1	1	7.1	1	NaN	NaN	1	0	NaN	NaN	0
Adapter molecule crk;p38;Proto-oncogene c-Crk;cDNA FLJ77114, highly similar to Homo sapiens v-crk sarcoma virus CT10 oncogene homolog (avian) (CRK), transcript variant I, mRNA;Putative uncharacterized protein CRK;V-crk sarcoma virus CT10 oncogene homolog (Avian);V-crk sarcoma virus CT10 oncogene homolog (Avian), isoform CRA_d	CRK;hCG_28712	P46108-1;P46108;B0LPE8;P46108-2;Q96GA9	2	2	7.6	2	NaN	NaN	1	0	NaN	NaN	0
Adapter-related protein complex 2 beta subunit;Adaptor protein complex AP-2 subunit beta;AP105B;AP-2 complex subunit beta;Beta-2-adaptin;Beta-adaptin;Clathrin assembly protein complex 2 beta large chain;Plasma membrane adaptor HA2/AP2 adaptin beta subunit;cDNA FLJ78733, highly similar to Homo sapiens adaptor-related protein complex 2, beta 1 subunit (AP2B1), transcript variant 1, mRNA;cDNA FLJ784…	ADTB2;AP2B1;CLAPB1;DKFZp781K0743;hCG_1992160;ADTB1;AP1B1;BAM22;CLAPB2;DKFZp686A01208	P63010-2;P63010;A8K0G3;A8K916;B4DWG4;B4E261;Q68DI0;Q96EL6;P63010-1;Q7Z451;B4DIL5;Q10567-1;Q10567;B4DG47;B4DS79;C9JRD1;Q10567-2;B4DKH5;Q20WL3;Q86X54;Q7Z3M8	2	2	2.4	2	NaN	NaN	0	0	NaN	NaN	0
Adenosylhomocysteinase;S-adenosyl-L-homocysteine hydrolase;AHCY protein;cDNA FLJ52743, highly similar to Adenosylhomocysteinase (EC 3.3.1.1);cDNA, FLJ79079, highly similar to Adenosylhomocysteinase (EC 3.3.1.1)	AHCY;SAHH	P23526;B3KUN3;Q1RMG2	12	12	33.1	12	0.024303	140.24	7	0	NaN	NaN	0
Adenylate kinase 1 variant;Adenylate kinase 1;Adenylate kinase isoenzyme 1;ATP-AMP transphosphorylase 1;Myokinase;Adenylate kinase 1, isoform CRA_b;AK1 protein;cDNA, FLJ94359, Homo sapiens adenylate kinase 1 (AK1), mRNA	AK1;RP11-203J24.1-009;hCG_2039407;RP11-203J24.1-008;RP11-203J24.1-011	Q53EY8;Q5T9B7;P00568;Q6FGX9;Q5T9B8	1	1	4.8	1	NaN	NaN	1	0	NaN	NaN	0
Adenylosuccinate synthetase isozyme 2;Adenylosuccinate synthetase, acidic isozyme;IMP--aspartate ligase 2;Adenylosuccinate synthetase;Adenylosuccinate synthase	ADSS;ADSS2;RP11-518L10.4-002	P30520;B1AQM5;B4E1L0;C9JHJ3;Q5SY84	2	2	5.5	2	NaN	NaN	0	0	NaN	NaN	0
Adenylyl cyclase-associated protein 1;Adenylyl cyclase-associated protein	CAP;CAP1;RP11-115D7.1-013;RP11-115D7.1-018;RP11-115D7.1-011;RP11-115D7.1-008;RP11-115D7.1-017;RP11-115D7.1-012;RP11-115D7.1-010;RP11-115D7.1-007	Q01518-1;Q01518;B2RDY9;B4DI38;B4DNW7;B4DNY3;Q01518-2;Q5T0R9;Q5T0R1;Q5T0R2;Q5T0R3;Q5T0R4;Q5T0R5;Q5T0R6;Q5T0R7	1	1	3.4	1	NaN	NaN	0	0	NaN	NaN	0
Adipocyte acid phosphatase;Low molecular weight cytosolic acid phosphatase;Low molecular weight phosphotyrosine protein phosphatase;Red cell acid phosphatase 1;Acid phosphatase 1 isoform c variant;Putative uncharacterized protein ACP1;Protein-tyrosine-phosphatase, isoform 3	ACP1	P24666-2;P24666;P24666-1;Q59EH3;C9JNS5;P24666-3;B5MCC7;C9J4E5;O75702	1	1	7.6	1	NaN	NaN	1	0	NaN	NaN	0
Adipocyte adhesion molecule;Coxsackie- and adenovirus receptor-like membrane protein;cDNA FLJ56673, highly similar to Homo sapiens adipocyte-specific adhesion molecule (ASAM), mRNA	ACAM;ASAM;CLMP;UNQ318/PRO363	A8MT22;Q9H6B4;B4E3S3	2	2	4.6	2	NaN	NaN	1	0	NaN	NaN	0
Adipocyte enhancer-binding protein 1;Aortic carboxypeptidase-like protein;cDNA FLJ33612 fis, clone BRAMY2016953, highly similar to Homo sapiens AE binding protein 1 (AEBP1), mRNA;cDNA FLJ55979, highly similar to Homo sapiens AE binding protein 1 (AEBP1), mRNA	ACLP;AEBP1	Q8IUX7-1;Q8IUX7;Q8IUX7-2;B3KR36;B4DJB3	5	5	5.4	0	NaN	NaN	0	5	0.09637	119.22	5
ADP-ribosylation factor 1;ADP-ribosylation factor 3;cDNA FLJ61099, highly similar to ADP-ribosylation factor 1;cDNA FLJ51902, highly similar to ADP-ribosylation factor 1;cDNA FLJ51215, highly similar to ADP-ribosylation factor 1;cDNA FLJ51495, highly similar to ADP-ribosylation factor 5;ADP-ribosylation factor 5;ADP-ribosylation factor 5, isoform CRA_a;cDNA, FLJ92389, Homo sapiens ADP-ribosylatio…	ARF1;ARF3;ARF5;hCG_32325;tcag7.6;ARF2;ARF4	P84077;P61204;B4DEB9;B4DN70;B4DJC8;B4DLJ3;P84085;A4D0Z3;P18085;C9J1Z8;B4E190;B7ZB63;C9JPM4;C9JCY6;C9J6R8	2	2	13.8	2	NaN	NaN	0	0	NaN	NaN	0
ADP-ribosylation factor-like protein 2-binding protein;Binder of ARF2 protein 1	ARL2BP;BART;BART1	Q9Y2Y0-1;Q9Y2Y0;Q9Y2Y0-2	1	1	9.2	1	NaN	NaN	0	0	NaN	NaN	0
A-kinase anchor protein 12;A-kinase anchor protein 250 kDa;Gravin;Myasthenia gravis autoantigen;AKAP12 protein;Putative uncharacterized protein AKAP12;Putative uncharacterized protein DKFZp686M0430	AKAP12;AKAP250;DKFZp686M0430	Q02952-1;Q02952;Q86TJ9;A6NEC7;Q02952-2;Q02952-3;Q5CZB5	9	9	7.5	9	0.05433	168.13	8	0	NaN	NaN	0
Alanyl aminopeptidase;Aminopeptidase M;Aminopeptidase N;gp150;Microsomal aminopeptidase;Myeloid plasma membrane glycoprotein CD13;cDNA FLJ56120, highly similar to Aminopeptidase N (EC 3.4.11.2);cDNA FLJ51269, highly similar to Aminopeptidase N (EC 3.4.11.2);cDNA FLJ55496, highly similar to Aminopeptidase N (EC 3.4.11.2);cDNA FLJ56158, highly similar to Aminopeptidase N (EC 3.4.11.2);Membrane alan…	ANPEP;APN;CD13;PEPN	P15144;B4DP01;B4DP96;B4DPH5;B4DV63;Q59E93;Q71E46;Q8IVL7	7	7	8.4	7	0.1604	87.914	4	0	NaN	NaN	0
Alcohol dehydrogenase [NADP+];Aldehyde reductase;Aldo-keto reductase family 1 member A1	AKR1A1;ALDR1;ALR	P14550	10	10	32.6	10	0.0080169	70.571	7	0	NaN	NaN	0
Alcohol dehydrogenase 5;Alcohol dehydrogenase class chi chain;Alcohol dehydrogenase class-3;Alcohol dehydrogenase class-III;Glutathione-dependent formaldehyde dehydrogenase;S-(hydroxymethyl)glutathione dehydrogenase;RcADH5;Alcohol dehydrogenase 5 (Class III), chi polypeptide;ADH5 protein;Alcohol dehydrogenase 5 (Class III), chi polypeptide, isoform CRA_a;cDNA, FLJ92689, highly similar to Homo sap…	ADH5;ADHX;FDH;hCG_41483	P11766;Q2VIM7;Q5U043;Q6FI45;Q6IRT1	1	1	4.3	1	NaN	NaN	0	0	NaN	NaN	0
Aldehyde reductase;Aldo-keto reductase family 1 member B1;Aldose reductase;Aldo-keto reductase family 1, member B1 variant	AKR1B1;ALDR1	P15121;Q59EL5;O15289	6	6	21.2	6	0.0057293	73.958	3	0	NaN	NaN	0
Aldose 1-epimerase;Galactose mutarotase;cDNA FLJ75695, highly similar to Homo sapiens galactose mutarotase (aldose 1-epimerase) (GALM), mRNA;Galactose mutarotase (Aldose 1-epimerase);Putative uncharacterized protein LOC130589	BLOCK25;GALM;hCG_15876;LOC130589	Q96C23;Q53RY1;C9JUM9;C9JGU2;A6NFR8;C9JLF6	1	1	2.9	1	NaN	NaN	1	0	NaN	NaN	0
Alpha-1 type I collagen;Collagen alpha-1(I) chain;Type II procollagen gene;Collagen type I alpha 1;Type I collagen alpha 1 chain	COL1A1	P02452;Q14042;Q6LAN8;Q9UMA6	38	38	40.2	34	0.14303	156.36	49	23	0.035983	107.22	25
Alpha-2 type I collagen;Collagen alpha-2(I) chain;Collagen type I alpha 2;Putative uncharacterized protein COL1A2;COL1A2 protein	COL1A2	P08123;A2TIK1;Q75N18;Q7KZ71	43	42	45.2	36	0.78816	146.95	70	30	0.080013	100.65	38
Alpha-2-macroglobulin receptor;Apolipoprotein E receptor;Low-density lipoprotein receptor-related protein 1 515 kDa subunit;Low-density lipoprotein receptor-related protein 1 85 kDa subunit;Low-density lipoprotein receptor-related protein 1 intracellular domain;Prolow-density lipoprotein receptor-related protein 1;Low density lipoprotein-related protein 1 variant;LRP protein;Alpha-2 macroglobulin…	A2MR;APR;LRP1;LRP	Q07954;Q59FG2;Q6LAF4;Q6LBN5	3	3	0.7	3	NaN	NaN	1	0	NaN	NaN	0
Alpha-actinin-4;F-actin cross-linking protein;Non-muscle alpha-actinin 4;ACTN4 protein;Actinin alpha4 isoform	ACTN4	O43707;Q96BG6;A4K467	27	16	35.3	16	0.047879	127.41	33	1	NaN	NaN	0
Alpha-adducin;Erythrocyte adducin subunit alpha;Adducin 1 (Alpha);Adducin 1 (Alpha), isoform CRA_e;cDNA FLJ61270, highly similar to Alpha-adducin;cDNA FLJ57858, highly similar to Homo sapiens adducin 1 (alpha) (ADD1), transcript variant 4, mRNA;OTTHUMP00000041238;ADD1 protein	ADD1;ADDA;hCG_20629;RP11-520M5.1-003;LA04NC01-25A3.2-001;RP11-520M5.1-001	P35611-3;P35611;P35611-1;A2A3P0;A2A3N8;B4DI79;B4DPW4;P35611-2;Q16155;Q4TT76;Q86XM2;Q96D30	1	1	1.3	1	NaN	NaN	1	0	NaN	NaN	0
Alpha-CP1;Heterogeneous nuclear ribonucleoprotein E1;Nucleic acid-binding protein SUB2.3;Poly(rC)-binding protein 1;cDNA, FLJ94964, highly similar to Homo sapiens poly(rC) binding protein 1 (PCBP1), mRNA;Poly(RC) binding protein 1;Putative uncharacterized protein PCBP1	PCBP1;hCG_1776997	Q15365;Q53SS8	4	4	14	4	0.048762	76.351	2	0	NaN	NaN	0
Alpha-dystroglycan;Beta-dystroglycan;Dystroglycan;Dystrophin-associated glycoprotein 1	DAG1	Q14118	1	1	1.5	1	10.265	523.61	2	1	NaN	NaN	1
Alpha-globin;Hemoglobin alpha chain;Hemoglobin subunit alpha;Hemoglobin alpha-2 globin mutant;HBA2;Truncated alpha 1 globin variant;Alpha-2 globin;Hemoglobin alpha 2;Hemoglobin alpha 1 globin chain;Alpha-1 thalassemia globin gene.;Alpha-globin gene (alpha-thalassemia allelic form);Hemoglobin alpha 1;Hemoglobin alpha-1 chain;Hemoglobin alpha-2;Alpha-1 globin;Alpha one globin	HBA1;HBA2	P69905;Q4ZGM8;Q7Z6G4;Q7Z7B4;Q86YQ5;Q96T46;Q9BX83;P78461;Q6J1Z9;Q86YL2;Q86YQ1;Q86YQ4;Q9NQT3	2	1	16.9	1	0.23839	56.294	2	0	NaN	NaN	0
Alpha-NAC;Nascent polypeptide-associated complex subunit alpha;cDNA FLJ33331 fis, clone BRACE2000489, highly similar to Nascent polypeptide-associated complex subunit alpha;cDNA, FLJ92170, Homo sapiens nascent-polypeptide-associated complex alpha polypeptide (NACA), mRNA;HCG2016482, isoform CRA_b;Putative uncharacterized protein NACA;cDNA FLJ53704, moderately similar to Nascent polypeptide-associ…	HSD48;NACA;hCG_2016482	Q13765;B2R4P8;B4DDI8	2	2	3.1	2	NaN	NaN	0	0	NaN	NaN	0
Alu corepressor 1;Antioxidant enzyme B166;Liver tissue 2D-page spot 71B;Peroxiredoxin V;Peroxiredoxin-5, mitochondrial;Peroxisomal antioxidant enzyme;PLP;Thioredoxin peroxidase PMP20;Thioredoxin reductase;TPx type VI;Putative uncharacterized protein PRDX5;Peroxiredoxin 5	ACR1;PRDX5;SBBI10	P30044-1;P30044;A6NG06;B7ZLJ4;P30044-2	5	5	35.5	5	NaN	NaN	0	0	NaN	NaN	0
Amphiregulin-associated protein;Midgestation and kidney protein;Midkine;Neurite outgrowth-promoting factor 2;Neurite outgrowth-promoting protein;Mutant truncated midkine A	MDK;MK1;NEGF2	P21741;Q2LEK4	1	1	7	1	NaN	NaN	0	1	NaN	NaN	1
Anastellin;Cold-insoluble globulin;Fibronectin;Ugl-Y1;Ugl-Y2;Ugl-Y3;Fibronectin splice variant E;Fibronectin splice variant A;Putative uncharacterized protein DKFZp686O13149;Putative uncharacterized protein DKFZp686O12165;Fibronectin splice variant C;Fibronectin 1 variant;Putative uncharacterized protein DKFZp686L11144;cDNA FLJ54550, highly similar to Homo sapiens fibronectin 1 (FN1), transcript …	FN;FN1;DKFZp686O13149;DKFZp686O12165;DKFZp686L11144	P02751-1;P02751;A6YID6;P02751-3;A6YID2;O95617;Q68CX6;P02751-15;P02751-7;Q6MZM7;P02751-8;P02751-14;A6YID4;Q59G22;Q6N084;P02751-9;B4DU16;P02751-5;A6YID5;P02751-13;P02751-11;P02751-6;P02751-12	64	0	35	0	0.34603	100.83	52	0	0.038248	109.24	73
Anchorin CII;Annexin A5;Annexin V;Annexin-5;Calphobindin I;Endonexin II;Lipocortin V;Placental anticoagulant protein 4;Placental anticoagulant protein I;Thromboplastin inhibitor;Vascular anticoagulant-alpha;cDNA FLJ52002, highly similar to Annexin A5	ANX5;ANXA5;ENX2;PP4	P08758;B4DNG6;Q6FHB3;A8MTE3	7	7	21.9	6	0.020726	86.847	5	1	NaN	NaN	0
Angiopoietin-like factor;Angiopoietin-like protein 7;Angiopoietin-related protein 7;Cornea-derived transcript 6 protein	ANGPTL7;CDT6;UNQ313/PRO356	O43827	1	1	2.3	0	NaN	NaN	0	1	NaN	NaN	0
Annexin A1;Annexin I;Annexin-1;Calpactin II;Calpactin-2;Chromobindin-9;Lipocortin I;p35;Phospholipase A2 inhibitory protein;ANXA1 protein;Annexin A1, isoform CRA_a;cDNA FLJ51887, highly similar to Annexin A1	ANX1;ANXA1;LPC1;hCG_17305;RP11-71A24.1-002	P04083;B5BU38;Q05BR2;Q5TZZ9;B4DL19	9	9	29.5	8	0.013511	130.56	6	1	NaN	NaN	0
Annexin A2;Annexin II;Annexin-2;Calpactin I heavy chain;Calpactin-1 heavy chain;Chromobindin-8;Lipocortin II;p36;Placental anticoagulant protein IV;Protein I;Annexin A2 pseudogene 2;Lipocortin II pseudogene;Putative annexin A2-like protein;cDNA FLJ59138, highly similar to Annexin A2	ANX2;ANX2L4;ANXA2;CAL1H;LPC2D;ANX2L2;ANX2P2;ANXA2P2;LPC2B	P07355-2;P07355;P07355-1;A6NMY6;B4DNH8	15	15	55.2	13	0.014885	180.19	17	4	3.0693	125.98	3
APC-binding protein EB1;End-binding protein 1;Microtubule-associated protein RP/EB family member 1;MAPRE1 protein;cDNA FLJ52068, highly similar to Microtubule-associated protein RP/EB family member 1	MAPRE1	Q15691;A2VCR0;B4DM33	1	1	6	1	NaN	NaN	1	0	NaN	NaN	0
APEX nuclease;Apurinic-apyrimidinic endonuclease 1;DNA-(apurinic or apyrimidinic site) lyase;Protein REF-1;APEX nuclease (Multifunctional DNA repair enzyme) 1;APEX nuclease (Multifunctional DNA repair enzyme) 1, isoform CRA_a;cDNA FLJ76713, highly similar to Homo sapiens APEX nuclease (multifunctional DNA repair enzyme) 1 (APEX1), transcript variant 2, mRNA;Full-length cDNA clone CS0DI036YP02 of …	APE;APEX;APEX1;APX;HAP1;REF1;hCG_40473	P27695;Q5TZP7;C9JG79	4	4	17.3	4	0.020604	10.233	3	0	NaN	NaN	0
APOBEC1-binding protein 1;Heterogeneous nuclear ribonucleoprotein A/B;cDNA FLJ60713, highly similar to Homo sapiens heterogeneous nuclear ribonucleoprotein A/B (HNRPAB), transcript variant 1, mRNA;Heterogeneous nuclear ribonucleoprotein AB isoform a variant;Putative uncharacterized protein HNRNPAB	ABBP1;HNRNPAB;HNRPAB	Q99729-2;Q99729;B4DMY3;Q53F64;Q99729-1;B5MD22;Q99729-4;Q99729-3	2	2	6.3	2	NaN	NaN	1	0	NaN	NaN	0
Apopain;Caspase-3;Caspase-3 subunit p12;Caspase-3 subunit p17;Cysteine protease CPP32;Protein Yama;SREBP cleavage activity 1	CASP3;CPP32	P42574	1	1	4	1	NaN	NaN	0	0	NaN	NaN	0
Apoptosis regulator BAX;Bcl-2-like protein 4;Bax protein;Bax epsilon;BCL2-associated X protein	BAX;BCL2L4	Q07812-2;Q07812;Q5ZPJ1;Q07812-1;Q07812-8;Q07812-7;Q07812-5;O95074;Q07812-4;Q8WXU1;Q9UEI8;Q07812-6	2	2	12.8	2	NaN	NaN	1	0	NaN	NaN	0
APP secretase;Cathepsin B;Cathepsin B heavy chain;Cathepsin B light chain;Cathepsin B1;cDNA FLJ78235;cDNA FLJ59133, highly similar to Cathepsin B (EC 3.4.22.1);cDNA FLJ58073, moderately similar to Cathepsin B (EC 3.4.22.1);Putative uncharacterized protein DKFZp686N0152;cDNA FLJ40065 fis, clone TESOP2000400, highly similar to CATHEPSIN B (EC 3.4.22.1)	CPSB;CTSB;DKFZp686N0152	P07858;A8K2H4;B4DMY4;Q6LAF9;B4DL49;Q5HYG5;B3KUJ8;Q8TAC7	6	6	23.6	4	0.72078	187.6	3	6	0.075469	75.659	3
Archain 1, isoform CRA_a;Coatomer subunit delta variant 2;Putative uncharacterized protein DKFZp686M09245;Archain;Coatomer subunit delta;Delta-coat protein;Archain 1, isoform CRA_b;cDNA, FLJ92603, Homo sapiens archain 1 (ARCN1), mRNA;Coatomer subunit delta variant 1;cDNA FLJ51620, highly similar to Coatomer subunit delta	ARCN1;hCG_40220;DKFZp686M09245;COPD	B0YIW6;Q6MZV5;P48444;B0YIW5;B4E1X2	1	1	2	1	0.041386	197.26	2	0	NaN	NaN	0
Aspartate aminotransferase, cytoplasmic;Glutamate oxaloacetate transaminase 1;Transaminase A;cDNA FLJ51134, highly similar to Aspartate aminotransferase, cytoplasmic (EC 2.6.1.1);Growth-inhibiting protein 18;cDNA FLJ53826, highly similar to Aspartate aminotransferase, cytoplasmic (EC 2.6.1.1)	GOT1;GIG18	P17174;B7Z7E9;Q2TU84;B7Z1I2	11	11	37.8	11	0.016115	124.09	8	0	NaN	NaN	0
ATL-derived factor;Surface-associated sulphydryl protein;Thioredoxin;Thioredoxin, isoform CRA_b;Thioredoxin delta 3	TRDX;TRX;TRX1;TXN;hCG_28763;RP11-427L11.1-002;TXN delta 3	P10599;Q9UDG5;B1ALW1;O60744	4	4	34.3	4	NaN	NaN	0	0	NaN	NaN	0
ATP-dependent DNA helicase VIII;GAP SH3 domain-binding protein 1;Ras GTPase-activating protein-binding protein 1;cDNA FLJ51772, highly similar to Ras-GTPase-activating protein-binding protein 1 (EC 3.6.1.-);GTPase activating protein (SH3 domain) binding protein 1;Ras-GTPase-activating protein SH3-domain-binding protein variant;cDNA FLJ50206, highly similar to Ras-GTPase-activating protein-binding…	G3BP;G3BP1;DKFZp313K0921;DKFZp686L1159;hCG_39146	Q13283;B7Z8K4;Q32P45;Q53HH4;Q5HYE9;Q5U0Q1;Q6FI03;Q6ZP53	2	2	6	2	0.12563	86.477	3	0	NaN	NaN	0
ATP-dependent RNA helicase eIF4A-2;Eukaryotic initiation factor 4A-II;Eukaryotic translation initiation factor 4A isoform 2-like protein;ATP-dependent RNA helicase eIF4A-1;Eukaryotic initiation factor 4A-I;cDNA FLJ78614, highly similar to Homo sapiens eukaryotic translation initiation factor 4A, isoform 1 (EIF4A1), mRNA;cDNA FLJ78244, highly similar to Homo sapiens eukaryotic translation initiati…	DDX2B;EIF4A2;EIF4F;DDX2A;EIF4A;EIF4A1;hCG_1784041	Q14240-2;Q14240;Q14240-1;Q86WD0;P60842;A8K088;A8K7F6;B4DKP9;B4DNH2;B4E047;Q59F68;Q96B07;Q9NZE6	3	3	9.1	3	0.01517	73.527	3	0	NaN	NaN	0
AU-rich element RNA-binding factor;Heterogeneous nuclear ribonucleoprotein D-like;JKT41-binding protein;Protein laAUF1;cDNA FLJ59198, highly similar to Homo sapiens heterogeneous nuclear ribonucleoprotein D-like (HNRPDL), transcript variant 2, mRNA;cDNA FLJ60148, highly similar to Homo sapiens heterogeneous nuclear ribonucleoprotein D-like (HNRPDL), transcript variant 2, mRNA	HNRPDL;JKTBP	O14979-1;O14979;B4DGN3;B4DTA2;O14979-2;O14979-3	2	1	3.8	1	NaN	NaN	0	0	NaN	NaN	0
AU-rich element RNA-binding protein 1;Heterogeneous nuclear ribonucleoprotein D0;cDNA FLJ54150, highly similar to Heterogeneous nuclear ribonucleoprotein D0;cDNA FLJ61020, highly similar to Heterogeneous nuclear ribonucleoprotein D0;P37 AUF1;Putative uncharacterized protein HNRNPD	AUF1;HNRNPD;HNRPD	Q14103-1;Q14103;Q14103-3;Q14103-2;B4DTC3;B4E0W4;Q14103-4;Q12771;B9ZVU1	5	4	16.3	4	0.016809	88.788	2	0	NaN	NaN	0
Band 4.1-like protein 2;Generally expressed protein 4.1;4.1G isoform;Putative uncharacterized protein DKFZp781H1755;cDNA FLJ58484, highly similar to Band 4.1-like protein 2;EPB41L2 protein variant;cDNA FLJ54004, moderately similar to Band 4.1-like protein 2;Protein 4.1-G;cDNA FLJ45145 fis, clone BRAWH3041492, moderately similar to Homo sapiens erythrocyte membrane protein band 4.1 (elliptocytosis…	EPB41L2;DKFZp781H1755;DKFZp564J1082;hCG_21030;RP3-324N14.1-002	O43491;Q6R5J7;Q68DV2;B4DHI8;Q59FD8;B4DJ76;O60642;Q6ZSX4;Q9UG62	1	1	2	1	0.14961	157.88	2	0	NaN	NaN	0
Band 6 protein;Plakophilin-1;cDNA FLJ56941, highly similar to Plakophilin-1;cDNA, FLJ79030, highly similar to Plakophilin-1;PKP1 protein	PKP1	Q13835-1;Q13835;Q13835-2;B4DRX5;Q14BN3	1	1	2	0	NaN	NaN	0	1	0.2138	102.12	3
Basement membrane-specific heparan sulfate proteoglycan core protein;Endorepellin;LG3 peptide;Perlecan;Perlecan proteoglycan 2;HSPG2 protein;Basement membrane-specific heparan sulfate proteoglycan core protein variant	HSPG2	P98160;B6EU51;Q2VPA1;Q59EG0	8	8	2.4	0	NaN	NaN	0	8	0.069378	71.51	7
Basement-membrane protein 40;Osteonectin;Secreted protein acidic and rich in cysteine;SPARC;cDNA, FLJ96669, highly similar to Homo sapiens secreted protein, acidic, cysteine-rich (osteonectin)(SPARC), mRNA;cDNA FLJ55667, highly similar to Secreted protein acidic and rich in cysteine;Cysteine-rich protein	ON;SPARC	P09486;B2RDL6;B4DRV4;Q6QE20	8	8	34	5	0.7709	51.327	7	7	0.16306	85.393	8
Basophilic leukemia-expressed protein Bles03;Protein p5326;UPF0696 protein C11orf68	BLES03;C11orf68	Q9H3H3	2	2	8.2	2	NaN	NaN	1	0	NaN	NaN	0
B-CK;Creatine kinase B chain;Creatine kinase B-type;cDNA FLJ52237, highly similar to Creatine kinase B-type (EC 2.7.3.2)	CKB;CKBB	P12277;B4DP56	5	5	18.6	5	0.022149	102.03	5	0	NaN	NaN	0
Bendless-like ubiquitin-conjugating enzyme;Ubc13;Ubiquitin carrier protein N;Ubiquitin-conjugating enzyme E2 N;Ubiquitin-protein ligase N;Putative ubiquitin-conjugating enzyme E2 N-like	BLU;UBE2N;UBE2NL	P61088;A8MUJ2;Q5JXB2	2	2	15.1	2	NaN	NaN	0	0	NaN	NaN	0
Beta-1 metal-binding globulin;Serotransferrin;Siderophilin;TF protein;cDNA FLJ56687, highly similar to Serotransferrin;cDNA FLJ54029, highly similar to Serotransferrin;Transferrin, isoform CRA_c;cDNA FLJ54111, highly similar to Serotransferrin;cDNA FLJ53691, highly similar to Serotransferrin;Transferrin;Transferrin variant	PRO1400;TF;hCG_2023558	P02787;A0PJA6;B4DEX9;B4DHZ6;B4DI57;B4E1B2;Q06AH7;Q53H26	71	64	77.2	62	0.034009	192.69	335	51	0.024139	195.4	135
Beta-1B-glycoprotein;Hemopexin;HPX protein	HPX	P02790;Q9BS19	26	25	58.7	23	0.017381	186.22	80	25	0.016465	217.49	53
Beta-actin-like protein 2;Kappa-actin	ACTBL2	Q562R1;B2RPJ1	6	1	16.2	1	NaN	NaN	0	0	NaN	NaN	0
Beta-diketonase;Fumarylacetoacetase;Fumarylacetoacetate hydrolase;Putative uncharacterized protein DKFZp686F13224;cDNA FLJ51912, highly similar to Fumarylacetoacetase (EC 3.7.1.2)	FAH;DKFZp686F13224	P16930;Q53XA7;B7Z4W2	5	5	14.3	5	NaN	NaN	1	0	NaN	NaN	0
BH3-interacting domain death agonist;BH3-interacting domain death agonist p11;BH3-interacting domain death agonist p13;BH3-interacting domain death agonist p15;p11 BID;p13 BID;p15 BID;p22 BID;cDNA FLJ37476 fis, clone BRAWH2012827, highly similar to Homo sapiens BH3 interacting domain death agonist (BID), transcript variant 1, mRNA;BH3 interacting domain death agonist, isoform CRA_d;BID isoform L(…	BID;hCG_21529	P55957-2;P55957;B3KT21;P55957-1;A8ASI8;B1PL87;C9JQ20	1	1	5.4	1	NaN	NaN	1	0	NaN	NaN	0
Biglycan;Bone/cartilage proteoglycan I;PG-S1;cDNA FLJ76911, highly similar to Homo sapiens biglycan (BGN), mRNA;cDNA FLJ55187, highly similar to Biglycan;Biglycan preproprotein variant;cDNA FLJ35635 fis, clone SPLEN2011805, highly similar to BONE/CARTILAGE PROTEOGLYCAN I;cDNA FLJ36740 fis, clone UTERU2013322, highly similar to Biglycan;Putative uncharacterized protein BGN;cDNA FLJ59360, moderatel…	BGN;SLRR1A	P21810;A8K7E0;B4DDQ2;Q53FI4;Q53HU6;Q8NAB7;A6NLG9;B4DNL4;B4DDN7;B3KS75;B4DQD6	3	3	7.6	0	NaN	NaN	0	3	NaN	NaN	0
Biliverdin reductase A;Biliverdin-IX alpha-reductase;Putative uncharacterized protein BLVRA	BLVR;BLVRA;BVR	P53004;C9J9Q2;C9J1E1	2	2	8.1	2	NaN	NaN	0	0	NaN	NaN	0
Bone proteoglycan II;Decorin;PG40;PG-S2;cDNA FLJ75936, highly similar to Homo sapiens decorin (DCN), transcript variant A1, mRNA;DCN protein;Decorin, isoform CRA_b;Putative uncharacterized protein DKFZp686J19238	DCN;SLRR1B;DKFZp686J19238;hCG_24110	P07585-1;P07585;Q6FH10	5	5	15.6	1	NaN	NaN	0	4	NaN	NaN	0
BPG-dependent PGAM 1;Phosphoglycerate mutase 1;Phosphoglycerate mutase isozyme B;cDNA FLJ53048, highly similar to Phosphoglycerate mutase 1 (EC 5.4.2.1);cDNA FLJ51983, highly similar to Phosphoglycerate mutase 1 (EC 5.4.2.1);cDNA FLJ53061, highly similar to Phosphoglycerate mutase 1 (EC 5.4.2.1);HCG2015269, isoform CRA_c;cDNA, FLJ78809, highly similar to Phosphoglycerate mutase 1 (EC 5.4.2.1);Pho…	CDABP0006;PGAM1;PGAMA;hCG_2015269;hCG_25778;RP11-452K12.8-001	P18669;B4DJA4;B4DKL5;B4DMJ7;B7Z9E5;Q0D2Q6;Q53G35;Q6FHK8;Q6FHU2;Q6P6D7	11	9	53.5	9	0.0034154	166.71	19	2	1.1129	174.16	2
Brain Ig-like molecule with tyrosine-based activation motifs;CD172 antigen-like family member A;Inhibitory receptor SHPS-1;Macrophage fusion receptor;MyD-1 antigen;p84;Signal-regulatory protein alpha-1;Signal-regulatory protein alpha-2;Signal-regulatory protein alpha-3;Tyrosine-protein phosphatase non-receptor type substrate 1;cDNA, FLJ92887, Homo sapiens protein tyrosine phosphatase, non-recepto…	BIT;MFR;MYD1;PTPNS1;SHPS1;SIRP;SIRPA;RP4-684O24.2-003;SIRPB1	P78324-3;P78324;B2R6C3;B4DP97;P78324-1;A2A2E1;P78324-2;Q5TFQ8	2	2	6.2	2	NaN	NaN	1	0	NaN	NaN	0
Brain-type aldolase;Fructose-bisphosphate aldolase C;Fructose-bisphosphate aldolase	ALDC;ALDOC	P09972;B7Z1N6;B7Z1Y2;B7Z1Z9;B7Z3K9;A8MVZ9;B7Z3K7	7	5	21.1	5	0.0069443	118.18	5	0	NaN	NaN	0
Breast cancer-specific gene 1 protein;Gamma-synuclein;Persyn;Synoretin;cDNA, FLJ92424, highly similar to Homo sapiens synuclein, gamma (breast cancer-specific protein 1) (SNCG), mRNA;Putative uncharacterized protein SNCG;SNCG protein;Synuclein, gamma (Breast cancer-specific protein 1) variant;Synuclein, gamma (Breast cancer-specific protein 1), isoform CRA_b	BCSG1;PERSYN;PRSN;SNCG;hCG_23263	O76070;Q6FHG5;A9XXE1	1	1	11	1	NaN	NaN	0	0	NaN	NaN	0
Breast epithelial antigen BA46;HMFG;Lactadherin;Lactadherin short form;Medin;MFGM;Milk fat globule-EGF factor 8;SED1;cDNA FLJ38589 fis, clone HCHON2010074, highly similar to LACTADHERIN;cDNA FLJ59612, highly similar to Lactadherin;MFGE8 protein;Milk fat globule-EGF factor 8 protein;Milk fat globule-EGF factor 8 protein, isoform CRA_b	MFGE8;hCG_26628	Q08431;B3KTQ2;B4E396;Q7Z3D2;Q9BTL9	2	2	5.4	0	NaN	NaN	0	2	0.289	51.816	2
BTB/POZ domain-containing protein KCTD12;Pfetin;Predominantly fetal expressed T1 domain;cDNA FLJ46506 fis, clone THYMU3030752, highly similar to BTB/POZ domain-containing protein KCTD12	C13orf2;KCTD12;KIAA1778;PFET1	Q96CX2;B3KY04	3	3	12.3	3	0.023124	112.31	3	0	NaN	NaN	0
C3B/C4B inactivator;Complement factor I;Complement factor I heavy chain;Complement factor I light chain;Light chain of factor I;Heavy chain of factor I;cDNA FLJ76262, highly similar to Homo sapiens I factor (complement) (IF), mRNA;cDNA FLJ58124, highly similar to Complement factor I (EC 3.4.21.45);CFI protein	CFI;IF	P05156;Q6LAM0;Q6LAM1;A8K3L0;B4DRF2;Q8WW88	5	5	9.1	5	0.01912	181.23	2	2	NaN	NaN	0
CAAX farnesyltransferase subunit alpha;FTase-alpha;Protein farnesyltransferase/geranylgeranyltransferase type-1 subunit alpha;Ras proteins prenyltransferase subunit alpha;Type I protein geranyl-geranyltransferase subunit alpha;Putative uncharacterized protein FNTA;cDNA FLJ16794 fis, clone TBAES2007504, highly similar to Protein farnesyltransferase/geranylgeranyltransferase type I alpha subunit (E…	FNTA;hCG_1993221	P49354-1;P49354;P49354-2;A8MVX8;B3KVN2	1	1	3.4	0	NaN	NaN	0	1	NaN	NaN	0
Cadherin family member 1;Desmocollin-1;Desmosomal glycoprotein 2/3;Desmocollin 1, isoform CRA_b;Desmocollin 1b	CDHF1;DSC1;hCG_25474	Q08554-1;Q08554;Q08554-2;Q9HB00	2	2	2.9	0	NaN	NaN	0	2	0.11282	146.22	3
Cadherin family member 4;Desmoglein-1;Desmosomal glycoprotein 1;Pemphigus foliaceus antigen;cDNA FLJ50928, highly similar to Desmoglein-1	CDHF4;DSG1	Q02413;B7Z845	1	1	1.3	0	NaN	NaN	0	1	0.028564	130.99	2
Cadherin-13;Heart cadherin;P105;Truncated cadherin;cDNA FLJ54304, highly similar to Cadherin-13;cDNA FLJ50547, highly similar to Cadherin-13;cDNA FLJ50610, highly similar to Cadherin-13;cDNA FLJ52398, highly similar to Cadherin-13;Cadherin 13 soluble isoform 1;Cadherin 13 soluble isoform 2	CDH13;CDHH	P55290;B7Z236;B7Z3H7;B7Z590;B7Z9B1;A8W477;A8W476	1	1	1.4	0	NaN	NaN	0	1	NaN	NaN	0
Calcineurin-like phosphoesterase domain-containing protein 1;Complete S-transactivated protein 1;cDNA FLJ36535 fis, clone TRACH2004521;cDNA FLJ52891	CPPED1;CSTP1	Q9BRF8-1;Q9BRF8;B3KSL3;Q9BRF8-2;B4DQ68	3	3	10.2	3	0.0046483	86.961	2	0	NaN	NaN	0
Calcium-binding protein 39;Protein Mo25;Calcium binding protein 39, isoform CRA_a;cDNA FLJ78295, highly similar to Homo sapiens calcium binding protein 39 (CAB39), mRNA;cDNA, FLJ96790, Homo sapiens MO25 protein (MO25), mRNA;Putative uncharacterized protein MO25;MO25-like protein	CAB39;CGI-66;MO25;hCG_34334	Q9Y376;A8K8L7;Q53RN7;Q7Z4X0	4	4	13.2	4	0.014802	87.227	4	0	NaN	NaN	0
Calcyclin;Growth factor-inducible protein 2A9;MLN 4;Prolactin receptor-associated protein;Protein S100-A6;S100 calcium-binding protein A6;cDNA, FLJ92369, highly similar to Homo sapiens S100 calcium binding protein A6 (calcyclin) (S100A6),mRNA	CACY;S100A6	P06703;B2R577	2	2	16.7	2	0.011678	124.19	12	0	NaN	NaN	0
Caldesmon;cDNA FLJ76646, highly similar to Homo sapiens caldesmon 1 (CALD1), transcript variant 3, mRNA;cDNA FLJ53193, highly similar to Homo sapiens caldesmon 1 (CALD1), transcript variant 5, mRNA;Caldesmon 1, isoform CRA_b;NAG22 protein;Putative uncharacterized protein DKFZp779D0769;cDNA FLJ59374, highly similar to Homo sapiens caldesmon 1 (CALD1), transcript variant 2, mRNA;cDNA FLJ55017, high…	CAD;CALD1;CDM;hCG_17453;DKFZp779D0769;DKFZp686P03208	Q05682-1;Q05682;Q05682-2;A8K0X1;Q05682-3;Q05682-4;B7Z6G4;Q9NYG1;Q5HY93;Q05682-5;B4DPW5;B4E3I0;Q6P707;Q6PJM5;Q7Z2Y9;C9J813	3	3	4.9	3	NaN	NaN	0	0	NaN	NaN	0
Calgizzarin;Metastatic lymph node gene 70 protein;Protein S100-A11;Protein S100-C;S100 calcium-binding protein A11;cDNA, FLJ92471, highly similar to Homo sapiens S100 calcium binding protein A11 (calgizzarin) (S100A11), mRNA	MLN70;S100A11;S100C	P31949;B2R5H0	6	6	52.4	4	0.032208	94.634	7	4	0.23065	131.24	3
Calgranulin-A;Calprotectin L1L subunit;Cystic fibrosis antigen;Leukocyte L1 complex light chain;Migration inhibitory factor-related protein 8;Protein S100-A8;S100 calcium-binding protein A8;Urinary stone protein band A	CAGA;CFAG;MRP8;S100A8	P05109	2	2	12.9	1	0.79016	18.017	2	2	0.015406	187.31	3
Calmodulin-like protein 5;Calmodulin-like skin protein;Calmodulin-like skin protein variant	CALML5;CLSP	Q9NZT1;Q53H37	1	1	9.6	1	NaN	NaN	0	0	NaN	NaN	0
Calpactin I light chain;Calpactin-1 light chain;Cellular ligand of annexin II;p10 protein;p11;Protein S100-A10;S100 calcium-binding protein A10;S100A10 protein	ANX2LG;CAL1L;CLP11;S100A10	P60903;Q6FGE5	2	2	27.8	2	NaN	NaN	0	1	NaN	NaN	0
Calpain inhibitor;Calpastatin;Sperm BS-17 component;cDNA FLJ56102, highly similar to Homo sapiens calpastatin (CAST), transcript variant 8, mRNA;cDNA FLJ56123, highly similar to Calpastatin;cDNA FLJ50632, highly similar to Calpastatin;Heart-type calpastatin;cDNA FLJ59277, highly similar to Calpastatin;Calpastatin isoform a variant;cDNA FLJ52193, highly similar to Calpastatin;cDNA, FLJ96117, highl…	CAST	P20810-6;P20810;P20810-7;B7Z468;P20810-5;P20810-1;B7Z574;B7Z5T9;Q13940;Q9Y2M4;P20810-2;B7Z4U9;Q59HE3;P20810-4;B7Z8S8;P20810-3;B2RCJ7;B7Z6N0;B7Z7L4;Q6AZE3;Q86YM9;B2RDU1	3	1	5.4	1	0.21746	228.94	2	0	NaN	NaN	0
Calponin, acidic isoform;Calponin-3;cDNA FLJ50126, highly similar to Calponin-3;cDNA, FLJ79297, highly similar to Calponin-3;Calponin 3, acidic;cDNA, FLJ92692, Homo sapiens calponin 3, acidic (CNN3), mRNA;CNN3 protein;cDNA FLJ53072, highly similar to Calponin-3;DJ639P13.2.2 (Acidic calponin 3)	CNN3;hCG_31913	Q15417;B4DFK6;Q6FHA7;B4DP09;Q9BWY6	5	4	21.3	4	0.015153	71.467	3	0	NaN	NaN	0
Calumenin, isoform CRA_c;cDNA FLJ31776 fis, clone NT2RI2008141, highly similar to CALUMENIN;cDNA FLJ90381 fis, clone NT2RP2005035, highly similar to Calumenin;Calumenin;Crocalbin;IEF SSP 9302;CALU protein;Calumenin, isoform CRA_b;cDNA, FLJ92797, Homo sapiens calumenin (CALU), mRNA;cDNA FLJ14554 fis, clone NT2RM2001839, highly similar to Calumenin;cDNA FLJ90608 fis, clone PLACE1001777, highly simi…	CALU;hCG_41656;tcag7.422	B3KPG9;B3KQF5;O43852-1;O43852;Q6IAW5;O43852-2;B3KNG6;B3KQK3	9	9	31.3	9	0.013909	142.55	7	3	0.22118	83.119	3
Calvasculin;Metastasin;Placental calcium-binding protein;Protein Mts1;Protein S100-A4;S100 calcium-binding protein A4	CAPL;MTS1;S100A4	P26447	2	2	18.8	2	NaN	NaN	0	0	NaN	NaN	0
cAMP-dependent protein kinase catalytic subunit alpha;cDNA FLJ77368, highly similar to Homo sapiens protein kinase, cAMP-dependent, catalytic, alpha (PRKACA), transcript variant 2, mRNA;Protein kinase A-alpha;cDNA FLJ58698, highly similar to cAMP-dependent protein kinase, alpha-catalytic subunit (EC 2.7.11.11)	PKACA;PRKACA;KIN27	P17612-1;P17612;A8K8B9;P17612-2;Q15136;B7Z708	1	1	3.4	1	NaN	NaN	0	0	NaN	NaN	0
Capping protein (Actin filament) muscle Z-line, beta;Capping protein (Actin filament) muscle Z-line, beta, isoform CRA_d;cDNA, FLJ93598, highly similar to Homo sapiens capping protein (actin filament) muscle Z-line, beta (CAPZB), mRNA;cDNA FLJ60094, highly similar to F-actin capping protein subunit beta;CapZ beta;F-actin-capping protein subunit beta;Capping protein (Actin filament) muscle Z-line,…	CAPZB;hCG_41078;RP4-657E11.7-008;RP4-657E11.7-001;RP4-657E11.7-002	B1AK88;B2R7T8;B4DWA6;P47756-1;P47756;P47756-2;B1AK87;Q32Q68;Q7L4N0;B1AK85	5	5	14.6	5	0.015557	148.93	3	0	NaN	NaN	0
CapZ alpha-1;F-actin-capping protein subunit alpha-1;cDNA FLJ75422, highly similar to Homo sapiens capping protein (actin filament) muscle Z-line, alpha 1, mRNA	CAPZA1	P52907;A8K0T9;A8MV55	3	2	14.3	2	NaN	NaN	0	0	NaN	NaN	0
CapZ alpha-2;F-actin-capping protein subunit alpha-2;Capping protein (Actin filament) muscle Z-line, alpha 2;Capping protein (Actin filament) muscle Z-line, alpha 2, isoform CRA_b;cDNA, FLJ95684, Homo sapiens capping protein (actin filament) muscle Z-line, alpha2 (CAPZA2), mRNA;Capping protein (Actin filament) muscle Z-line, alpha 2 variant;Putative uncharacterized protein CAPZA2;cDNA FLJ51827, h…	CAPZA2;hCG_37884;tcag7.31	P47755;A4D0V4;Q53GC7;Q53GE2;A8MW68;C9JJ74;C9JUG7;B4DG50	5	4	25.5	4	0.016376	70.81	4	0	NaN	NaN	0
Carbonate dehydratase II;Carbonic anhydrase 2;Carbonic anhydrase C;Carbonic anhydrase II	CA2;carbonic anhydrase II/ CA II	P00918;Q6LD99	9	9	46.5	9	0.0030248	146.69	8	1	NaN	NaN	1
Carrier family 6, member 8 variant;Protective protein for beta-galactosidase (Galactosialidosis), isoform CRA_b;cDNA FLJ60397, highly similar to Lysosomal protective protein (EC 3.4.16.5);Cathepsin A;Carboxypeptidase C;Carboxypeptidase L;Lysosomal protective protein;Lysosomal protective protein 20 kDa chain;Lysosomal protective protein 32 kDa chain;Protective protein cathepsin A;Protective protei…	hCG_38374;PPGB;CTSA;RP3-337O18.1-005	Q59EV6;B4E324;Q5JZH0;P10619	1	1	2.6	1	NaN	NaN	0	0	NaN	NaN	0
Catenin gamma;Desmoplakin III;Desmoplakin-3;Junction plakoglobin;Plakoglobin	CTNNG;DP3;JUP	P14923;Q7KZ86	5	3	11.3	0	NaN	NaN	0	3	0.16051	97.151	4
Cathepsin L1;Cathepsin L1 heavy chain;Cathepsin L1 light chain;Major excreted protein;cDNA FLJ90619 fis, clone PLACE1002374, highly similar to Cathepsin L (EC 3.4.22.15);Cathepsin L;Cathepsin L, isoform CRA_b;Putative uncharacterized protein;Cathepsin L splice variant	CTSL;CTSL1;hCG_30369;RP11-65B23.1-004	P07711;A5PLM9;B3KQK4;Q6LAF7;Q9HBQ7;Q5K630;Q5T8F0;Q8NG13	1	1	3.6	0	NaN	NaN	0	1	NaN	NaN	1
Cathepsin P;Cathepsin X;Cathepsin Z	CTSZ	Q9UBR2;Q5U000	2	2	7.3	1	NaN	NaN	1	2	0.57724	44.896	2
CCN family member 2;Connective tissue growth factor;Hypertrophic chondrocyte-specific protein 24;Insulin-like growth factor-binding protein 8;cDNA, FLJ96197, highly similar to Homo sapiens connective tissue growth factor (CTGF), mRNA;cDNA FLJ34961 fis, clone NTONG2003839, highly similar to CONNECTIVE TISSUE GROWTH FACTOR;cDNA FLJ43230 fis, clone HCHON2001269, highly similar to Connective tissue g…	CCN2;CTGF;HCS24;IGFBP8	P29279-1;P29279;B2RCP7;B3KRV6;B3KWK5;Q5M8T4;Q6FHL8;P29279-2;Q9UDL6	2	2	6.6	1	NaN	NaN	1	2	0.072782	1.4424	2
cDNA FLJ38560 fis, clone HCHON2003642, highly similar to Astrocytic phosphoprotein PEA-15;Phosphoprotein enriched in astrocytes 15;Phosphoprotein enriched in astrocytes 15, isoform CRA_b;PEA15 protein;15 kDa phosphoprotein enriched in astrocytes;Astrocytic phosphoprotein PEA-15;Phosphoprotein enriched in diabetes;cDNA, FLJ92023, Homo sapiens phosphoprotein enriched in astrocytes 15 (PEA15),mRNA;P…	hCG_39732;PEA15;RP11-536C5.8-002;RP11-536C5.8-001;RP11-536C5.8-003	B1AKZ3;Q6FHL9;Q15121;B1AKZ4;B1AKZ5	3	3	27.2	3	0.029627	45.881	3	1	NaN	NaN	0
cDNA FLJ46359 fis, clone TESTI4049786, highly similar to Hexokinase-1 (EC 2.7.1.1);Brain form hexokinase;Hexokinase type I;Hexokinase-1;cDNA FLJ78173, highly similar to Homo sapiens hexokinase 1 (HK1) mRNA;Hexokinase 1;Hexokinase 1 isoform HKI variant;cDNA FLJ56506, highly similar to Hexokinase-1 (EC 2.7.1.1);Hexokinase;cDNA FLJ33948 fis, clone CTONG2018379, highly similar to Hexokinase-1 (EC 2.7…	HK1;RP11-404C6.1-003;HK1-ta;HK1-tb;RP11-404C6.1-016;RP11-404C6.1-004	B3KXY9;P19367-3;P19367;A8K7J7;B1AR61;P78542;Q59FD4;P19367-1;B4DG62;Q71V75;P19367-2;B1AR63;P19367-4;B1AR62;B3KRA9	9	9	10.2	9	0.21188	72.532	7	0	NaN	NaN	0
cDNA FLJ50763, highly similar to Homo sapiens sarcoglycan, epsilon (SGCE), mRNA;Putative uncharacterized protein SGCE;Brain epsilon-sarcoglycan;Sarcoglycan, epsilon, isoform CRA_d;Epsilon-sarcoglycan;cDNA FLJ52341, highly similar to Homo sapiens sarcoglycan, epsilon (SGCE), mRNA	SGCE;ESG;hCG_17912;UNQ433/PRO840	B7Z2R4;C9JIH1;B5MDA7;Q6L8P0;O43556;C9JR67;B4DP78	2	2	4	2	NaN	NaN	1	0	NaN	NaN	0
cDNA FLJ51656, highly similar to Actin-like protein 2;Actin-like protein 2;Actin-related protein 2;ACTR2 protein;cDNA FLJ51655, highly similar to Actin-like protein 2;Putative uncharacterized protein ENSP00000380341	ACTR2;ARP2	B4DHK9;P61160;Q8IY98;B4DWQ5;A8MUT7	8	8	27.3	8	0.050949	147.93	5	0	NaN	NaN	0
cDNA FLJ51906, highly similar to Heat-shock protein beta-6;Heat shock 20 kDa-like protein p20;Heat shock protein beta-6;cDNA FLJ51314, weakly similar to Heat-shock protein beta-6	HSPB6	B4DNC2;O14558;B4DUL6	1	1	6.6	1	NaN	NaN	1	0	NaN	NaN	0
cDNA FLJ52364, highly similar to Heat-shock protein 105 kDa;Heat shock 105kDa/110kDa protein 1, isoform CRA_b;Antigen NY-CO-25;Heat shock 110 kDa protein;Heat shock protein 105 kDa;cDNA FLJ55325, highly similar to Heat-shock protein 105 kDa;Heat shock 70 kDa protein 4-like protein;Heat shock 70kDa protein 4-like, isoform CRA_b;cDNA FLJ14916 fis, clone PLACE1006958, highly similar to Heat shock 70…	hCG_32198;HSPH1;HSP105;HSP110;KIAA0201;hCG_37382;HSPA4L;APG1;OSP94	B4DYH1;Q92598-1;Q92598;B4DF68;A2ICT2;B3KNM0;B4DXT2;O95757;B4DZR0;Q53ZP9;Q92598-3;Q92598-2;B4DY72	1	1	1.6	1	NaN	NaN	1	0	NaN	NaN	0
cDNA FLJ52765, highly similar to Calponin-2;Calponin H2, smooth muscle;Calponin-2;Neutral calponin;cDNA FLJ52469, highly similar to Calponin-2;Calponin 2 isoform a variant;CNN2 protein;Calponin 2;cDNA FLJ52495, highly similar to Calponin-2;cDNA FLJ52701, highly similar to Calponin-2;Calponin 2, isoform CRA_a;cDNA FLJ44427 fis, clone UTERU2007724, highly similar to Homo sapiens calponin 2 (CNN2), …	CNN2;hCG_21577	B4DUT8;Q99439;A5D8U8;B4DDF4;Q53GK7;Q6FHC3;Q6FHE4;B4DHU5;B4DN57;A6NFI4	3	2	11.2	2	0.028874	143.68	3	0	NaN	NaN	0
cDNA FLJ54828, highly similar to Src substrate cortactin;Cortactin, isoform CRA_a;CTTN protein;Amplaxin;Oncogene EMS1;Src substrate cortactin;Cortactin isoform a variant;Cortactin;cDNA FLJ34459 fis, clone HLUNG2002916, highly similar to SRC SUBSTRATE CORTACTIN;cDNA FLJ77423, highly similar to Homo sapiens cortactin (CTTN), transcript variant 2, mRNA;Cortactin, isoform CRA_c;Putative uncharacteriz…	CTTN;hCG_23463;EMS1	B4E358;Q8N707;Q14247;Q53HG7;Q76MU0;B3KRK4;Q96H99;A8MUA4	2	2	4.7	2	NaN	NaN	0	0	NaN	NaN	0
cDNA FLJ54957, highly similar to Transketolase (EC 2.2.1.1);Transketolase;cDNA FLJ56274, highly similar to Transketolase (EC 2.2.1.1);Transketolase variant;cDNA FLJ36348 fis, clone THYMU2007025, highly similar to TRANSKETOLASE (EC 2.2.1.1);cDNA FLJ53217, highly similar to Transketolase (EC 2.2.1.1);Putative uncharacterized protein DKFZp686J13123;cDNA FLJ32530 fis, clone SMINT2000185, highly simil…	TKT;DKFZp686J13123	B4DE31;P29401;A8K089;B4E022;Q53EM5;B3KSI4;B4DVU1;Q6MZE3;B3KPZ8	10	10	27.1	10	0.019164	60.522	9	0	NaN	NaN	0
cDNA FLJ55211, highly similar to Glia-derived nexin;Glia-derived nexin;Peptidase inhibitor 7;Protease nexin 1;Protease nexin I;Serpin E2;cDNA FLJ51896, highly similar to Glia-derived nexin	PI7;PN1;SERPINE2	B4DIF2;P07093-1;P07093;P07093-2;B4DMR3	5	5	16.6	0	NaN	NaN	0	5	NaN	NaN	1
cDNA FLJ55259, highly similar to Four and a half LIM domains protein 1;cDNA FLJ55242, highly similar to Four and a half LIM domains protein 1;Four and a half LIM domains 1, isoform CRA_c;Four and a half LIM domains 1 variant;Four and a half LIM domains protein 1;Skeletal muscle LIM-protein 1;cDNA FLJ53665, highly similar to Four and a half LIM domains protein 1;cDNA FLJ16189 fis, clone BRTHA20127…	FHL1;hCG_33097;SLIM1;RP11-535K18.1-007;RP11-535K18.1-008;RP11-535K18.1-012;RP11-535K18.1-006;RP11-535K18.1-003;RP11-535K18.1-011;RP11-535K18.1-013	B7Z793;B7Z5T4;Q53FI7;Q13642-1;Q13642;B7Z6U8;Q6IB30;B7Z5T3;B7Z5V0;B7Z9A1;Q5JXI8;B7Z4B7;Q13642-2;Q5JXI3;Q5JXH7;Q5JXH8;Q5JXI2;Q13642-3;Q5JXH9;B3KRI9;Q5JXI0	16	16	58.9	16	0.004455	104.15	6	2	NaN	NaN	0
cDNA FLJ55335, highly similar to Tyrosine-protein kinase-like 7;Colon carcinoma kinase 4;Protein-tyrosine kinase 7;Tyrosine-protein kinase-like 7;PTK7 protein tyrosine kinase 7 isoform a variant;PTK7 protein;cDNA FLJ54697, highly similar to Tyrosine-protein kinase-like 7	CCK4;PTK7	B7Z477;Q13308-1;Q13308;Q13308-2;Q13308-4;Q13308-3;Q13308-5;Q59FV9;Q86X91;B7Z471;C9JP02	5	5	5.3	5	0.041086	153.59	2	0	NaN	NaN	0
cDNA FLJ55673, highly similar to Complement factor B (EC 3.4.21.47);Complement factor B;Complement factor B preproprotein variant;C3/C5 convertase;Complement factor B Ba fragment;Complement factor B Bb fragment;Glycine-rich beta glycoprotein;PBF2;Properdin factor B	CFB;hCG_43699;BF;BFD	B4E1Z4;Q53F89;P00751-1;P00751;B0QZQ6;C9JYI6	8	8	8.4	6	0.13324	75.417	2	4	0.10277	16.745	2
cDNA FLJ56307, highly similar to Ubiquitin thioesterase protein OTUB1 (EC 3.4.-.-);Putative uncharacterized protein DKFZp564E242;Deubiquitinating enzyme OTUB1;OTU domain-containing ubiquitin aldehyde-binding protein 1;Otubain-1;Ubiquitin thioesterase OTUB1;Ubiquitin-specific-processing protease OTUB1;cDNA FLJ40710 fis, clone THYMU2027125, highly similar to Ubiquitin thioesterase protein OTUB1 (EC…	DKFZp564E242;HSPC263;OTB1;OTU1;OTUB1	B4DPD5;Q659F9;Q96FW1-1;Q96FW1;Q96FW1-2;B3KUV5;B4E053	4	4	14.9	4	0.017952	111.68	3	0	NaN	NaN	0
cDNA FLJ56329, highly similar to Myosin light polypeptide 6;cDNA FLJ60058, highly similar to Myosin light chain 1, slow-twitch muscle A isoform;Myosin light chain 1 slow-twitch muscle A isoform;Myosin light chain 6B;Smooth muscle and nonmuscle myosin light chain alkali 6B;17 kDa myosin light chain;Myosin light chain 3;Myosin light chain alkali 3;Myosin light polypeptide 6;Smooth muscle and nonmus…	MLC1SA;MYL6B;MYL6	B7Z6Z4;B4E368;P14649;P60660-1;P60660;P60660-2;Q6IBG5	2	2	10.1	2	NaN	NaN	1	1	NaN	NaN	0
cDNA FLJ56334, highly similar to SEC13-related protein;SEC13-like 1 isoform b variant;Protein SEC13 homolog;SEC13-like protein 1;SEC13-related protein;Putative uncharacterized protein SEC13;SEC13-like 1 isoform	D3S1231E;SEC13;SEC13L1;SEC13R	B4DXJ1;Q53GB2;P55735;A8MV37;A4UCS7;Q59FA6;A8MXL6	5	5	19.3	5	NaN	NaN	1	0	NaN	NaN	0
cDNA FLJ56389, highly similar to Elongation factor 1-gamma;eEF-1B gamma;Elongation factor 1-gamma;Eukaryotic translation elongation factor 1 gamma;EEF1G protein;Eukaryotic translation elongation factor 1 gamma, isoform CRA_c;GIG35;cDNA FLJ59991, highly similar to Elongation factor 1-gamma;cDNA FLJ59973, highly similar to Elongation factor 1-gamma	EEF1G;EF1G;PRO1608;hCG_2039458	B4DTG2;P26641;Q2F838;Q2F840;Q53YD7;B4DUK7;B4DSR4	1	1	2.7	1	0.077596	102.52	2	0	NaN	NaN	0
cDNA FLJ56442, highly similar to ATP-citrate synthase (EC 2.3.3.8);ACLY variant protein;ATP-citrate (pro-S-)-lyase;ATP-citrate synthase;Citrate cleavage enzyme;cDNA FLJ37765 fis, clone BRHIP2024742, highly similar to ATP-CITRATE;cDNA FLJ55447, highly similar to ATP-citrate synthase (EC 2.3.3.8)	ACLY variant protein;ACLY	B4DIM0;Q4LE36;P53396;Q8N9C4;B4E3P0	4	4	4.8	4	0.1322	117.95	4	0	NaN	NaN	0
cDNA FLJ56823, highly similar to Protein-glutamine gamma-glutamyltransferase E (EC 2.3.2.13);cDNA FLJ57574, highly similar to Protein-glutamine gamma-glutamyltransferase E (EC 2.3.2.13)		B4DQ50;B4DRV8	2	1	4.7	1	NaN	NaN	0	0	NaN	NaN	0
cDNA FLJ56946, highly similar to Cysteine-rich protein 2;Cysteine-rich protein 2;Protein ESP1;Cysteine-rich protein 2 variant	CRIP2;CRP2	B7Z6C0;P52943;Q53FN1	1	1	5.7	1	NaN	NaN	0	0	NaN	NaN	0
cDNA FLJ57067, highly similar to Beta-2-microglobulin;Beta-2-microglobulin;Beta-2-microglobulin form pI 5.3;Beta 2-microglobulin protein	B2M;CDABP0092;HDCMA22P;beta 2-microglobulin	B4E0X1;P61769;A6XND9;A6XMH4;A6XMH5;Q9UM88	5	5	50.8	0	NaN	NaN	0	5	0.031657	29.883	5
cDNA FLJ57496, moderately similar to Tubulin-specific chaperone A;TCP1-chaperonin cofactor A;Tubulin-folding cofactor A;Tubulin-specific chaperone A;cDNA, FLJ92496, Homo sapiens tubulin-specific chaperone a (TBCA), mRNA;TBCA protein;Tubulin folding cofactor A;Tubulin-specific chaperone a	TBCA;hCG_2016016	B4DT30;O75347;Q6FGD7	4	4	24	4	0.036514	72.685	4	0	NaN	NaN	0
cDNA FLJ57527, highly similar to 60S ribosomal protein L31;Putative uncharacterized protein RPL31;cDNA FLJ58912, highly similar to 60S ribosomal protein L31;Ribosomal protein L31, isoform CRA_c;60S ribosomal protein L31;cDNA, FLJ92036, highly similar to Homo sapiens ribosomal protein L31 (RPL31), mRNA;Ribosomal protein L31;RPL31 protein;cDNA FLJ58908, highly similar to 60S ribosomal protein L31	RPL31;hCG_27618	B7Z4C8;B7Z4K2;P62899;B2R4C1;Q76N53;Q6IRZ0;B7Z4E3;C9JU56;C9JQ13;B8ZZK4	1	1	6.9	1	NaN	NaN	0	0	NaN	NaN	0
cDNA FLJ58826, highly similar to Plasma protease C1 inhibitor;C1 esterase inhibitor;C1-inhibiting factor;Plasma protease C1 inhibitor;Serpin G1;cDNA FLJ58564, highly similar to Plasma protease C1 inhibitor;Serine/cysteine proteinase inhibitor clade G member 1 splice variant 2	C1IN;C1NH;SERPING1	B4E1F0;P05155;B4E1H2;Q5UGI6	1	1	1.8	0	NaN	NaN	0	1	NaN	NaN	1
cDNA FLJ59142, highly similar to Epididymal secretory protein E1;Epididymal secretory protein E1;Human epididymis-specific protein 1;Niemann-Pick disease type C2 protein;cDNA, FLJ92198, highly similar to Homo sapiens Niemann-Pick disease, type C2 (NPC2), mRNA;cDNA FLJ51947, highly similar to Epididymal secretory protein E1;Niemann-Pick disease, type C2 variant	HE1;NPC2	B4DV10;P61916;B2R4S5;B4DQV7;Q53HV6	2	2	12.4	1	NaN	NaN	0	1	NaN	NaN	0
cDNA FLJ59194, moderately similar to Dynein light chain 2A, cytoplasmic;Bithoraxoid-like protein;Dynein light chain 2A, cytoplasmic;Dynein light chain roadblock-type 1;Dynein-associated protein Km23;Roadblock domain-containing protein 1;Dynein, light chain, roadblock-type 1;Dynein light chain 2B, cytoplasmic;Dynein light chain roadblock-type 2;Roadblock domain-containing protein 2	BITH;DNCL2A;DNLC2A;DYNLRB1;HSPC162;ROBLD1;RP5-914B9.1-004;DNCL2B;DNLC2B;DYNLRB2;ROBLD2	B4DFR2;Q9NP97-1;Q9NP97;B1AKR6;Q8TF09	3	3	31.4	3	0.14285	50.585	3	0	NaN	NaN	0
cDNA FLJ59687, highly similar to Secernin-1;Secernin-1;cDNA FLJ59884, highly similar to Secernin-1;cDNA FLJ59539, highly similar to Secernin-1;Secernin 1, isoform CRA_a;Putative uncharacterized protein SCRN1;cDNA FLJ54276, highly similar to Secernin-1	KIAA0193;SCRN1;hCG_37324	B4DHM0;Q12765;B4DH22;B4DIP5;C9K052;C9JTP7;B4DE46;C9J7U9;B8ZZP4;C9JPG0	6	6	16.6	6	0.009892	147.89	5	0	NaN	NaN	0
cDNA FLJ59758, highly similar to S-methyl-5-thioadenosine phosphorylase (EC 2.4.2.28);MTAP protein;5-methylthioadenosine phosphorylase;S-methyl-5-thioadenosine phosphorylase	MTAP;MSAP	B4DUC8;Q6FHP1;Q6FHT1;Q13126;Q05DJ2	2	2	7	2	0.031492	54.429	3	0	NaN	NaN	0
cDNA FLJ60076, highly similar to ELAV-like protein 1;ELAV-like protein 1;Hu-antigen R	ELAVL1;HUR	B4DVB8;Q15717;Q53XN6	1	1	3.1	1	NaN	NaN	1	0	NaN	NaN	0
cDNA FLJ60237, highly similar to Kelch-like protein 2;Actin-binding protein Mayven;Kelch-like protein 2;cDNA, FLJ96418, highly similar to Homo sapiens kelch-like 2, Mayven (Drosophila) (KLHL2), mRNA;cDNA FLJ60241, highly similar to Kelch-like protein 2;Kelch-like protein 2 variant	KLHL2	B4DFH7;O95198;B2RD18;B4DFZ5;Q59ET4	1	1	1.2	1	NaN	NaN	0	1	NaN	NaN	0
cDNA FLJ60299, highly similar to Rab GDP dissociation inhibitor beta;GDP dissociation inhibitor 2;Guanosine diphosphate dissociation inhibitor 2;Rab GDP dissociation inhibitor beta;cDNA, FLJ92845, Homo sapiens GDP dissociation inhibitor 2 (GDI2), mRNA;GDI2 protein;GDP dissociation inhibitor 2 isoform 1;GDP dissociation inhibitor 2, isoform CRA_b;cDNA FLJ16452 fis, clone BRAWH3002467, highly simil…	GDI2;RP11-318E3.2-007;RABGDIB;hCG_24071;RP11-318E3.2-001;RP11-318E3.2-002	B4DLV7;Q5SX90;P50395;Q6IAT1;B3KVE3;Q5SX88;Q8TB95	26	19	59.5	19	0.0059282	154.8	26	0	NaN	NaN	0
cDNA FLJ60424, highly similar to Junction plakoglobin;Putative uncharacterized protein JUP	JUP	B4DE59;C9JKY1	6	0	10.8	0	NaN	NaN	0	0	0.017122	98.726	2
cDNA FLJ61202, highly similar to Multisynthetase complex auxiliary component p43;Aminoacyl tRNA synthase complex-interacting multifunctional protein 1;Endothelial monocyte-activating polypeptide 2;Endothelial monocyte-activating polypeptide II;Multisynthase complex auxiliary component p43;Small inducible cytokine subfamily E member 1;cDNA FLJ52127, highly similar to Multisynthetase complex auxili…	AIMP1;EMAP2;SCYE1	B4E1S7;Q12904;B4DNK3	2	2	7.7	2	NaN	NaN	1	0	NaN	NaN	0
cDNA FLJ75174, highly similar to Homo sapiens calmodulin 1 (phosphorylase kinase, delta), mRNA;cDNA, FLJ96792, highly similar to Homo sapiens calmodulin 2 (phosphorylase kinase, delta) (CALM2), mRNA;Calmodulin;Calmodulin 1 (Phosphorylase kinase, delta), isoform CRA_a;Calmodulin 3 (Phosphorylase kinase, delta), isoform CRA_b;cDNA FLJ61744, highly similar to Calmodulin;CALM3 protein;CALM1 protein;C…	CALM;CALM1;CALM2;CALM3;CALML2;CAM;CAM1;CAM2;CAM3;CAMB;CAMC;CAMIII;hCG_20313;hCG_21749;hCG_17033	A8K1M2;B2RDW0;P62158;B4DJ51;Q9BRL5;Q96HY3	3	3	23.5	3	NaN	NaN	1	1	NaN	NaN	0
cDNA FLJ75516, highly similar to Xenopus tropicalis ubiquitin C, mRNA;Ubiquitin C variant;Ubiquitin C splice variant;Putative uncharacterized protein;UBC protein;cDNA FLJ32377 fis, clone SKMUS1000014, highly similar to Polyubiquitin 9;Putative uncharacterized protein DKFZp434K0435;Ubiquitin B;Ubiquitin B, isoform CRA_a;40S ribosomal protein S27a;cDNA, FLJ96793, Homo sapiens ribosomal protein S27a…	UBC;DKFZp434K0435;hCG_1998947;UBB;RPS27A;UBA80;UBCEP1;hCG_1987923;UBA52;UBCEP2;hCG_37048	A8K674;Q59EM9;Q5PY61;Q66K58;Q96H31;Q96MH4;Q9UFQ0;Q96C32;Q5U5U6;P62979;B2RDW1;Q5RKT7;Q8WYN9;B4DV12;Q5UGI3;P62987;Q3MIH3;P62988;Q49A90;A8CGI2	10	10	92.7	9	0.057159	129.69	15	4	0.76176	45.118	3
cDNA FLJ76436;Uncharacterized protein C17orf25.;Glyoxalase domain-containing protein 4;cDNA FLJ16128 fis, clone BRACE2038269, moderately similar to Bombyx mori cytosolic juvenile hormone binding protein 36 kDa subunit (cJHBP) mRNA;cDNA FLJ59092;cDNA FLJ55095	C17orf25;CGI-150;GLOD4;My027	A8K8F0;Q9Y3E8;Q9HC38-2;Q9HC38;B3KV49;B4DX01;Q9HC38-1;B7Z403;Q9HC38-3	6	6	12.3	6	NaN	NaN	0	0	NaN	NaN	0
cDNA FLJ77177, highly similar to Homo sapiens arginine-rich, mutated in early stage tumors (ARMET), mRNA;Arginine-rich protein;Mesencephalic astrocyte-derived neurotrophic factor;Protein ARMET	ARMET;ARP;MANF	A8K878;P55145	3	3	17.1	3	NaN	NaN	0	0	NaN	NaN	0
cDNA FLJ77693, highly similar to Homo sapiens calpastatin (CAST), transcript variant 3, mRNA;cDNA FLJ77737, highly similar to Homo sapiens calpastatin (CAST), transcript variant 3, mRNA;Testis calpastatin		A8K8C4;Q15786	3	1	10	1	0.0056992	20.375	2	0	NaN	NaN	0
cDNA, FLJ93744, highly similar to Homo sapiens keratin 6E (KRT6E), mRNA		B2R853	38	1	55.9	0	NaN	NaN	0	1	NaN	NaN	0
cDNA, FLJ95012, highly similar to Homo sapiens UDP-glucose pyrophosphorylase 2 (UGP2), mRNA;cDNA FLJ56155, highly similar to UTP--glucose-1-phosphate uridylyltransferase 2 (EC 2.7.7.9);Putative uncharacterized protein UGP2;UDP-glucose pyrophosphorylase;UTP--glucose-1-phosphate uridylyltransferase	UGP2;UGP1	B2RAN1;B4DUP2;C9JKD6;Q16851-1;Q16851;Q53QE9;Q16851-2;C9JNZ1;C9JQU9;C9JVG3;C9K0U9;C9JWG0	3	3	7.5	3	NaN	NaN	0	0	NaN	NaN	0
CDw90;Thy-1 antigen;Thy-1 membrane glycoprotein;cDNA FLJ33325 fis, clone BNGH42008832, highly similar to THY-1 MEMBRANE GLYCOPROTEIN;cDNA FLJ33677 fis, clone BRAWH2002125, highly similar to THY-1 MEMBRANE GLYCOPROTEIN;Thy-1 cell surface antigen, isoform CRA_a;Thy-1 membrane glycoprotein variant 2;Thy-1 cell surface antigen variant	THY1;hCG_14965	P04216;B0YJA4;Q59GA0	3	3	24.2	3	0.012331	59.772	5	0	NaN	NaN	0
Cell migration-inducing gene 10 protein;Phosphoglycerate kinase 1;Primer recognition protein 2;Phosphoglycerate kinase	MIG10;OK/SW-cl.110;PGK1;PGKA;hCG_20034	P00558;A8K4W6;B7Z7A9;B4DHM5;B4E1H9;B4DHB3	11	11	38.4	11	0.012216	140.21	5	1	NaN	NaN	0
Cell proliferation-inducing gene 15 protein;Ferritin heavy chain;Ferritin	FTH;FTH1;FTHL6;OK/SW-cl.84;PIG15	P02794;A9JQE1;B3KXC3;Q6NS36;Q6NZ44;Q8TD27	3	3	14.8	3	0.025489	110.71	4	0	NaN	NaN	0
Cell proliferation-inducing gene 2 protein;Cysteine knot superfamily 1, BMP antagonist 1;DAN domain family member 2;Down-regulated in Mos-transformed cells protein;Gremlin-1;Increased in high glucose protein 2;cDNA, FLJ92561, Homo sapiens cysteine knot superfamily 1, BMP antagonist 1 (CKTSF1B1), mRNA;Gremlin 1, cysteine knot superfamily, homolog (Xenopus laevis), isoform CRA_b;Gremlin 1-like prot…	CKTSF1B1;DAND2;DRM;GREM1;PIG2;hCG_1811964	O60565-1;O60565;A6XAA7	1	1	9.8	0	NaN	NaN	0	1	NaN	NaN	1
Cell proliferation-inducing gene 21 protein;Guanine nucleotide-binding protein subunit beta-2-like 1;Guanine nucleotide-binding protein subunit beta-like protein 12.3;Human lung cancer oncogene 7 protein;Receptor for activated C kinase;Receptor of activated protein kinase C 1;cDNA FLJ60170, highly similar to Guanine nucleotide-binding protein subunit beta 2-like 1	GNB2L1;HLC7;PIG21	P63244;B4DVD2	6	6	29.7	6	0.014552	45.661	2	0	NaN	NaN	0
CG-1 antigen;Kinectin;Kinesin receptor;Rhabdomyosarcoma antigen MU-RMS-40.19;cDNA FLJ61494, highly similar to Kinectin;KTN1 protein;cDNA FLJ43510 fis, clone PERIC2003720, highly similar to Kinectin;cDNA FLJ55573, highly similar to Kinectin;Kinectin 1 (Kinesin receptor);cDNA FLJ31308 fis, clone LIVER1000139, highly similar to Kinectin	CG1;KIAA0004;KTN1	Q86UP2-1;Q86UP2;Q5GGW3;B4DZ88;B3KWP6;B7Z6P3;Q17RZ5;Q86UP2-2;B3KP76;Q3SWV9;Q6NZ46;Q6PDF7	1	1	1	1	NaN	NaN	0	0	NaN	NaN	0
Chloride channel ABP;Chloride intracellular channel protein 1;Nuclear chloride ion channel 27;Regulatory nuclear chloride ion channel protein;Chloride intracellular channel 1 variant;cDNA, FLJ94671, Homo sapiens chloride intracellular channel 1 (CLIC1), mRNA;Chloride intracellular channel 1	CLIC1;NCC27;DADB-110M10.1-001;DAMA-236L13.3-001;DAMC-117B11.2-001;DAQB-350E15.4-001;DASS-312M4.8-001;XXbac-BCX88C14.3-001	O00299;Q53FB0;Q5SRT3	5	4	23.7	4	NaN	NaN	0	0	NaN	NaN	0
Chloride intracellular channel protein 4;Intracellular chloride ion channel protein p64H1;cDNA FLJ61180, highly similar to Chloride intracellular channel protein 4;cDNA, FLJ96000, Homo sapiens chloride intracellular channel 4 (CLIC4), mRNA;Chloride intracellular channel 4;Chloride intracellular channel 4, isoform CRA_b;CLIC4 protein;cDNA FLJ10762 fis, clone NT2RP4000008, moderately similar to CHL…	CLIC4;hCG_24047;RP11-108J9.1-001	Q9Y696;B4DWC4;Q6FIC5;Q9NVF8;B3KTR3	4	3	18.2	3	0.031956	98.395	3	0	NaN	NaN	0
Chondroitin sulfate proteoglycan 4;Chondroitin sulfate proteoglycan NG2;Melanoma chondroitin sulfate proteoglycan;Melanoma-associated chondroitin sulfate proteoglycan;CSPG4 protein	CSPG4;MCSP	Q6UVK1;A2VCL1	46	46	27.6	46	0.020151	140.21	70	0	NaN	NaN	0
Clathrin light chain A;cDNA FLJ60566, highly similar to Clathrin light chain A	CLTA	P09496-1;P09496;P09496-3;B4DIN1;P09496-2;C9JXN4	2	2	12.1	2	0.012955	0.82802	2	0	NaN	NaN	0
Clathrin light chain B	CLTB	P09497-1;P09497;P09497-2	2	2	7.9	2	NaN	NaN	1	0	NaN	NaN	0
C-Myc-binding protein Mm-1;Myc modulator 1;Prefoldin subunit 5;MM-1 gamma;Prefoldin subunit 5, isoform CRA_c	MM1;PFD5;PFDN5;hCG_23361;mm-1	Q99471;Q9C083	1	1	9.7	1	NaN	NaN	0	0	NaN	NaN	0
Coactosin-like protein	CLP;COTL1	Q14019	7	7	55.6	7	0.043434	126.75	6	1	NaN	NaN	0
Coatomer subunit zeta-1;Zeta-1-coat protein;Coatomer protein complex, subunit zeta 1 variant	CGI-120;COPZ;COPZ1;HSPC181	P61923;Q53FU3	1	1	7.9	1	NaN	NaN	0	0	NaN	NaN	0
Cofilin, muscle isoform;Cofilin-2;cDNA, FLJ94864, Homo sapiens cofilin 2 (muscle) (CFL2), mRNA;Cofilin 2 (Muscle), isoform CRA_a;Cofilin 2 (Muscle), isoform CRA_c;Cofilin isoform	CFL2;hCG_21174	Q9Y281;Q549N0	5	2	33.7	2	0.088694	9.6736	2	0	NaN	NaN	0
Coiled-coil domain-containing protein 50;Protein Ymer	C3orf6;CCDC50	Q8IVM0-2;Q8IVM0;Q8IVM0-1	1	1	2.5	1	NaN	NaN	0	0	NaN	NaN	0
Coiled-coil domain-containing protein 80;Down-regulated by oncogenes protein 1;Up-regulated in BRS-3 deficient mouse homolog;Nuclear envelope protein okuribin;cDNA FLJ77243, highly similar to Homo sapiens steroid sensitive gene 1 (URB), transcript variant 1, mRNA;Putative uncharacterized protein CCDC80;cDNA FLJ54405, highly similar to Homo sapiens steroid sensitive gene 1 (URB), transcript varian…	CCDC80;DRO1;HBE245;URB;okuribin	Q76M96-2;Q76M96;A3KC71;A8KA16;Q76M96-1;C9JDY9;Q76M96-3;B4E342;C9JR81;C9JNX7	1	1	1.1	0	NaN	NaN	0	1	0.17207	81.897	2
Collagen alpha-1(V) chain;Collagen type V alpha 1;Pro-alpha-1 type V collagen variant;COL5A1 protein;Alpha-1 type V collagen;Collagen, type V, alpha 1	COL5A1;RP11-263F14.1-003	P20908;B2ZZ86;Q59EE7;Q96HC0;Q9UML4;A6NNQ0;Q5JR39	2	2	1.7	0	NaN	NaN	0	2	0.10558	234.16	3
Collagen alpha-1(VI) chain;cDNA FLJ61362, highly similar to Collagen alpha-1(VI) chain;COL6A1 protein;Putative uncharacterized protein	COL6A1	P12109;B4DRR8;Q05BT9;Q8TBN2	14	14	17.7	10	0.96116	106.13	12	12	0.019472	81.859	14
Collagen alpha-1(XII) chain;Collagen, type XII, alpha 1	COL12A1;COL12A1L	Q99715-1;Q99715;B9EJB8;Q99715-4	62	61	27.1	1	0.98881	18.685	2	61	0.034894	117.3	44
Collagen alpha-1(XIV) chain;Undulin;cDNA FLJ77224, highly similar to Homo sapiens collagen, type XIV, alpha 1 (undulin) (COL14A1), mRNA;COL14A1 protein	COL14A1;UND	Q05707-1;Q05707;Q05707-2;A8KAL5;C9JSX8;Q4G0W3;Q05707-3	5	5	3	0	NaN	NaN	0	5	0.040594	142.12	3
Collagen alpha-2(VI) chain;COL6A2 protein;Collagen, type VI, alpha 2	COL6A2	P12110-1;P12110;Q9BUM6;P12110-2;P12110-3	5	5	4.6	1	NaN	NaN	0	5	0.066551	111.04	4
Collagen alpha-3(VI) chain;COL6A3 protein;Putative uncharacterized protein COL6A3;cDNA FLJ57023, highly similar to Homo sapiens collagen, type VI, alpha 3 (COL6A3), transcript variant 3, mRNA;Alpha 3 type VI collagen isoform 5 variant;Putative uncharacterized protein DKFZp686D23123;Similar to collagen, type VI, alpha 3	COL6A3;DKFZp686D23123	P12111-1;P12111;B7ZW00;C9JNG9;P12111-2;B4E0A4;B7ZMJ7;Q59F25;Q6MZG6;Q8N4Z1	23	23	9	2	NaN	NaN	0	23	0.052977	104.33	17
Collapsin response mediator protein 2;Dihydropyrimidinase-related protein 2;N2A3;Unc-33-like phosphoprotein 2;Dihydropyrimidinase-like 2 short form;cDNA FLJ53166, highly similar to Dihydropyrimidinase-related protein 2;Dihydropyrimidinase-like 2 variant;cDNA FLJ35058 fis, clone OCBBF2018707, highly similar to DIHYDROPYRIMIDINASE RELATED PROTEIN-2	CRMP2;DPYSL2;ULIP2	Q16555;A8K5H2;A9CQZ2;B4DR31;Q53ET2;Q59GB4;Q8NAN9	17	15	44.4	15	0.068907	123.49	21	0	NaN	NaN	0
Collapsin response mediator protein 4 long variant;DPYSL3 protein;Dihydropyrimidinase-like 3;Collapsin response mediator protein 4;Dihydropyrimidinase-related protein 3;Unc-33-like phosphoprotein 1;cDNA FLJ57528, highly similar to Dihydropyrimidinase-related protein 3	LCRMP;DPYSL3;CRMP4;DRP3;ULIP;ULIP1	B3SXQ8;Q6DEN2;Q8IXW6;Q14195;B4DLZ4	9	7	18.1	7	0.078571	41.706	4	0	NaN	NaN	0
Complement C1r subcomponent;Complement C1r subcomponent heavy chain;Complement C1r subcomponent light chain;Complement component 1 subcomponent r;cDNA FLJ75066, highly similar to Homo sapiens complement component 1, r subcomponent (C1R), mRNA;cDNA FLJ54471, highly similar to Complement C1r subcomponent (EC 3.4.21.41);Complement component 1, r subcomponent variant;cDNA FLJ54318, highly similar to …	C1R	P00736;A8K5J8;B4DPQ0;Q53HT9;Q53HU9;B4E1B0;C9JAT2	2	2	3.5	1	NaN	NaN	1	1	NaN	NaN	0
Constitutively expressed serum amyloid A protein;Serum amyloid A-4 protein;Amyloid protein A	CSAA;SAA4	P35542;B2R5G8	2	2	15.4	2	0.071406	32.141	2	1	0.059682	8.4912	2
Copper chaperone for superoxide dismutase;Superoxide dismutase copper chaperone	CCS	O14618;Q8NEV0	1	1	4.7	1	NaN	NaN	1	0	NaN	NaN	0
Coronin-1C_i2 protein;Coronin-1C_i3 protein;cDNA FLJ13143 fis, clone NT2RP3003230, highly similar to Coronin-1C;Coronin, actin binding protein, 1C variant;Coronin-1C;Coronin-3;hCRNN4;cDNA FLJ51205, highly similar to Coronin-1C;cDNA, FLJ79403, highly similar to Coronin-1C;cDNA, FLJ78964, highly similar to Coronin-1C;cDNA FLJ50992, highly similar to Coronin-1C	CORO1C;CRNN4	A7MAP0;A7MAP1;B3KN06;Q53G58;Q59EA2;Q9ULV4;B4E3S0;B7Z9V0;B4DMH3	3	3	6.3	2	NaN	NaN	1	1	NaN	NaN	0
CPI-B;Cystatin-B;Liver thiol proteinase inhibitor;Stefin-B;cDNA, FLJ92415, Homo sapiens cystatin B (stefin B) (CSTB), mRNA;CSTB protein;Cystatin B;Cystatin B (Stefin B);Cystatin B (Stefin B), isoform CRA_a	CST6;CSTB;STFB;hCG_401291	P04080;Q76LA1	2	2	45.9	2	NaN	NaN	1	1	NaN	NaN	0
CROC-1;TRAF6-regulated IKK activator 1 beta Uev1A;Ubiquitin-conjugating enzyme E2 variant 1	CROC1;P/OKcl.19;UBE2V;UBE2V1;UEV1;RP5-1185N5.3-005	Q13404-4;Q13404;Q13404-1;Q13404-7;Q13404-2;Q5TGE0;Q13404-6	5	4	44.2	3	0.14014	212.84	3	1	NaN	NaN	0
CSC-21K;Metalloproteinase inhibitor 2;Tissue inhibitor of metalloproteinases 2;cDNA FLJ57920, highly similar to Metalloproteinase inhibitor 2;TIMP metallopeptidase inhibitor 2, isoform CRA_c	TIMP2;hCG_95573	P16035;B4DFW2	4	4	20	1	NaN	NaN	0	4	0.0084313	140.72	5
C-type lectin domain family 13 member E;C-type mannose receptor 2;Endocytic receptor 180;Macrophage mannose receptor 2;Urokinase-type plasminogen activator receptor-associated protein	CLEC13E;ENDO180;KIAA0709;MRC2;UPARAP	Q9UBG0;A6H8K4	23	23	21.6	23	0.060727	149.82	16	0	NaN	NaN	0
Cyclin;Proliferating cell nuclear antigen	PCNA	P12004;B4DUA2;Q6FHF5;Q6FI35;Q7Z6A1;Q7Z6A2;Q7Z6A3	4	4	19.5	4	NaN	NaN	1	0	NaN	NaN	0
Cyclin-A/CDK2-associated protein p19;Organ of Corti protein 2;Organ of Corti protein II;p19A;p19skp1;RNA polymerase II elongation factor-like protein;SIII;S-phase kinase-associated protein 1;Transcription elongation factor B	EMC19;OCP2;SKP1;SKP1A;TCEB1L	P63208-1;P63208	1	1	7.4	1	NaN	NaN	1	0	NaN	NaN	0
Cyclophilin A;Cyclosporin A-binding protein;Peptidyl-prolyl cis-trans isomerase A;Rotamase A;Peptidyl-prolyl cis-trans isomerase;cDNA FLJ75025, highly similar to Homo sapiens peptidylprolyl isomerase A (cyclophilin A) (PPIA), transcript variant 2, mRNA;Peptidylprolyl isomerase A (Cyclophilin A)	CYPA;PPIA	P62937;A8K220;A8K486;B2RE56;Q71V99;B4DM82;Q567Q0;C9J5S7;C9JQJ3	9	9	64.8	8	0.039175	98.844	11	2	NaN	NaN	0
Cyclophilin B;CYP-S1;Peptidyl-prolyl cis-trans isomerase B;Rotamase B;S-cyclophilin	CYPB;PPIB	P23284	3	3	16.2	3	NaN	NaN	0	1	NaN	NaN	0
Cystatin-3;Cystatin-C;Gamma-trace;Neuroendocrine basic polypeptide;Post-gamma-globulin	CST3	P01034	2	2	19.2	1	NaN	NaN	0	2	0.021633	95.075	3
Cystatin-A;Cystatin-AS;Stefin-A;cDNA FLJ76406, highly similar to Homo sapiens cystatin A (stefin A) (CSTA), mRNA;CSTA protein;Cystatin A (Stefin A);Putative uncharacterized protein CSTA	CSTA;STF1;STFA;hCG_1779987	P01040;Q6IB90;C9J0E4	1	1	12.2	1	NaN	NaN	0	1	NaN	NaN	0
Cysteine and glycine-rich protein 1;Cysteine-rich protein 1;cDNA FLJ77815, highly similar to Homo sapiens cysteine and glycine-rich protein 1 (CSRP1), mRNA;cDNA FLJ16406 fis, clone UTERU2026142, highly similar to Cysteine and glycine-rich protein 1;cDNA FLJ61189, highly similar to Cysteine and glycine-rich protein 1;cDNA FLJ75177, highly similar to Homo sapiens cysteine and glycine-rich protein 1…	CSRP;CSRP1;CYRP;hCG_17679;DKFZp686M148;DKFZp686P2249	P21291;A8K268;B3KVC9;B4DY28;Q5U0J2;Q6AI18;Q6AWD1;Q6ZMS3;Q9BTA4;B4E2T4;Q59EQ5	2	2	13	2	NaN	NaN	0	1	NaN	NaN	0
Cytochrome c oxidase subunit 6B1;Cytochrome c oxidase subunit VIb isoform 1	COX6B;COX6B1	P14854	2	2	22.3	2	NaN	NaN	1	0	NaN	NaN	0
Cytochrome c-releasing factor 21;Gamma-glutamylcyclotransferase;cDNA FLJ11717 fis, clone HEMBA1005241;Putative uncharacterized protein GGCT	C7orf24;CRF21;GGCT	O75223-1;O75223;B3KMN7;B8ZZN4	1	1	5.3	1	NaN	NaN	0	0	NaN	NaN	0
Cytokeratin-6B;Keratin, type II cytoskeletal 6B;Keratin-6B;Type-II keratin Kb10	K6B;KRT6B;KRTL1	P04259	40	1	56.7	0	NaN	NaN	0	1	0.13286	88.881	2
Cytokine-like protein 1;Protein C17	C4orf4;CYTL1;UNQ1942/PRO4425	Q9NRR1	2	2	17.6	2	3.7408	19.46	3	1	NaN	NaN	1
Cytoplasmic antiproteinase 3;Peptidase inhibitor 9;Serpin B9;Putative uncharacterized protein DKFZp686O07189	PI9;SERPINB9;DKFZp686O07189	P50453;Q6N0A8	7	6	21	6	0.009387	247.7	5	0	NaN	NaN	0
Cytoplasmic antiproteinase;Peptidase inhibitor 6;Placental thrombin inhibitor;Serpin B6;MSTP057	PI6;PTI;SERPINB6	B2RBA8;Q59F97;Q7Z2Y7;P35237;Q8IXH2;Q9UDI7	11	10	33.3	10	0.0053765	122.97	7	0	NaN	NaN	0
Cytoplasmic dynein 1 intermediate chain 2;Cytoplasmic dynein intermediate chain 2;Dynein intermediate chain 2, cytosolic;cDNA FLJ53290, highly similar to Cytoplasmic dynein 1 intermediate chain 2;Dynein, cytoplasmic, intermediate polypeptide 2 variant;cDNA, FLJ79018, highly similar to Cytoplasmic dynein 1 intermediate chain 2;cDNA FLJ55471, highly similar to Cytoplasmic dynein 1 intermediate chai…	DNCI2;DNCIC2;DYNC1I2	Q13409-1;Q13409;Q13409-5;Q13409-2;B4DPZ3;Q59GU5;B7ZA04;Q13409-3;B4DX93;Q9H5W7;Q13409-6;Q53SA6	1	1	3.3	1	NaN	NaN	1	0	NaN	NaN	0
Cytosolic malate dehydrogenase;Malate dehydrogenase, cytoplasmic;Malate dehydrogenase;Putative uncharacterized protein MDH1	MDH1;MDHA	P40925;B4DUN2;B7Z3I7;B9A041;C9JF79;B8ZZ51	10	10	37.8	10	0.022816	189.05	9	1	NaN	NaN	1
Cytosolic NADP-isocitrate dehydrogenase;IDP;Isocitrate dehydrogenase [NADP] cytoplasmic;NADP(+)-specific ICDH;Oxalosuccinate decarboxylase;cDNA, FLJ92536, highly similar to Homo sapiens isocitrate dehydrogenase 1 (NADP+), soluble (IDH1), mRNA;Isocitrate dehydrogenase 1;Isocitrate dehydrogenase 1 (NADP+), soluble;IDH1 protein;Isocitrate dehydrogenase 1 (NADP+), soluble, isoform CRA_a;Putative unch…	IDH1;PICD;hCG_15937	O75874;B2R5M8;Q0QER2;Q567U4;Q6FHQ6;Q6FI37;Q6FIA4;Q7Z3V0;C9J9B5	1	1	3.1	1	NaN	NaN	0	0	NaN	NaN	0
Cytosolic thyroid hormone-binding protein;Opa-interacting protein 3;p58;Pyruvate kinase 2/3;Pyruvate kinase isozymes M1/M2;Pyruvate kinase muscle isozyme;Thyroid hormone-binding protein 1;Tumor M2-PK;Pyruvate kinase;Pyruvate kinase M2	OIP3;PK2;PK3;PKM;PKM2	P14618-1;P14618;P14618-2;B4DUU6;B4DNK4;Q8WUW7;Q9NYI7;Q9UK31;Q9UKK4;B4DRT3	19	19	41.2	19	0.070827	168.72	28	1	292.23	185.77	3
Cytotactin;Glioma-associated-extracellular matrix antigen;GMEM;GP 150-225;Hexabrachion;JI;Myotendinous antigen;Neuronectin;Tenascin;Tenascin-C;TNC variant protein;TNC protein;cDNA FLJ60213, highly similar to Tenascin	HXB;TNC;TNC variant protein	P24821-1;P24821;Q4LE33;Q5T7S3;P24821-4;C9J848;A7MBN2;P24821-3;C9J6D9;P24821-2;P24821-5;C9J575;P24821-6;C9IYT7;B4E1W8	5	5	2.6	0	NaN	NaN	0	5	0.045603	69.431	5
Cytovillin;Ezrin;p81;Villin-2;cDNA, FLJ92973, highly similar to Homo sapiens villin 2 (ezrin) (VIL2), mRNA;cDNA FLJ53435, highly similar to Ezrin;cDNA FLJ54141, highly similar to Ezrin;cDNA, FLJ78930, highly similar to Ezrin;Cytovillin 2	EZR;VIL2	P15311;B2R6J2;B7Z437;B7Z5V2;B7Z9R6;Q6NUR7;Q9UJZ2;Q9UJZ6;Q9UJZ7;Q9UJZ8;Q9UK20	6	2	11.6	2	NaN	NaN	1	0	NaN	NaN	0
Damage-specific DNA-binding protein 1;DDB p127 subunit;DNA damage-binding protein 1;DNA damage-binding protein a;HBV X-associated protein 1;UV-damaged DNA-binding factor;UV-damaged DNA-binding protein 1;Xeroderma pigmentosum group E-complementing protein;XPE-binding factor;cDNA FLJ56068, highly similar to DNA damage-binding protein 1;cDNA FLJ51067, highly similar to DNA damage-binding protein 1	DDB1;XAP1	Q16531;B7Z2A1;B4DSA8	5	5	7.2	5	0.09791	42.683	2	0	NaN	NaN	0
dCMP deaminase;Deoxycytidylate deaminase;cDNA FLJ52248, highly similar to Deoxycytidylate deaminase (EC 3.5.4.12)	DCTD	P32321-2;P32321;P32321-1;B4DDC2	2	2	15.3	2	NaN	NaN	1	0	NaN	NaN	0
DCS-1;Hint-related 7meGMP-directed hydrolase;Histidine triad protein member 5;Scavenger mRNA-decapping enzyme DcpS;mRNA decapping enzyme variant	DCPS;DCS1;HINT5;HSPC015	Q96C86;Q53G42	4	4	15.4	4	NaN	NaN	0	0	NaN	NaN	0
DDAHI;Dimethylargininase-1;N(G),N(G)-dimethylarginine dimethylaminohydrolase 1;cDNA, FLJ92778, Homo sapiens dimethylarginine dimethylaminohydrolase 1 (DDAH1), mRNA;Dimethylarginine dimethylaminohydrolase 1;Dimethylarginine dimethylaminohydrolase 1, isoform CRA_b;cDNA FLJ54083, highly similar to NG,NG-dimethylarginine dimethylaminohydrolase 1 (EC 3.5.3.18);cDNA FLJ54119, highly similar to NG,NG-di…	DDAH;DDAH1;hCG_2040048;RP4-621F18.1-001	O94760;B1AKK2;B4DGT0;B4DYP1	7	7	34	7	0.014265	124.92	4	0	NaN	NaN	0
DDAHII;Dimethylargininase-2;N(G),N(G)-dimethylarginine dimethylaminohydrolase 2;Protein G6a;S-phase protein;Dimethylarginine dimethylaminohydrolase 2	DDAH;DDAH2;G6A;NG30;DADB-110M10.5-010;DAMA-236L13.14-010;DAMC-117B11.9-010;DAQB-350E15.2-010;DASS-312M4.7-010;XXbac-BCX88C14.2-010;XXbac-BPG32J3.8-010;DADB-110M10.5-007;DAMA-236L13.14-007;DAMC-117B11.9-007;DAQB-350E15.2-007;DASS-312M4.7-007;XXbac-BCX88C14.2-007;XXbac-BPG32J3.8-007;DADB-110M10.5-008;DAMA-236L13.14-008;DAMC-117B11.9-008;DASS-312M4.7-008;XXbac-BCX88C14.2-008;XXbac-BPG32J3.8-008;DAQB…	O95865;A2ABS5;Q5SRR8;Q5SSV3;A3KGN5	6	6	31.9	6	0.015586	146.69	3	0	NaN	NaN	0
D-dopachrome decarboxylase;D-dopachrome tautomerase;Phenylpyruvate tautomerase II;cDNA FLJ76419, highly similar to Homo sapiens D-dopachrome tautomerase (DDT), mRNA;D-dopachrome tautomerase, isoform CRA_b;cDNA FLJ59607, moderately similar to D-dopachrome decarboxylase (EC 4.1.1.84);cDNA, FLJ78842, moderately similar to D-dopachrome decarboxylase (EC 4.1.1.84);Putative uncharacterized protein DDT;…	DDT;hCG_41098;DDTL	P30046;Q53Y51;B4E259;B5MC82;A6NHG4;B4DJQ7;B7Z522	3	3	24.2	3	NaN	NaN	1	0	NaN	NaN	0
DDVit 1;Enterocyte differentiation-associated factor 1;Enterocyte differentiation-promoting factor 1;MMS2 homolog;Ubiquitin-conjugating enzyme E2 variant 2;Vitamin D3-inducible protein;cDNA, FLJ93989, Homo sapiens ubiquitin-conjugating enzyme E2 variant 2 (UBE2V2),mRNA;Ubiquitin-conjugating enzyme E2 variant 2, isoform CRA_b	MMS2;UBE2V2;UEV2;hCG_1640505	Q15819;A0M8W4	4	3	36.6	2	0.30214	59.508	2	2	NaN	NaN	0
Delta-aminolevulinic acid dehydratase;Porphobilinogen synthase;Aminolevulinate, delta-, dehydratase	ALAD;RP11-10I9.1-004	P13716-2;P13716;Q6ZMU0;B7ZBK6;P13716-1;B7Z3I9	2	2	5.6	2	NaN	NaN	1	0	NaN	NaN	0
Deoxyuridine 5-triphosphate nucleotidohydrolase, mitochondrial;dUTP pyrophosphatase	DUT	P33316-1;P33316;P33316-3;P33316-2	1	1	3.2	1	NaN	NaN	1	0	NaN	NaN	0
Dermatopontin;Tyrosine-rich acidic matrix protein	DPT	Q07507	1	1	5.5	1	NaN	NaN	0	1	0.04686	82.518	2
Dermcidin isoform 2;DCD-1;Dermcidin;Preproteolysin;Survival-promoting peptide;Proteolysis inducing factor	DCD;AIDD;DSEP;hCG_1820620;PIF	A5JHP3;P81605;Q53YJ2	2	2	18.2	1	NaN	NaN	0	1	0.1196	93.658	5
Desmoyokin;Neuroblast differentiation-associated protein AHNAK;cDNA FLJ57801, highly similar to Homo sapiens AHNAK nucleoprotein (desmoyokin) (AHNAK), transcript variant 1, mRNA;AHNAK-related protein;cDNA FLJ46846 fis, clone UTERU3004635, moderately similar to Neuroblast differentiation associated protein AHNAK;cDNA FLJ33834 fis, clone CTONG2004264, moderately similar to NEUROBLAST DIFFERENTIATIO…	AHNAK;PM227	Q09666;B4DTV0;Q13727;Q6ZQN2;Q8N274;B5MEH8	22	22	12.2	22	0.10884	191.62	2	1	NaN	NaN	0
Deubiquitinating enzyme 5;Isopeptidase T;Ubiquitin carboxyl-terminal hydrolase 5;Ubiquitin thioesterase 5;Ubiquitin-specific-processing protease 5	ISOT;USP5	P45974-1;P45974;P45974-2	1	1	1.7	1	NaN	NaN	0	0	NaN	NaN	0
DTDP-4-keto-6-deoxy-D-glucose 4-reductase;Methionine adenosyltransferase 2 subunit beta;Methionine adenosyltransferase II beta;cDNA FLJ76904, highly similar to Homo sapiens methionine adenosyltransferase II, beta (MAT2B), transcript variant 2, mRNA;cDNA FLJ55836, highly similar to Homo sapiens methionine adenosyltransferase II, beta (MAT2B), transcript variant 2, mRNA	MAT2B;MSTP045;Nbla02999;TGR;UNQ2435/PRO4995	Q9NZL9-1;Q9NZL9;A8K7A4;Q9NZL9-2;Q9NZL9-4;Q9NZL9-3;B7Z1X8	4	4	17.7	4	0.018739	83.812	4	0	NaN	NaN	0
Dual specificity mitogen-activated protein kinase kinase 1;ERK activator kinase 1;MAPK/ERK kinase 1;cDNA FLJ76051, highly similar to Homo sapiens mitogen-activated protein kinase kinase 1 (MAP2K1), mRNA;Mitogen-activated protein kinase kinase 1;Mitogen-activated protein kinase kinase 1, isoform CRA_a;cDNA FLJ58770, highly similar to Dual specificity mitogen-activated protein kinase kinase 1 (EC 2…	MAP2K1;MEK1;PRKMK1;hCG_24510	Q02750;A4QPA9;B4DFY5	1	1	2	1	NaN	NaN	0	1	NaN	NaN	0
Dystrophin;DMD protein;Duchenne muscular dystrophy gene;Duchenne muscular dystrophy protein	DMD;GS1-19O24.1-006;GS1-19O24.1-002;GS1-19O24.1-004	P11532-1;P11532;B1AK23;Q548X2;Q7KZ40;Q8WYE3;Q8WYE4;Q8WYE5;Q8WYE6;Q8WYE7;Q8WYE8;Q8WYE9;Q8WYF0;Q8WYF1;Q8WYF2;Q8WYF5;Q9UMG1;Q9UPB5;P11532-4;Q4G0X0;Q6PK12;Q8WYE2;Q8WYD8;Q8WYD9;Q8WYE0;Q8WYE1;Q9UEH4;Q9UPB4;P11532-2;P11532-3;Q14172;Q8WYC7;Q8WYC8;Q8WYC9;Q8WYD0;Q8WYD2;Q8WYD3;Q8WYD4;Q8WYD5;Q8WYD6;Q8WYD7;Q9UME2;Q9UMK8	1	1	0.3	1	0.097192	131.65	3	1	0.033324	198.58	7
EF-hand calcium-binding protein RLP49;Reticulocalbin-3	RCN3;UNQ239/PRO272	Q96D15	7	7	18.9	7	0.0077389	52.062	8	0	NaN	NaN	0
EF-hand domain-containing protein D2;Swiprosin-1	EFHD2;SWS1	Q96C19	5	5	27.1	5	0.016211	169.08	4	0	NaN	NaN	0
EGF-containing fibulin-like extracellular matrix protein 1;Extracellular protein S1-5;Fibrillin-like protein;Fibulin-3;cDNA FLJ77823, highly similar to Homo sapiens EGF-containing fibulin-like extracellular matrix protein 1, transcript variant 3, mRNA;cDNA, FLJ93024, highly similar to Homo sapiens EGF-containing fibulin-like extracellular matrix protein 1 (EFEMP1), transcript variant 1, mRNA;EGF-…	EFEMP1;FBLN3;FBNL	Q12805-1;Q12805;A8KAJ3;B2R6M6;Q59G97;Q12805-3;Q12805-4;Q12805-2;Q53TA7;B4DW75;B4DWH0;B3KS53	15	15	41.8	7	1.0542	138.35	20	14	0.032567	136.86	16
eIF-4D;Eukaryotic initiation factor 5A isoform 1;Eukaryotic translation initiation factor 5A-1;Rev-binding factor;Eukaryotic initiation factor 5A isoform 1-like;Eukaryotic translation initiation factor 5A-1-like;Eukaryotic initiation factor 5A isoform 2;Eukaryotic translation initiation factor 5A-2;Putative uncharacterized protein EIF5A2	EIF5A;EIF5AL1;EIF5A2	P63241-2;P63241;P63241-1;Q6IS14;Q9GZV4;C9J4W5;C9J7B5;C9J6Q7	6	6	43.5	6	0.033448	64.077	3	0	NaN	NaN	0
Elongation factor 1-alpha 1;Elongation factor Tu;Eukaryotic elongation factor 1 A-1;Leukocyte receptor cluster member 7;Elongation factor 1-alpha;Eukaryotic translation elongation factor 1 alpha;cDNA FLJ54032, highly similar to Elongation factor 1-alpha 1;Eukaryotic elongation factor 1 A-like 3;Putative elongation factor 1-alpha-like 3;Eukaryotic translation elongation factor 1 alpha 1;Elongation…	EEF1A;EEF1A1;EF1A;LENG7;EEF1A1L14;PTI-1;hCG_2033271;RP11-505P4.2-001;EEF1AL3;RP11-505P4.2-015;EEF1A2;EEF1AL;STN;RP11-505P4.2-003	P68104;A8K9C4;A9X7H1;B4DV42;B4E2C5;Q16577;Q53G85;Q53G89;Q53GA1;Q53GE9;Q53HM9;Q53HQ7;Q53HR1;Q53HR5;Q6IPN6;Q6IPS9;Q6IPT9;Q8IUB0;Q96RE1;Q9H2I7;Q9NZS6;Q5VTE0;Q5JR01;Q05639;A6PW80;Q2F837;Q504Z0;Q6IQ15;Q6P082;Q6P4C9;Q8TBL1;Q96C29;Q96CD8;Q96EB3;B4DNE0;Q59GP5	7	7	18.2	7	0.012385	114.06	8	0	NaN	NaN	0
Elongation factor 1-beta;HCG19809;Similar to eukaryotic translation elongation factor 1 beta 2; eukaryotic translation elongation factor 1 beta 1;Putative uncharacterized protein EEF1B2	EEF1B;EEF1B2;EF1B;hCG_19809;LOC392793;tcag7.1190	P24534;A4D1M6;C9JZW3;C9J741;C9JX93	2	2	12.4	2	NaN	NaN	0	0	NaN	NaN	0
Elongation factor 2;cDNA FLJ60696, highly similar to Elongation factor 2;cDNA FLJ58164, highly similar to Elongation factor 2;EEF2 protein;Similar to Elongation factor 2b;cDNA FLJ56548, highly similar to Elongation factor 2	EEF2;EF2	P13639;B4DMC6;B4DRE8;Q6PK56;Q8TA90;B4DPU3	13	13	19	13	0.11064	201.31	9	0	NaN	NaN	0
Endogenous carboxypeptidase inhibitor;Latexin;MUM;Tissue carboxypeptidase inhibitor	LXN	Q9BS40	4	4	22.1	4	0.00378	142.24	7	0	NaN	NaN	0
Endoplasmic reticulum resident protein 28;Endoplasmic reticulum resident protein 29;Endoplasmic reticulum resident protein 31	C12orf8;ERP28;ERP29	P30040	3	3	15.3	3	NaN	NaN	1	0	NaN	NaN	0
Endoplasmic reticulum resident protein 46;Thioredoxin domain-containing protein 5;Thioredoxin-like protein p46;Putative uncharacterized protein DKFZp666I134;Putative uncharacterized protein STRF8;TXNDC5 protein;cDNA, FLJ96678, Homo sapiens thioredoxin domain containing 5 (TXNDC5), mRNA;HCG1811539, isoform CRA_b	TLP46;TXNDC5;UNQ364/PRO700;DKFZp666I134;STRF8;hCG_1811539	Q8NBS9;Q658S9;Q6EHZ3;Q86UY0;B2RDM2	4	4	9.3	4	0.020375	321.41	2	0	NaN	NaN	0
Endosialin;Tumor endothelial marker 1	CD164L1;CD248;TEM1	Q9HCU0-1;Q9HCU0	6	6	11.1	6	0.09783	74.367	11	0	NaN	NaN	0
Endothelial differentiation-related factor 1;Multiprotein-bridging factor 1	EDF1	O60869-1;O60869;O60869-2	2	2	18.2	2	0.15577	43.483	2	0	NaN	NaN	0
Endothelial plasminogen activator inhibitor;Plasminogen activator inhibitor 1;Serpin E1;cDNA FLJ61097, highly similar to Plasminogen activator inhibitor 1;cDNA FLJ53064, highly similar to Plasminogen activator inhibitor 1;cDNA FLJ51012, highly similar to Plasminogen activator inhibitor 1;cDNA, FLJ79124, highly similar to Plasminogen activator inhibitor 1;Putative uncharacterized protein SERPINE1	PAI1;PLANH1;SERPINE1	P05121;B7Z1D9;B7Z4S0;B7Z4X6;B7ZAB0;C9J272	12	12	33.1	9	0.28784	10.92	4	8	0.036552	37.144	2
Enhancer of rudimentary homolog	ERH	P84090;B2R5H2	1	1	16.3	1	NaN	NaN	0	0	NaN	NaN	0
Enigma homolog;Enigma-like PDZ and LIM domains protein;PDZ and LIM domain protein 5;cDNA FLJ54018, highly similar to PDZ and LIM domain protein 5;Putative uncharacterized protein LIM;PRO2489;cDNA FLJ61541, highly similar to Homo sapiens PDZ and LIM domain 5 (PDLIM5), transcript variant 2, mRNA;Putative uncharacterized protein PDLIM5	ENH;L9;PDLIM5;LIM	Q96HC4;B7Z481;Q4W5K9;Q9P1D1;B7Z8X5;A6NFZ5;Q8WVK0	4	4	10.2	4	NaN	NaN	1	0	NaN	NaN	0
Epidermal growth factor receptor;Proto-oncogene c-ErbB-1;Receptor tyrosine-protein kinase erbB-1;cDNA FLJ76780, highly similar to Homo sapiens epidermal growth factor receptor (erythroblastic leukemia viral (v-erb-b) oncogene homolog, avian) (EGFR), transcript variant 1, mRNA;Cell proliferation-inducing protein 61;cDNA FLJ55514, highly similar to Epidermal growth factor receptor (EC 2.7.10.1);Cel…	EGFR;ERBB1	P00533-1;P00533;A8K2T7;A9CB80;B7Z2I3;Q2TTR7;Q59FL8;Q75MF2;A2VCQ7;A7VN06;Q147T7;Q504U8;P00533-3;Q68GS6;Q9H3C8;P00533-4;P00533-2;Q8WZA5	1	1	0.8	1	NaN	NaN	1	0	NaN	NaN	0
Epidermal-type fatty acid-binding protein;Fatty acid-binding protein 5;Fatty acid-binding protein, epidermal;Psoriasis-associated fatty acid-binding protein homolog;Putative uncharacterized protein FABP5	FABP5	Q01469;A8MTQ5	2	2	14.8	2	0.03319	51.983	3	1	NaN	NaN	1
Erythroid-potentiating activity;Fibroblast collagenase inhibitor;Metalloproteinase inhibitor 1;Tissue inhibitor of metalloproteinases 1;cDNA FLJ90373 fis, clone NT2RP2004606, highly similar to Metalloproteinase inhibitor 1;Tissue inhibitor of metalloproteinase 1;cDNA, FLJ92204, Homo sapiens tissue inhibitor of metalloproteinase 1 (erythroidpotentiating activity, collagenase inhibitor) (TIMP1), mR…	CLGI;TIMP;TIMP1;hCG_29141;RP1-230G1.3-001;RP1-230G1.3-003;RP1-230G1.3-005	P01033;B3KQF4;Q58P21;Q6FGX5;Q5H9A7;Q5H9A8	6	6	36.2	5	2.2056	75.641	8	4	0.021752	140.56	4
Ester hydrolase C11orf54;cDNA FLJ77502	C11orf54;LP4947;PTD012	Q9H0W9-1;Q9H0W9;A8K718;Q9H0W9-2;Q9H0W9-3;Q9H0W9-4	2	2	6	2	NaN	NaN	1	0	NaN	NaN	0
Esterase D;S-formylglutathione hydrolase	ESD	P10768;C9J3H9	1	1	6.4	1	NaN	NaN	0	0	NaN	NaN	0
Extracellular glutathione peroxidase;Glutathione peroxidase 3;Plasma glutathione peroxidase;GPX3 protein	GPX3;GPXP	P22352;Q6NXQ3	1	1	5.3	0	NaN	NaN	0	1	NaN	NaN	1
Fatty acid-binding protein 3;Fatty acid-binding protein, heart;Heart-type fatty acid-binding protein;Mammary-derived growth inhibitor;Muscle fatty acid-binding protein;FABP3 protein	FABP11;FABP3;MDGI	P05413;Q6IBD7	3	3	20.3	3	0.013299	19.465	2	1	NaN	NaN	1
Ferritin light chain;Ferritin;Ferritin L-chain;Ferritin light polypeptide	FTL;FTL variant	P02792;B1Q387;B1Q3B3;B2R4B9;O00563;Q4FCH6;Q6DMM8;Q6IBT7;Q6S4P3;Q86WI9;Q8WU07;Q96AU9;Q96CU0;B1Q3B4	5	5	37.7	5	0.07484	129.31	6	0	NaN	NaN	0
Fibrillin-1;cDNA FLJ61597, highly similar to Fibrillin-1;Fibrillin 1;Fibrillin 15	FBN;FBN1	P35555;B4E3I6;Q75N88;Q75N89;Q9NP01	24	24	11.1	20	1.0404	44.387	17	15	0.040114	71.746	12
Filamin B;ABP-278;ABP-280 homolog;Actin-binding-like protein;Beta-filamin;Filamin homolog 1;Filamin-3;Filamin-B;Thyroid autoantigen;Truncated actin-binding protein;Putative uncharacterized protein FLNB;Putative uncharacterized protein DKFZp686A1668	FLNB;FLN1L;FLN3;TABP;TAP;DKFZp686A1668	B2ZZ83;O75369-1;O75369;B2ZZ85;O75369-2;Q60FE7;O75369-6;C9JMC4;O75369-3;O75369-4;O75369-5;C9JKE6;Q68CT4;O75369-7	16	9	7	9	0.064441	37.776	3	0	NaN	NaN	0
FIS1 homolog;Mitochondrial fission 1 protein;Tetratricopeptide repeat protein 11	CGI-135;FIS1;TTC11	Q9Y3D6	1	1	8.6	1	NaN	NaN	0	0	NaN	NaN	0
FKBP1A protein;12 kDa FK506-binding protein;FK506-binding protein 1A;Immunophilin FKBP12;Peptidyl-prolyl cis-trans isomerase FKBP1A;Rotamase;FK506 binding protein12;FK506-binding protein 12;FKBP-12;FK506 binding protein 1A, 12kDa	FKBP1A;FKBP1;FKBP12;FKBP12-Exin;RP11-314N13.2-004	Q0VDC6;P62942;Q1JUQ3;Q3V793;Q9UH88;Q5W0X3	3	3	30.3	3	0.096021	163.98	8	1	NaN	NaN	1
FN1 protein	FN1	Q14328	64	0	34.2	0	0.80536	8.0119	2	0	NaN	NaN	1
Follistatin-like protein 1;Follistatin-related protein 1;cDNA FLJ78447, highly similar to Homo sapiens follistatin-like 1 (FSTL1), mRNA;cDNA FLJ50214, highly similar to Follistatin-related protein 1;cDNA FLJ52277, highly similar to Follistatin-related protein 1;Follistatin-related protein	FRP;FSTL1	Q12841;A8K523;B4DTT5;B4DTZ8;Q9BZQ0	16	16	58.8	11	0.78445	104.93	8	15	0.01495	314.41	8
Forkhead-associated domain-containing protein 1;cDNA FLJ56459, moderately similar to Mus musculus forkhead-associated (FHA) phosphopeptide binding domain 1 (Fhad1), mRNA;Forkhead-associated (FHA) phosphopeptide binding domain 1	FHAD1;KIAA1937;RP3-467K16.1-001	B1AJZ9-1;B1AJZ9;B1AJZ9-4;B4DLB2;Q5JYW6	1	1	0.6	1	NaN	NaN	1	1	NaN	NaN	1
Four and a half LIM-domain protein 2;Aging-associated gene 11;FHL2 isoform 5;Four and a half LIM domains protein 2;LIM domain protein DRAL;Skeletal muscle LIM-protein 3;Putative uncharacterized protein FHL2;cDNA, FLJ94468, Homo sapiens four and a half LIM domains 2 (FHL2), mRNA;FHL2 protein;Four and a half LIM domains 2;HCG28013, isoform CRA_a	FHL2;AAG11;DRAL;SLIM3;hCG_28013	Q2I5I4;Q2TSB7;Q2XQU9;Q14192;Q53QP3;Q53T40;Q6I9R8	5	5	16.2	5	0.0092698	209.58	4	0	NaN	NaN	0
Fructose-bisphosphate aldolase A;Lung cancer antigen NY-LU-1;Muscle-type aldolase;Fructose-bisphosphate aldolase	ALDA;ALDOA	P04075;A4UCS9;A4UCT0	13	11	44.7	11	0.0077693	161.42	22	3	NaN	NaN	1
FSCN1 protein;55 kDa actin-bundling protein;Fascin;p55;Singed-like protein;cDNA FLJ37935 fis, clone CTONG2005290, highly similar to FASCIN;cDNA FLJ38511 fis, clone HCHON2000417, highly similar to FASCIN	FSCN1;FAN1;HSN;SNL	Q96IH1;Q16658;B3KTA3;B3KTM9	8	8	18.6	8	0.011919	100.36	7	0	NaN	NaN	0
Full-length cDNA clone CS0DI085YI08 of Placenta of Homo sapiens (human);Developmental arteries and neural crest EGF-like protein;Fibulin-5;Urine p50 protein;cDNA FLJ90059 fis, clone HEMBA1003230, highly similar to Fibulin-5;cDNA FLJ90666 fis, clone PLACE1005383, highly similar to Fibulin-5;FBLN5 protein;Fibulin 5, isoform CRA_b	DANCE;FBLN5;UNQ184/PRO210;hCG_21251	Q86TV4;Q9UBX5;B3KQA8;Q6IAL4	1	1	2	0	NaN	NaN	0	1	NaN	NaN	1
Fumarate hydratase, mitochondrial;cDNA, FLJ92753, Homo sapiens fumarate hydratase (FH), nuclear gene encodingmitochondrial protein, mRNA;Fumarate hydratase;Fumarate hydratase, isoform CRA_c	FH;hCG_40671;RP11-527D7.2-001	P07954-1;P07954;B1ANK7;P07954-2	1	1	2.7	1	NaN	NaN	0	0	NaN	NaN	0
Gamma-tropomyosin;Tropomyosin alpha-3 chain;Tropomyosin-3;Tropomyosin-5;cDNA, FLJ96568, highly similar to Homo sapiens tropomyosin 3 (TPM3), mRNA;Tropomyosin 3;Putative uncharacterized protein DKFZp686J1372;cDNA FLJ50720, highly similar to Homo sapiens tropomyosin 3 (TPM3), transcript variant 2, mRNA;cDNA FLJ35393 fis, clone SKNSH2000971, highly similar to TROPOMYOSIN, CYTOSKELETAL TYPE	TPM3;RP11-205M9.1-009;DKFZp686J1372;RP11-205M9.1-003;RP11-205M9.1-014;RP11-205M9.1-011	P06753-2;P06753;B2RDE1;Q5VU66;Q5HYB6;Q5VU59;Q5VU64;B4DWT5;Q8NAG3;Q5VU63	2	1	8.9	0	NaN	NaN	0	1	NaN	NaN	0
GDP-4-keto-6-deoxy-D-mannose-3,5-epimerase-4-reductase;GDP-L-fucose synthase;Protein FX;Red cell NADP(H)-binding protein;Short-chain dehydrogenase/reductase family 4E member 1;cDNA FLJ57685, highly similar to GDP-L-fucose synthetase (EC 1.1.1.271);cDNA FLJ39433 fis, clone PROST2004142, highly similar to GDP-L-fucose synthetase (EC 1.1.1.271)	SDR4E1;TSTA3	Q13630;B4DZW9;B3KU96	5	5	17.4	5	0.036454	111.03	3	0	NaN	NaN	0
Gene associated with retinoic and interferon-induced mortality 12 protein;KM-102-derived reductase-like factor;Thioredoxin reductase 1, cytoplasmic;Thioredoxin reductase TR1;cDNA FLJ56205, highly similar to Thioredoxin reductase 1, cytoplasmic (EC 1.8.1.9);Thioredoxin reductase 1;cDNA FLJ46672 fis, clone TRACH3009008, highly similar to Thioredoxin reductase (EC 1.6.4.5);cDNA FLJ56075, highly simi…	GRIM12;KDRF;TXNRD1;hCG_1812757	Q16881-1;Q16881;B7Z904;Q16881-6;Q16881-3;Q6ZR44;Q16881-4;B7Z2S5;Q16881-2;Q16881-5;B2R5P6;B7Z1F4;B7Z3Y8	6	6	12.1	6	0.17236	149.77	5	0	NaN	NaN	0
Glia maturation factor beta;Glia maturation factor, beta;GMFB protein;Glia maturation factor gamma;Glia maturation factor, gamma;GMFG protein	GMFB;GMFG;hCG_43354	P60983;B2R499;Q9BS35;O60234;Q6IB37;Q8TDZ6	2	2	16.2	2	NaN	NaN	0	0	NaN	NaN	0
Glucosamine 6-phosphate N-acetyltransferase;Phosphoglucosamine acetylase;Phosphoglucosamine transacetylase	GNA1;GNPNAT1	Q96EK6	3	3	19.6	3	NaN	NaN	1	0	NaN	NaN	0
Glucosamine-6-phosphate deaminase 1;Glucosamine-6-phosphate isomerase 1;Oscillin;cDNA FLJ76269, highly similar to Homo sapiens glucosamine-6-phosphate deaminase 1 (GNPDA1), mRNA;cDNA FLJ12717 fis, clone NT2RP1001253, highly similar to Glucosamine-6-phosphate isomerase (EC 3.5.99.6);cDNA FLJ55085, highly similar to Glucosamine-6-phosphate isomerase (EC 3.5.99.6)	GNPDA1;GNPI;HLN;KIAA0060	P46926;A8K3S1;B3KMV2;B7Z3X4	4	2	17.6	2	NaN	NaN	1	0	NaN	NaN	0
Glucosamine-6-phosphate deaminase 2;Glucosamine-6-phosphate isomerase 2;Glucosamine-6-phosphate isomerase SB52;cDNA FLJ60594, highly similar to Homo sapiens glucosamine-6-phosphate deaminase 2 (GNPDA2), mRNA;Putative glucosamine-6-phosphate isomerase	GNP2;GNPDA2	Q8TDQ7-1;Q8TDQ7;B4DJF3;Q2VYF1;Q8TDQ7-2;Q8TDQ7-3	5	3	25.7	3	0.011701	65.211	3	0	NaN	NaN	0
Glucose phosphomutase 1;Phosphoglucomutase-1;cDNA FLJ50439, highly similar to Phosphoglucomutase-1 (EC 5.4.2.2);cDNA FLJ51818, highly similar to Phosphoglucomutase-1 (EC 5.4.2.2);cDNA FLJ50606, highly similar to Phosphoglucomutase-1 (EC 5.4.2.2);Phosphoglucomutase 1;cDNA FLJ50663, highly similar to Phosphoglucomutase-1 (EC 5.4.2.2)	PGM1;phosphoglucomutase 1/ PGM1	P36871-1;P36871;B4DDQ8;B4DFP1;B4DPV0;Q9H1D2;P36871-2;B7Z6C2;Q16106	2	2	4.4	2	0.43419	92.342	2	0	NaN	NaN	0
Glucose-6-phosphate 1-dehydrogenase;Glucose-6-phosphate dehydrogenase	G6PD	P11413-2;P11413;P11413-3;A8K8D9;P11413-1;Q0PHS4;Q2Q9B7;Q2Q9H2;Q2VF42;B4DYA7;Q0PHS1	3	3	6.4	3	NaN	NaN	1	0	NaN	NaN	0
Glucose-6-phosphate isomerase;Autocrine motility factor;Neuroleukin;Phosphoglucose isomerase;Phosphohexose isomerase;Sperm antigen 36	GPI	B4DE36;B4DG39;P06744;B4DVJ0	8	8	21.1	8	0.0081462	111.36	6	0	NaN	NaN	0
Glutaminyl cyclase;Glutaminyl-peptide cyclotransferase;Glutaminyl-tRNA cyclotransferase;Glutamyl cyclase;cDNA FLJ75061, highly similar to Homo sapiens glutaminyl-peptide cyclotransferase (glutaminylcyclase) (QPCT), mRNA;Glutaminyl-peptide cyclotransferase (Glutaminyl cyclase), isoform CRA_a;Putative uncharacterized protein tmp_locus_46	QPCT;hCG_16901;tmp_locus_46	Q16769-1;Q16769;Q53TR4	1	1	3	0	NaN	NaN	0	1	NaN	NaN	1
Glutaredoxin-1;Thioltransferase-1	GLRX;GRX	P35754	2	2	17.9	2	NaN	NaN	0	1	NaN	NaN	0
Glutathione reductase, mitochondrial;Glutathion reductase delta8 alternative splicing variant;Glutathione reductase;Glutathion reductase delta9 alternative splicing varian;Glutathion reductase delta8+9 alternative splicing variant	GLUR;GRD1;GSR	P00390-1;P00390;C8KIL8;P00390-2;Q03504;C8KIL9;C8KIM0	5	5	14.9	5	0.05347	128.79	2	0	NaN	NaN	0
Glutathione S-transferase omega-1;cDNA, FLJ94267, highly similar to Homo sapiens glutathione S-transferase omega 1 (GSTO1), mRNA;Glutathione S-transferase omega 1	GSTO1;GSTTLP28;RP11-99N20.1-004	P78417;B2R983;Q5TA02	3	3	13.7	3	0.0067002	146.47	3	1	NaN	NaN	1
Glutathione S-transferase P;GST class-pi;GSTP1-1;Glutathione S-transferase pi;Putative uncharacterized protein GSTP1	FAEES3;GST3;GSTP1	P09211;C7DJS1;C7DJS2;A8MX94;B2C310	8	8	56.7	8	0.025611	121.01	9	1	NaN	NaN	0
Glutathione synthase;Glutathione synthetase;cDNA FLJ51785, highly similar to Glutathione synthetase (EC 6.3.2.3);cDNA FLJ50601, highly similar to Glutathione synthetase (EC 6.3.2.3)	GSS	P48637;B7Z1C5;B7Z514;Q8TDA8;B6F210	3	3	6.3	3	NaN	NaN	1	0	NaN	NaN	0
Glyceraldehyde-3-phosphate dehydrogenase;Glyceraldehyde 3-phosphate dehydrogenase	GAPD;CDABP0047;GAPDH;OK/SW-cl.12	A4UCT1;Q16768;Q2TSD0;Q5ZEY3;P04406;Q0QET7	7	7	28.1	7	0.02435	139.57	20	3	0.6483	272.44	2
Glycogen phosphorylase, brain form;Phosphorylase	PYGB;RP5-965G21.1-002	P11216;B4DSD8;Q59GM9;Q5JWL9;Q8TDG6	1	1	1.7	1	NaN	NaN	0	0	NaN	NaN	0
Glycogenin-1;cDNA, FLJ92583, highly similar to Homo sapiens glycogenin (GYG), mRNA;GYG1 protein;Putative uncharacterized protein GYG1;cDNA FLJ57427, highly similar to Glycogenin-1 (EC 2.4.1.186)	GYG;GYG1	P46976-1;P46976;B2R5R5;P46976-2;Q8N5Y3;C9JQ42;P46976-3;B4DSX6;C9J7W0	2	2	6.9	2	0.083138	38.588	2	0	NaN	NaN	0
Glycosylation-inhibiting factor;L-dopachrome isomerase;L-dopachrome tautomerase;Macrophage migration inhibitory factor;Phenylpyruvate tautomerase	GLIF;MIF;MMIF	P14174;A6MUU8	2	2	17.4	2	0.026032	201.58	3	0	NaN	NaN	0
Glyoxalase II;Hydroxyacylglutathione hydrolase, mitochondrial;cDNA FLJ60347, highly similar to Homo sapiens hydroxyacylglutathione hydrolase (HAGH), transcript variant 1, mRNA	GLO2;HAGH;HAGH1	Q16775-1;Q16775;B4DT01;Q16775-2	2	2	8.4	2	0.0091353	40.862	2	0	NaN	NaN	0
Granzyme A-activated DNase;Metastasis inhibition factor nm23;nm23-H1;Nucleoside diphosphate kinase A;Tumor metastatic process-associated protein	NDPKA;NM23;NME1	P15531-2;P15531;P15531-1	8	1	50.8	1	NaN	NaN	0	0	NaN	NaN	0
GTP-binding protein 9;Obg-like ATPase 1;cDNA FLJ58890, highly similar to GTP-binding protein PTD004;Putative uncharacterized protein OLA1;Putative uncharacterized protein PTD004	GTPBP9;OLA1;PRO2455;PTD004	Q9NTK5-1;Q9NTK5;Q9NTK5-3;B4DK14;C9JTK6;Q53SW9	3	3	6.5	3	0.014915	1.8751	2	0	NaN	NaN	0
Guanine nucleotide-binding protein G(I)/G(S)/G(O) subunit gamma-12;G-protein gamma-12 subunit variant;cDNA FLJ76584, highly similar to Homo sapiens guanine nucleotide binding protein (G protein), gamma 12 (GNG12), mRNA;G-protein gamma-12 subunit;Guanine nucleotide binding protein (G protein), gamma 12;Guanine nucleotide binding protein (G protein), gamma 12, isoform CRA_a;Putative uncharacterized…	GNG12;DKFZp762E193;hCG_1640926;RP5-975D15.2-001	Q9UBI6;Q53GD1;Q69YP5	1	1	15.3	1	NaN	NaN	1	0	NaN	NaN	0
Guanosine diphosphate dissociation inhibitor 1;Oligophrenin-2;Protein XAP-4;Rab GDP dissociation inhibitor alpha;cDNA FLJ58843, highly similar to Rab GDP dissociation inhibitor alpha;cDNA FLJ53519, highly similar to Rab GDP dissociation inhibitor alpha;cDNA FLJ52902, highly similar to Rab GDP dissociation inhibitor alpha	GDI1;GDIL;OPHN2;RABGDIA;XAP4	P31150;B4DH24;B4E070;B4DHX4	15	8	40.7	8	0.0090227	122.11	9	0	NaN	NaN	0
Haloacid dehalogenase-like hydrolase domain-containing protein 1A;Protein GS1;cDNA FLJ53103, moderately similar to Haloacid dehalogenase-like hydrolasedomain-containing protein 1A;Haloacid dehalogenase-like hydrolase domain containing 1A, isoform CRA_c	DXF68S1E;FAM16AX;GS1;HDHD1A;hCG_1648820	Q08623;B4DV93	1	1	8.8	0	NaN	NaN	0	1	NaN	NaN	0
Haptoglobin;Haptoglobin alpha chain;Haptoglobin beta chain;HP protein;cDNA FLJ31310 fis, clone LIVER1000165, highly similar to Haptoglobin;Haptoglobin-related protein	HP;HPR	P00738;Q0VAC5;B3KP77;Q6NSB4;Q6PEJ8;P00739-2;P00739;P00739-1	4	4	10.2	2	NaN	NaN	0	2	NaN	NaN	0
Heat shock 27kDa protein family, member 7 (Cardiovascular);Putative uncharacterized protein DKFZp686A14192;cDNA FLJ34956 fis, clone NTONG2003158, highly similar to Heat shock 27kD protein family, member 7;Heat shock 27kDa protein family, member 7 (Cardiovascular), isoform CRA_c;Cardiovascular heat shock protein;Heat shock protein beta-7;Putative uncharacterized protein DKFZp779D0968;Putative unch…	HSPB7;RP11-5P18.6-002;DKFZp686A14192;hCG_23506;RP11-5P18.6-001;CVHSP;RP11-5P18.6-005;DKFZp779D0968	Q5T5Q2;Q7Z3C1;Q8N241;Q9UBY9-2;Q9UBY9;Q5T5Q0;Q68DG0;Q9UBY9-1;C9J5A3;B3KQL3	1	1	5	1	NaN	NaN	1	0	NaN	NaN	0
Heat shock 70 kDa protein 1/2;Heat shock 70 kDa protein 1A/1B;cDNA FLJ75127, highly similar to Homo sapiens heat shock 70kDa protein 1A, mRNA;Heat shock 70kDa protein 1A;Heat shock 70kDa protein 1B;cDNA FLJ54328, highly similar to Heat shock 70 kDa protein 1;cDNA FLJ54283, highly similar to Heat shock 70 kDa protein 1;Heat shock protein 72;cDNA FLJ54370, highly similar to Heat shock 70 kDa protei…	HSPA1;HSPA1A;HSPA1B;DAAP-21F2.7-001;DAAP-21F2.8-001;DADB-333F21.2-001;DADB-333F21.4-001;hCG_1820593;hCG_43726;HSP70-1;DAAP-21F2.8-002;DADB-333F21.4-002;DAQB-147D11.2-002;XXbac-BCX40G17.4-002;XXbac-BPG254B15.2-002	P08107;A8K5I0;B4DI39;B4E1S9;Q9UQC1;B4DNT8;B4DWK5;Q59EJ3;B3KTT5;B4DFN9;B4DVU9;B4E388;B4E3B6;Q5SP16;B4DNX1;B4E1T6;C9IYE6;C9JCM4	4	2	8	2	NaN	NaN	1	1	NaN	NaN	0
Heat shock 70 kDa protein 4;Heat shock 70-related protein APG-2;HSP70RY;cDNA, FLJ79511, highly similar to Heat shock 70 kDa protein 4;cDNA, FLJ79520, highly similar to Heat shock 70 kDa protein 4;cDNA, FLJ79524, highly similar to Heat shock 70 kDa protein 4;cDNA, FLJ79536, highly similar to Heat shock 70 kDa protein 4;cDNA FLJ50510, highly similar to Heat shock 70 kDa protein 4;cDNA FLJ52593, hig…	APG2;HSPA4;HS24/p52;HS24/P52	P34932;B0AZS1;B0AZT0;B0AZU6;B4DH02;B4DIZ3;B4DN48;B4DSE8;B4DT47;B4DUS3;B4E0H6;B4E354;O14992;Q59GF8;Q7KYN0	16	16	26.4	16	0.085778	107.41	10	0	NaN	NaN	0
Heat shock 70 kDa protein 8;Heat shock cognate 71 kDa protein;cDNA FLJ77848;cDNA FLJ38781 fis, clone LIVER2000216, highly similar to HEAT SHOCK COGNATE 71 kDa PROTEIN;cDNA FLJ55485, highly similar to Heat shock cognate 71 kDa protein;Heat shock 70kDa protein 8 isoform 1 variant;Putative uncharacterized protein;HSPA8 protein;cDNA FLJ20564 fis, clone KAT12033;Uncharacterized bone marrow protein BM0…	HSC70;HSP73;HSPA10;HSPA8	P11142-1;P11142;A8K7Q2;B3KTV0;B4E1Q1;Q53GZ6;Q96BE0;Q96H53;Q96IS6;Q9NWW3;Q9NZ87;P11142-2;Q53HF2;B4DTX2	9	6	18.3	6	0.12105	45.088	8	0	NaN	NaN	0
Heat shock 84 kDa;Heat shock protein HSP 90-beta;cDNA FLJ77842;cDNA FLJ53619, highly similar to Heat shock protein HSP 90-beta;cDNA FLJ54023, highly similar to Heat shock protein HSP 90-beta;HSP90AB1 protein;cDNA: FLJ21717 fis, clone COL10322;Heat shock protein 90kDa alpha (Cytosolic), class B member 1	HSP90AB1;HSP90B;HSPC2;HSPCB;RP1-302G2.1-006	P08238;A8K3W9;B4DGL0;B4DMA2;Q6PK50;Q9H6X9;Q5T9W8	3	1	4.8	1	NaN	NaN	0	0	NaN	NaN	0
Heat shock 86 kDa;Heat shock protein HSP 90-alpha;Renal carcinoma antigen NY-REN-38;Full-length cDNA 5-PRIME end of clone CS0DN005YI08 of Adult brain of Homo sapiens (human);HSP90AA1 protein;Full-length cDNA clone CS0CAP007YF18 of Thymus of Homo sapiens (human);Hsp89-alpha-delta-N;Heat shock protein 90-beta b;Putative heat shock protein HSP 90-beta 2;Putative uncharacterized protein ENSP000003718…	HSP90A;HSP90AA1;HSPC1;HSPCA;HSP90AB2P;HSP90BB;HSP90AA2;HSPCAL3	P07900-2;P07900;Q86SX1;P07900-1;Q2VPJ6;Q86U12;Q8TBA7;O75322;Q96HX7;Q58FF8;B5MDL9;Q14568;B4DTA5	4	2	5.6	2	NaN	NaN	1	0	NaN	NaN	0
Helix-destabilizing protein;Heterogeneous nuclear ribonucleoprotein A1;hnRNP core protein A1;Single-strand RNA-binding protein;HNRPA1 protein;Putative uncharacterized protein;hnRNP core protein A1-like 3;Putative heterogeneous nuclear ribonucleoprotein A1-like 3;Heterogeneous nuclear ribonucleoprotein A1-like 2;hnRNP core protein A1-like 2;Putative uncharacterized protein ENSP00000383298;cDNA FLJ…	HNRNPA1;HNRPA1;HNRPA1L3;HNRNPA1L;HNRNPA1L2	P09651-1;P09651;P09651-2;Q3MI39;Q6IPF2;Q9BSM5;P09651-3;P0C7M2;Q32P51;Q0VAC0;C9JCD7;B4E0B5	3	3	11.8	3	0.038849	82.504	8	0	NaN	NaN	0
Heme oxygenase 1;cDNA, FLJ93605, highly similar to Homo sapiens heme oxygenase (decycling) 1 (HMOX1), mRNA;Heme oxygenase (Decycling) 1;HMOX1 protein	HMOX1;HO;HO1;hCG_40033	P09601;B2R7U4;Q6FH11;Q96DI8	1	1	3.8	1	NaN	NaN	1	0	NaN	NaN	0
Heme-binding protein 2;Placental protein 23;Protein SOUL;HEBP2 protein	C6orf34;HEBP2;SOUL	Q9Y5Z4-1;Q9Y5Z4;Q05DB4;Q9Y5Z4-2	5	5	32.7	5	0.011612	184.18	6	0	NaN	NaN	0
Hemidesmosomal protein 1;Plectin-1;HCG1994702;Plectin isoform 1b;Similar to plectin 1, intermediate filament binding protein, 500kD	PLEC1;hCG_1994702	Q15149-1;Q15149;Q15149-2;Q15149-3;Q15149-6;Q15149-5;Q8WXV5;Q15149-4;Q15149-9;Q15149-8;Q15149-7;Q96IE3	39	39	9	39	0.14073	115.03	36	0	NaN	NaN	0
Heterogeneous nuclear ribonucleoproteins A2/B1;Putative uncharacterized protein HNRNPA2B1	HNRNPA2B1;HNRPA2B1	P22626-1;P22626;B8ZZ37;P22626-2	9	9	26.6	9	0.0062016	139.58	11	1	NaN	NaN	0
High sulfur keratin-associated protein 11.1;Keratin-associated protein 11-1;Keratin associated protein	KAP11.1;KRTAP11.1;KRTAP11-1	Q8IUC1;Q3LI55	1	1	6.7	0	NaN	NaN	0	1	NaN	NaN	1
Histidine--tRNA ligase;Histidyl-tRNA synthetase, cytoplasmic;cDNA FLJ42841 fis, clone BRCOC2003213, highly similar to Histidyl-tRNA synthetase (EC 6.1.1.21);Histidyl-tRNA synthetase, isoform CRA_a;Histidyl-tRNA synthetase;cDNA FLJ53452, highly similar to Histidyl-tRNA synthetase (EC 6.1.1.21);cDNA FLJ58554, highly similar to Histidyl-tRNA synthetase (EC 6.1.1.21);cDNA FLJ53703, highly similar to …	HARS;HRS;hCG_1782886	P12081;B3KWE1;Q52NV4;B4DHQ1;B4DY73;B4DDD8;B4E1C5;B4DEA2	7	7	17.9	7	0.065388	59.529	3	0	NaN	NaN	0
Histone H4	H4/A;H4/B;H4/C;H4/D;H4/E;H4/G;H4/H;H4/I;H4/J;H4/K;H4/M;H4/N;H4/O;H4F2;H4FA;H4FB;H4FC;H4FD;H4FE;H4FG;H4FH;H4FI;H4FJ;H4FK;H4FM;H4FN;H4FO;HIST1H4A;HIST1H4B;HIST1H4C;HIST1H4D;HIST1H4E;HIST1H4F;HIST1H4H;HIST1H4I;HIST1H4J;HIST1H4K;HIST1H4L;HIST2H4;HIST2H4A;HIST2H4B;HIST4H4	P62805;B2R4R0;Q0VAS5;Q6B823	1	1	9.7	1	NaN	NaN	1	0	NaN	NaN	0
Ig gamma-4 chain C region;Putative uncharacterized protein DKFZp686M24218	IGHG4;DKFZp686M24218	P01861;Q6MZX7	6	2	18.3	1	0.064084	67.117	2	2	0.12762	38.824	2
Ig kappa chain V-IV region;Ig kappa chain V-IV region B17;Ig kappa chain V-IV region JI;Microfibrillar protein 2;Ig kappa chain V-IV region Len	IGKV4-1	P06312;P06314;P06313;Q9NP29;P01625	1	1	5	1	NaN	NaN	1	0	NaN	NaN	0
IGFBP-rP1;Insulin-like growth factor-binding protein 7;MAC25 protein;PGI2-stimulating factor;Prostacyclin-stimulating factor;Tumor-derived adhesion factor;cDNA FLJ56737, highly similar to Insulin-like growth factor-binding protein 7;cDNA, FLJ78981, highly similar to Insulin-like growth factor-binding protein 7	IGFBP7;MAC25;PSF	Q16270;B4E1N2;B7Z9W7	9	9	44	6	3.1998	123.39	4	9	0.020662	192.46	6
IgLON family member 4;Neuronal growth regulator 1;cDNA FLJ59691, highly similar to Neuronal growth regulator 1;Putative uncharacterized protein DKFZp686P14120;NEGR1 protein	IGLON4;NEGR1;UNQ2433/PRO4993;DKFZp686P14120;RP11-316C12.1-002	Q7Z3B1;B4DI94;Q68DZ8;Q8N440	3	3	17.2	3	0.0034224	82.421	2	1	NaN	NaN	0
Imidodipeptidase;Peptidase D;Proline dipeptidase;Xaa-Pro dipeptidase;cDNA FLJ75447, highly similar to Homo sapiens peptidase D, mRNA;cDNA FLJ78212, highly similar to Human prolidase (imidodipeptidase) mRNA;cDNA FLJ78243, highly similar to Homo sapiens peptidase D, mRNA;cDNA FLJ57945, highly similar to Xaa-Pro dipeptidase (EC 3.4.13.9);cDNA FLJ58179, highly similar to Xaa-Pro dipeptidase (EC 3.4.1…	PEPD;PRD	P12955;A8K3Z1;A8K416;A8K696;B4DDB7;A8MX47	8	8	21.5	8	0.041627	143.7	6	0	NaN	NaN	0
INCAM-100;Vascular cell adhesion protein 1;Vascular cell adhesion molecule 1 isoform a variant;cDNA FLJ55701, highly similar to Vascular cell adhesion protein 1;Putative uncharacterized protein DKFZp779G2333	L1CAM;VCAM1;DKFZp779G2333	P19320-1;P19320;Q53FL7;B4DKS4;P19320-2;Q68DC4	2	2	2.6	2	NaN	NaN	0	0	NaN	NaN	0
Inorganic pyrophosphatase;Pyrophosphate phospho-hydrolase;Pyrophosphatase (Inorganic) 1	IOPPP;PP;PPA1;RP11-367H5.1-004	Q15181;Q5SQT6	5	5	27.7	5	NaN	NaN	0	0	NaN	NaN	0
Inosine phosphorylase;Purine nucleoside phosphorylase;cDNA FLJ25678 fis, clone TST04067, highly similar to PURINE NUCLEOSIDE PHOSPHORYLASE (EC 2.4.2.1);PRO1837	NP;PNP	P00491;Q8N7G1;Q9P1G4	8	8	35.5	8	0.0052791	147.6	4	0	NaN	NaN	0
Insulin;Insulin A chain;Insulin B chain;Putative uncharacterized protein INS;INSIGF long transcript variant;INSIGF short transcript variant	INS	P01308;A6XGL2;Q1WM24;C9JNR5	2	2	25.5	2	NaN	NaN	0	2	NaN	NaN	0
Insulin-like growth factor-binding protein 3;Insulin-like growth factor binding protein 3;Insulin-like growth factor binding protein 3 isoform b;cDNA FLJ43234 fis, clone HCHON2002964, highly similar to Insulin-like growth factor-binding protein 3;Insulin-like growth factor binding protein 3, isoform CRA_b;cDNA FLJ53634, highly similar to Insulin-like growth factor-binding protein 3;cDNA FLJ35128 …	IBP3;IGFBP3;hCG_1735376	P17936;A6XND0;A6XND1;B3KWK7;B4DP07;B3KRZ1;B3KTS0;B3KVY6;Q6ZSD0;B3KVF9;B4DN53;A6XNC9;B3KTQ0	13	13	41.4	8	0.81174	111.24	13	13	0.11977	109.2	26
Insulin-like growth factor-binding protein 4;cDNA FLJ52130, highly similar to Insulin-like growth factor-binding protein 4	IBP4;IGFBP4	P22692;B4E351	6	6	35.7	3	1.1844	79.093	4	5	0.031351	56.05	10
Insulin-like growth factor-binding protein 5;Putative uncharacterized protein IGFBP5	IBP5;IGFBP5	P24593;C9JXX4	4	4	16.5	4	1.4167	25.239	4	4	0.053612	119.82	11
Insulin-like growth factor-binding protein 6;Insulin-like growth factor binding protein 6	IBP6;IGFBP6	P24592;Q9H2B5	5	5	36.2	4	1.7432	30.933	4	3	0.10168	118.14	7
Inter-alpha (Globulin) inhibitor H4 (Plasma Kallikrein-sensitive glycoprotein);ITIH4 protein;35 kDa inter-alpha-trypsin inhibitor heavy chain H4;70 kDa inter-alpha-trypsin inhibitor heavy chain H4;Inter-alpha-trypsin inhibitor family heavy chain-related protein;Inter-alpha-trypsin inhibitor heavy chain H4;Plasma kallikrein sensitive glycoprotein 120;cDNA FLJ60068, highly similar to Inter-alpha-tr…	ITIH4;IHRP;ITIHL1;PK120;PRO1851;DKFZp686G21125	B2RMS9;B7ZKJ8;Q14624-1;Q14624;B7Z545;B7Z551;Q68DH2;Q14624-2;B7Z544	10	9	15.1	8	0.015624	130.98	15	8	0.094798	142.94	9
Interferon-induced protein 53;T1-TrpRS;T2-TrpRS;Tryptophan--tRNA ligase;Tryptophanyl-tRNA synthetase, cytoplasmic;cDNA FLJ58878, highly similar to Tryptophanyl-tRNA synthetase (EC 6.1.1.2);Tryptophanyl-tRNA synthetase	IFI53;WARS;WRS	P23381-1;P23381;B4DTK8;P78534;P23381-2	1	1	2.3	1	NaN	NaN	0	0	NaN	NaN	0
Interleukin-25;Stromal cell-derived growth factor SF20;UPF0556 protein C19orf10	C19orf10;IL25	Q969H8	1	1	5.2	1	NaN	NaN	0	0	NaN	NaN	0
Keratan sulfate proteoglycan lumican;Lumican;Lumican variant	LDC;LUM;SLRR2D	P51884;Q53FV4	3	3	13.9	3	4.5414	46.573	4	2	NaN	NaN	1
Keratinocyte proline-rich protein	C1orf45;KPRP	Q5T749	7	7	15.5	4	0.20938	90.181	10	7	0.033344	89.688	19
L56;Serine protease 11;Serine protease HTRA1;cDNA FLJ34625 fis, clone KIDNE2015244, highly similar to Serine protease HTRA1 (EC 3.4.21.-)	HTRA;HTRA1;PRSS11	Q92743;B3KRN4	1	1	2.9	0	NaN	NaN	0	1	NaN	NaN	1
Lanimostim;Macrophage colony-stimulating factor 1;Processed macrophage colony-stimulating factor 1;cDNA FLJ60891, highly similar to Macrophage colony-stimulating factor 1;Colony stimulating factor 1 isoform a variant;Colony stimulating factor 1 (Macrophage)	CSF1;RP11-195M16.2-003;RP11-195M16.2-004	P09603-1;P09603;B4DTX0;Q59H07;P09603-2;Q5VVF3;P09603-3;Q5VVF2	1	1	2.2	1	NaN	NaN	0	0	NaN	NaN	0
Latent-transforming growth factor beta-binding protein 1;Transforming growth factor beta-1-binding protein 1;LTBP1 protein;cDNA FLJ51010, highly similar to Latent-transforming growth factor beta-binding protein, isoform 1S;Putative uncharacterized protein LTBP1;cDNA FLJ51055, highly similar to Latent-transforming growth factor beta-binding protein, isoform 1S;cDNA FLJ51078, highly similar to Late…	LTBP1	Q14766-1;Q14766;Q14766-2;B7ZLY3;C9J9Y0;Q14766-3;B4DNR7;C9JD84;B4DRF7;B4DST8;B4DZD1;C9JCG4	7	7	6	3	NaN	NaN	0	7	0.017238	141.8	2
Latent-transforming growth factor beta-binding protein 2;Latent transforming growth factor beta binding protein 2 variant;Latent transforming growth factor beta binding protein 2	C14orf141;LTBP2;LTBP3	Q14767;Q59EE6;Q6AZ94	4	4	3.2	2	NaN	NaN	0	3	0.020454	129.07	5
LDH heart subunit;L-lactate dehydrogenase B chain;Renal carcinoma antigen NY-REN-46;L-lactate dehydrogenase;Putative uncharacterized protein LDHB	LDHB;hCG_24788	P07195;Q5U077;A8MW50;C9J7H8	12	10	40.7	10	0.013749	193.01	3	2	NaN	NaN	0
Leu-enkephalin;Met-enkephalin;Met-enkephalin-Arg-Gly-Leu;Met-enkephalin-Arg-Phe;Opioid growth factor;PENK(114-133);PENK(143-183);PENK(237-258);Proenkephalin-A;Synenkephalin;PENK protein	PENK	P01210;Q3B7B1	3	3	17.6	0	NaN	NaN	0	3	NaN	NaN	0
Leukocyte elastase inhibitor;Monocyte/neutrophil elastase inhibitor;Peptidase inhibitor 2;Serpin B1;cDNA FLJ57130, highly similar to Leukocyte elastase inhibitor;cDNA FLJ53963, highly similar to Leukocyte elastase inhibitor	ELANH2;MNEI;PI2;SERPINB1	P30740;A8K5L2;B4DNT0;B4E3A8	13	12	41.7	12	0.0058974	221.99	7	0	NaN	NaN	0
Leukotriene A(4) hydrolase;Leukotriene A-4 hydrolase;cDNA FLJ52432, highly similar to Leukotriene A-4 hydrolase (EC 3.3.2.6);cDNA FLJ51009, highly similar to Leukotriene A-4 hydrolase (EC 3.3.2.6);Leukotriene A4 hydrolase variant	LTA4;LTA4H	P09960-1;P09960;B4DVZ8;P09960-2;B4DNQ9;Q59ES1	3	3	5.4	3	NaN	NaN	1	0	NaN	NaN	0
Light chain Fab;Cyclosporin A transporter 1;IGL@ protein;V1-16 protein;V1-2 protein;V1-17 protein;Putative uncharacterized protein;Anti-streptococcal/anti-myosin immunoglobulin lambda light chain variable region;V1-3 protein;V1-13 protein;V1-19 protein;Lambda-chain (AA -20 to 215);Precursor (AA -19 to 108);Ig lambda-1 chain C regions;Putative uncharacterized protein DKFZp667J0810;C1 segment prote…	CyAT1;IGL@;IGLV1-44;V1-16;V1-2;V1-17;IGLV2-11;V1-3;IGLV1-40;V1-13;V1-19;IGLC1;DKFZp667J0810;C1 segment;hCG_2040025	A2NYV5;C6KXN3;Q567P1;Q5NV81;A2MYD6;Q6IPQ0;Q6PIK1;A2MYD0;Q8NEJ1;Q96SB0;Q5NV84;Q6PIQ7;Q5NV69;Q6GMX3;Q6GMX4;A0A5E4;A2MYD2;A2NUT2;A2NV54;Q6IN99;P01842;Q6PJR7;Q8N355;Q8TCJ5;Q6GMW3;Q8N5F4;Q6GMW4;Q5FWF9;Q6NS95;A0M8Q9;A6NKU1	4	4	22.7	2	NaN	NaN	0	2	NaN	NaN	0
LIM and SH3 domain protein 1;Metastatic lymph node gene 50 protein;cDNA FLJ76601, highly similar to Homo sapiens LIM and SH3 protein 1 (LASP1), mRNA;Putative uncharacterized protein LASP1;cDNA FLJ51834, highly similar to LIM and SH3 domain protein 1;cDNA FLJ58065, highly similar to LIM and SH3 domain protein 1;cDNA FLJ52195, highly similar to LIM and SH3 domain protein 1	LASP1;MLN50	Q14847-1;Q14847;A8K1D2;Q14847-2;C9JVR8;B4DGQ0;C9J9W2;B4DJI4;B4DIC4	4	4	21.1	4	0.013326	135.58	7	1	NaN	NaN	0
LIM mineralization protein;PDZ and LIM domain protein 7;Protein enigma	ENIGMA;PDLIM7	Q9NR12-1;Q9NR12;Q9NR12-4;Q9NR12-6;Q9NR12-5;Q9NR12-3;Q9NR12-2	3	3	7	3	0.040405	95.187	3	1	NaN	NaN	0
Limitrin;Matrix-remodeling-associated protein 8;cDNA FLJ38647 fis, clone HHDPC2006862, highly similar to Homo sapiens matrix-remodelling associated 8 (MXRA8), mRNA;cDNA FLJ52846, highly similar to Homo sapiens matrix-remodelling associated 8 (MXRA8), mRNA;cDNA FLJ54995, highly similar to Homo sapiens matrix-remodelling associated 8 (MXRA8), mRNA	MXRA8	Q9BRK3-2;Q9BRK3;Q9BRK3-1;B3KTR6;B4E385;B4DE34	2	2	5.1	2	NaN	NaN	1	0	NaN	NaN	0
Link guanine nucleotide exchange factor II;Rap guanine nucleotide exchange factor-like 1;cDNA FLJ56384, highly similar to Homo sapiens Rap guanine nucleotide exchange factor (GEF)-like 1 (RAPGEFL1), mRNA;cDNA FLJ58529, highly similar to Homo sapiens Rap guanine nucleotide exchange factor (GEF)-like 1 (RAPGEFL1), mRNA	RAPGEFL1	Q9UHV5-1;Q9UHV5;B7Z8Y5;Q9UHV5-3;Q9UHV5-2;B4DGK9	1	1	1.5	1	0.034504	126.54	8	1	0.064726	103.7	4
L-lactate dehydrogenase;Cell proliferation-inducing gene 19 protein;LDH muscle subunit;L-lactate dehydrogenase A chain;Renal carcinoma antigen NY-REN-59;cDNA FLJ52549, highly similar to L-lactate dehydrogenase A chain (EC 1.1.1.27)	LDHA;PIG19;hCG_96677	B7Z5E3;P00338-1;P00338;P00338-2;C9J4M5;B4DJI1;A8MXQ4;B4DKQ2	20	18	47.6	18	0.016231	201.25	25	4	0.40258	172.78	3
Lubricin;Megakaryocyte-stimulating factor;Proteoglycan 4;Proteoglycan 4 C-terminal part;Superficial zone proteoglycan;cDNA FLJ61694, highly similar to Proteoglycan-4;cDNA FLJ61672, highly similar to Proteoglycan-4;cDNA FLJ53364, highly similar to Proteoglycan-4;cDNA FLJ32635 fis, clone SYNOV2000178, highly similar to Proteoglycan-4	MSF;PRG4;SZP	Q92954-1;Q92954;B4DW29;B7Z759;Q92954-2;Q92954-6;Q92954-3;Q92954-4;B7Z4R8;Q92954-5;B3KQ20	1	1	1.2	0	NaN	NaN	0	1	NaN	NaN	0
Lung resistance-related protein;Major vault protein;cDNA FLJ54588, highly similar to Major vault protein;cDNA FLJ53371, highly similar to Major vault protein;cDNA FLJ53437, highly similar to Major vault protein	LRP;MVP	Q14764;B4DDR2;B4DXN0;B4DP93	8	8	10.5	8	0.288	11.36	2	0	NaN	NaN	0
Lysine--tRNA ligase;Lysyl-tRNA synthetase;cDNA FLJ44621 fis, clone BRACE2016896, highly similar to Lysyl-tRNA synthetase (EC 6.1.1.6)	KARS;KIAA0070	Q15046-1;Q15046;Q6ZTI3	2	2	2.7	2	NaN	NaN	0	0	NaN	NaN	0
Macropain chain Z;Multicatalytic endopeptidase complex chain Z;Proteasome subunit beta type-7;Proteasome subunit Z;Proteasome subunit beta type	PSMB7;Z	Q99436;B2RAQ9;Q6IBT1;Q86U62	1	1	6.9	0	NaN	NaN	0	1	NaN	NaN	0
Major prion protein;ASCR;PrP27-30;PrP33-35C;cDNA FLJ52533, highly similar to Major prion protein;cDNA FLJ52543, highly similar to Major prion protein;cDNA FLJ52548, highly similar to Major prion protein;cDNA FLJ33256 fis, clone ASTRO2005557, highly similar to MAJOR PRION PROTEIN	PRNP;PRIP;PRP;hCG_1785425;RP5-1068H6.2-004	O75942;Q6SES1;P04156;A1YVW6;B2R5Q9;B4DDS1;B4DI53;B4DJ65;Q53YK7;Q540C4;Q5U0K3;Q6FGN5;Q6FGR8;Q86XR1;A2A2V1;B3KQX7	1	1	4.2	1	NaN	NaN	1	0	NaN	NaN	0
Malate dehydrogenase, mitochondrial;Malate dehydrogenase;cDNA FLJ52880, highly similar to Malate dehydrogenase, mitochondrial (EC 1.1.1.37)	MDH2	P40926;Q0QF37;Q6FHZ0;Q75MT9;B4DE44;B3KTM1	8	8	31.1	8	0.029484	88.907	2	2	NaN	NaN	0
MAP1 light chain LC1;Microtubule-associated protein 1B;Microtubule-associated protein 1B, isoform CRA_a;MAP1B protein;Putative uncharacterized protein DKFZp686F1345	MAP1B;hCG_37848;DKFZp686F1345	P46821;A2BDK6;A5D6X1;A5D8X6;Q05BW8;Q32NB7;Q4VBY4;Q5H9P1;Q6PJD3;Q86X89	4	4	2	4	NaN	NaN	0	0	NaN	NaN	0
MAPK-interacting and spindle-stabilizing protein-like;Mitogen-activated protein kinase 1-interacting protein 1-like	C14orf32;MAPK1IP1L	Q8NDC0;B2RDD8	1	1	6.9	1	NaN	NaN	0	0	NaN	NaN	0
Membrane-organizing extension spike protein;Moesin;MSN protein	MSN	P26038;Q6PJT4;A8MZ70	13	9	26.7	9	0.12357	79.365	7	0	NaN	NaN	0
Metavinculin;Vinculin;cDNA FLJ59659, highly similar to Vinculin;cDNA FLJ45031 fis, clone BRAWH3018548, highly similar to Vinculin	VCL;RP11-178G16.3-002	P18206-1;P18206;B4E3Q9;Q5JQ13;P18206-2;B3KXA2	47	47	47.2	47	0.073878	126.6	66	1	NaN	NaN	0
Methionine adenosyltransferase 2;Methionine adenosyltransferase II;S-adenosylmethionine synthase isoform type-2;S-adenosylmethionine synthetase	AMS2;MAT2A;MATA2;hCG_34602	P31153;B4DEX8;B4DN45;B8ZZN5	2	2	6.6	2	0.033833	102.25	4	0	NaN	NaN	0
MHC class I antigen;cDNA, FLJ93604, highly similar to Homo sapiens major histocompatibility complex, class I, A (HLA-A),mRNA;cDNA FLJ51109, highly similar to HLA class I histocompatibility antigen, A-3 alpha chain;cDNA, FLJ79094, highly similar to HLA class I histocompatibility antigen, A-30alpha chain;cDNA, FLJ79097, highly similar to HLA class I histocompatibility antigen, A-30alpha chain;Major…	HLA-A;XXbac-BPG309N1.2-002;HLAA;HLA;HLA-ABC;HLA-A24AK;HLA-B;HLA-All;XXbac-BPG309N1.2-003;HLA-A*24;HLA-A*03;HLA-C;HLA-Cw;HLC-C;HLA-CW;DAMA-387C9.3-004;DAMA-387C9.3-003;DAMC-153L10.2-003;DADB-123D8.3-002;DAMC-190N15.1-002;DAQB-90C11.16-002;DAMC-153L10.2-002;HLAC;Cw*08;DAMA-387C9.3-001;MHC class I;DAMC-153L10.2-001;HLA-A*0226;HLA-A*0225;MHC class I HLA-A;HLA-A*02;DADB-123D8.3-001;HLA-A2;DAQB-90C11.1…	A1Z1D7;A9YWM1;B2R7U3;B4DVB9;B7ZA80;C5IWY0;Q5SRN5;P13746-2;P13746;Q5S3G1;P04439;A0SXS8;A7DZQ5;B1PKY1;B2MVI0;B3V8R2;B4DVC4;B4E2X4;C5IWZ2;D0V0C4;O19689;Q29840;Q2A688;Q2LC93;Q6IVJ9;Q7YPW4;Q95J07;Q9UM27;P30447;A6YT90;A8YQE6;B1PKY3;B6ETN7;C0KLT0;C5IWY3;C5IWY4;C5IWY5;C9EIW0;Q29689;Q29907;Q708C4;Q860B4;Q860B5;Q8MGZ1;Q9MY51;Q9TQ74;P13746-1;Q5S3G3;P16188;P05534;Q95J06;A2RQE0;A2VBZ7;A2VC06;A4GWZ0;A4GWZ1;A4U…	3	3	9.7	3	0.02567	49.582	4	0	NaN	NaN	0
Microtubule-associated protein 4;cDNA FLJ58263, highly similar to Microtubule-associated protein 4;MAP4 protein;Microtubule-associated protein	MAP4	P27816-1;P27816;P27816-6;B4DM10;P27816-2;Q05D06;Q6NX68;P27816-4;Q86Y04;P27816-5;C9JFC3;C9JRB9	8	8	10.2	8	0.036591	126.96	10	0	NaN	NaN	0
Microtubule-associated proteins 1A/1B light chain 3 beta 2;Microtubule-associated proteins 1A/1B light chain 3B-like;Autophagy-related protein LC3 B;Autophagy-related ubiquitin-like modifier LC3 B;MAP1 light chain 3-like protein 2;MAP1A/MAP1B light chain 3 B;Microtubule-associated protein 1 light chain 3 beta;Microtubule-associated proteins 1A/1B light chain 3B;MAP1LC3B protein;Microtubule-associ…	MAP1LC3B2;MAP1ALC3;MAP1LC3B;hCG_32374;DKFZp762B153;MAP1LC3A	A6NCE7;Q9GZQ8;Q49A36;Q658J6;Q9H492-2;Q9H492;Q9H492-1	2	2	16.8	2	NaN	NaN	1	0	NaN	NaN	0
Mutant p53 binding protein 1 variant;EGF-containing fibulin-like extracellular matrix protein 2;Fibulin-4;Protein UPH1;cDNA FLJ78052, highly similar to Homo sapiens EGF-containing fibulin-like extracellular matrix protein 2, mRNA;cDNA, FLJ96160, highly similar to Homo sapiens EGF-containing fibulin-like extracellular matrix protein 2 (EFEMP2), mRNA;cDNA FLJ10118 fis, clone HEMBA1002818, highly si…	EFEMP2;FBLN4;UNQ200/PRO226;MBP1	Q59GI8;O95967;A8K7R4;B2RCM5;B3KM31;Q6FH22;Q96TF5;Q9H3D5	1	1	4	0	NaN	NaN	0	1	NaN	NaN	1
Myotrophin;Protein V-1;cDNA FLJ31663 fis, clone NT2RI2004504, highly similar to MYOTROPHIN;Myotrophin, isoform CRA_a;Putative uncharacterized protein DKFZp761E1322;V-1 protein;Putative uncharacterized protein MTPN	MTPN;DKFZp761E1322;hCG_16971;tcag7.994	P58546;Q69YG1;C9JL85	3	3	30	3	NaN	NaN	0	0	NaN	NaN	0
Myristoylated alanine-rich C-kinase substrate;Protein kinase C substrate, 80 kDa protein, light chain;MARCKS protein	MACS;MARCKS;PRKCSL	P29966;Q05C82;Q6NVI1	1	1	4.5	1	NaN	NaN	0	0	NaN	NaN	0
N-acetylneuraminate synthase;N-acetylneuraminate-9-phosphate synthase;N-acetylneuraminic acid phosphate synthase;N-acetylneuraminic acid synthase;Sialic acid synthase	NANS;SAS;RP11-404F11.3-002;RP11-404F11.3-006	Q9NR45;Q5TBR0;Q5TBR1	2	2	8.9	2	NaN	NaN	1	0	NaN	NaN	0
NADPH:quinone reductase;Quinone oxidoreductase;Zeta-crystallin;Putative uncharacterized protein CRYZ;Crystallin, zeta (Quinone reductase), isoform CRA_a;Putative uncharacterized protein DKFZp686C16101	CRYZ;DKFZp686C16101;hCG_21668	Q08257;A6NN60;A8MU94;Q5HYE7;A6NP24;C9JH92	2	2	6.1	2	0.036551	45.387	2	0	NaN	NaN	0
N-alpha-acetyltransferase 38, NatC auxiliary subunit;U6 snRNA-associated Sm-like protein LSm8;cDNA, FLJ92203, Homo sapiens LSM8 homolog, U6 small nuclear RNA associated (S.cerevisiae) (LSM8), mRNA;LSM8 homolog, U6 small nuclear RNA associated (S. cerevisiae);LSM8 homolog, U6 small nuclear RNA associated (S. cerevisiae), isoform CRA_b;Putative uncharacterized protein NAA38	LSM8;NAA38;hCG_14869;tcag7.58	O95777;A4D0W0;C9JNV3	1	1	10.4	1	NaN	NaN	1	0	NaN	NaN	0
Natural killer cell-enhancing factor A;Peroxiredoxin-1;Proliferation-associated gene protein;Thioredoxin peroxidase 2;Thioredoxin-dependent peroxide reductase 2;cDNA, FLJ92164, highly similar to Homo sapiens peroxiredoxin 1 (PRDX1), mRNA	PAGA;PAGB;PRDX1;TDPX2	Q06830;B2R4P2;B5BU26	8	7	48.2	7	0.021519	254.24	5	0	NaN	NaN	0
Natural killer cell-enhancing factor B;Peroxiredoxin-2;PRP;Thiol-specific antioxidant protein;Thioredoxin peroxidase 1;Thioredoxin-dependent peroxide reductase 1;cDNA FLJ60461, highly similar to Peroxiredoxin-2 (EC 1.11.1.15)	NKEFB;PRDX2;TDPX1	P32119;B4DF70	3	2	18.2	2	0.069573	218.65	2	0	NaN	NaN	0
NEDD8;Neddylin;Neural precursor cell expressed developmentally down-regulated protein 8;Ubiquitin-like protein Nedd8	NEDD8	Q15843;A8MUA8	3	3	34.6	3	0.035721	210.92	3	0	NaN	NaN	0
Neuroligin 4, Y-linked, isoform CRA_c;Putative uncharacterized protein NLGN4Y;Neuroligin-1;HNLX;Neuroligin-4, X-linked;cDNA FLJ77845, highly similar to Homo sapiens neuroligin 4, X-linked (NLGN4X), transcript variant 2, mRNA;cDNA FLJ30909 fis, clone FEBRA2006165, highly similar to Neuroligin-4, X-linked;cDNA FLJ56436, highly similar to Neuroligin-4, Y linked;Neuroligin-2;cDNA FLJ12559 fis, clone …	hCG_1988457;NLGN4Y;KIAA1070;NLGN1;KIAA1260;NLGN4;NLGN4X;UNQ365/PRO701;KIAA1366;NLGN2;KIAA0951	A6NMU8;Q8N2Q7-1;Q8N2Q7;Q8N0W4-2;Q8N0W4;A8K4S1;B3KP11;B4DHI3;Q8NFZ4;Q8N2Q7-2;Q8N0W4-1;B3KMT6;Q8NFZ3-1;Q8NFZ3;Q8NFZ3-2;A8MSN8;C9JB62	1	1	1.5	1	NaN	NaN	0	0	NaN	NaN	0
Nicotinamide phosphoribosyltransferase;Pre-B-cell colony-enhancing factor 1;Visfatin;Novel protein similar to Pre-B cell enhancing factor (PBEF);Putative uncharacterized protein DKFZp666B131;cDNA FLJ55038, highly similar to Nicotinamide phosphoribosyltransferase (EC 2.4.2.12)	NAMPT;PBEF;PBEF1;RP11-92J19.4;RP11-92J19.4-001;DKFZp666B131	P43490;Q5SYT8;Q658Z1;B7Z8W6	1	1	3.1	1	NaN	NaN	0	0	NaN	NaN	0
Nitrilase homolog 2;Omega-amidase NIT2;cDNA FLJ56660, highly similar to Homo sapiens nitrilase family, member 2 (NIT2), mRNA	CUA002;NIT2	Q9NQR4;B4DFB1;C9JXA9	5	5	25.4	5	0.015563	43.781	3	0	NaN	NaN	0
Nucleoside diphosphate kinase;C-myc purine-binding transcription factor PUF;nm23-H2;Nucleoside diphosphate kinase B	hCG_2001850;NME1-NME2;NM23B;NME2	Q32Q12;P22392-2;P22392;P22392-1;Q6FHN3	12	5	61	5	0.0071348	174.99	19	0	NaN	NaN	1
Oncogene DJ1;Parkinson disease protein 7;Protein DJ-1	PARK7	Q99497	1	1	10.1	0	NaN	NaN	0	1	NaN	NaN	0
Ovarian/Breast septin epsilon;cDNA FLJ55422, highly similar to Septin-9	Ov/Br septin	Q96QF2;B4DTL7	3	1	6.7	1	0.34139	74.547	3	0	NaN	NaN	0
p195;Ras GTPase-activating-like protein IQGAP1;IQ motif containing GTPase activating protein 1;cDNA FLJ55816, highly similar to Ras GTPase-activating-like protein IQGAP1;cDNA FLJ55443, highly similar to Ras GTPase-activating-like protein IQGAP1;IQGAP1 protein	IQGAP1;KIAA0051	P46940;A4QPB0;B4DNP4;B4E2M0;Q05DN7;Q5FWG8;Q6P1N4;Q96PA3	9	9	6.6	9	0.089748	102.4	2	0	NaN	NaN	0
p53-induced gene 3 protein;Quinone oxidoreductase PIG3;Tumor protein p53-inducible protein 3;cDNA FLJ61719, highly similar to quinone oxidoreductase (EC 1.-.-.-);Tumor protein p53 inducible protein 3, isoform CRA_c	PIG3;TP53I3;hCG_22385	Q53FA7-1;Q53FA7;Q53FA7-2;B4DMQ7;C9IZ48	2	2	8.1	2	NaN	NaN	1	0	NaN	NaN	0
PAI1 RNA-binding protein 1;Plasminogen activator inhibitor 1 RNA-binding protein;SERPINE1 mRNA-binding protein 1;Putative uncharacterized protein DKFZp686P17171;cDNA, FLJ92551, Homo sapiens PAI-1 mRNA-binding protein (PAI-RBP1), mRNA;PAI-1 mRNA-binding protein variant;SERPINE1 mRNA binding protein 1	CGI-55;PAIRBP1;SERBP1;DKFZp686P17171;RP11-393N21.3-001	Q8NC51-1;Q8NC51;Q8NC51-2;Q63HR1;Q8NC51-3;Q8NC51-4;Q5VU21	1	1	3.9	1	NaN	NaN	0	0	NaN	NaN	0
Parathion hydrolase-related protein;Phosphotriesterase-related protein	PTER	Q96BW5-1;Q96BW5;Q96BW5-2	2	2	4.9	2	NaN	NaN	1	0	NaN	NaN	0
Partner of Y14 and mago;Protein wibg homolog	PYM;WIBG	Q9BRP8-1;Q9BRP8;Q9BRP8-2	1	1	8.8	1	NaN	NaN	0	0	NaN	NaN	0
PDZ and LIM domain protein 2;PDZ-LIM protein mystique;cDNA FLJ32186 fis, clone PLACE6002011, highly similar to PDZ and LIM domain protein 2;Putative uncharacterized protein PDLIM2	PDLIM2;PP6345	Q96JY6-1;Q96JY6;B3KPU0;Q96JY6-3;Q96JY6-4;C9JS55;C9JWP7	4	4	11.9	4	0.040003	72.652	4	0	NaN	NaN	0
Pentaxin-related protein PTX3;Pentraxin-related protein PTX3;Tumor necrosis factor alpha-induced protein 5;Tumor necrosis factor-inducible gene 14 protein	PTX3;TNFAIP5;TSG14	P26022	3	3	11	1	NaN	NaN	0	3	0.091376	76.696	6
PEP11 homolog;Vacuolar protein sorting-associated protein 29;Vesicle protein sorting 29;Putative uncharacterized protein DKFZp667O202	DC15;DC7;MDS007;VPS29;DKFZp667O202	Q9UBQ0-2;Q9UBQ0;Q9UBQ0-1;Q5JPE4	2	2	10.2	2	NaN	NaN	1	0	NaN	NaN	0
Peptidyl-prolyl cis-trans isomerase;Cyclophilin J;Cyclophilin-like protein PPIL3;Peptidyl-prolyl cis-trans isomerase-like 3;Rotamase PPIL3	PPIL3	B4DN80;C9J9R3;Q9H2H8-1;Q9H2H8;C9K058	1	1	5	1	0.039106	168.58	2	0	NaN	NaN	0
Peptidyl-prolyl cis-trans isomerase-like 1;Rotamase PPIL1	CGI-124;CYPL1;PPIL1;UNQ2425/PRO4984	Q9Y3C6	1	1	10.2	1	NaN	NaN	1	0	NaN	NaN	0
Periostin, osteoblast specific factor;Osteoblast-specific factor 2;Periostin;cDNA FLJ50671, highly similar to Periostin;Periostin isoform thy8;Periostin isoform thy2;cDNA FLJ52057, highly similar to Periostin;Periostin isoform thy6;cDNA FLJ50589, highly similar to Periostin;Periostin isoform thy4	POSTN;RP11-412K4.1-004;OSF2;RP11-412K4.1-003	B1ALD9;Q15063-4;Q15063;B7Z6G1;C0IMJ4;Q15063-1;C0IMJ1;Q15063-3;B1ALD8;B4E3A7;C0IMJ3;Q15063-2;B7Z4V4;C0IMJ2	4	4	8.2	0	NaN	NaN	0	4	NaN	NaN	1
Phosphatidylinositol transfer protein beta isoform;cDNA FLJ41390 fis, clone BRCAN2024572, moderately similar to Phosphatidylinositol transfer protein beta isoform;cDNA FLJ53628, highly similar to Phosphatidylinositol transfer protein beta isoform;Phosphatidylinositol transfer protein, beta, isoform CRA_a;cDNA, FLJ93543, highly similar to Homo sapiens phosphotidylinositol transfer protein, beta (P…	PITPNB;hCG_41089	P48739-2;P48739;B3KVT6;B7Z7Q0;P48739-1;B2R7P6;C9JW90	5	5	28.9	5	NaN	NaN	0	0	NaN	NaN	0
Phospholipase C-beta-3 neighbouring gene protein;Protein phosphatase 1 regulatory subunit 14B	PLCB3N;PNG;PPP1R14B	Q96C90	1	1	12.6	1	NaN	NaN	1	0	NaN	NaN	0
Phosphoserine aminotransferase;Phosphohydroxythreonine aminotransferase	PSA;PSAT1	B4DHQ3;Q9Y617-1;Q9Y617;Q9Y617-2	12	12	33.7	12	0.015181	124.56	8	1	NaN	NaN	0
Phosphotyrosyl phosphatase activator;PP2A, subunit B, PR53 isoform;Serine/threonine-protein phosphatase 2A activator;Serine/threonine-protein phosphatase 2A regulatory subunit 4;Serine/threonine-protein phosphatase 2A regulatory subunit B;Protein phosphatase 2A activator, regulatory subunit 4;cDNA FLJ54705, highly similar to Serine/threonine-protein phosphatase 2A regulatory subunit B;Putative un…	PPP2R4;PTPA;RP11-247A12.4-013;RP11-247A12.4-020;RP11-247A12.4-024;RP11-247A12.4-012;DKFZp781M17165;RP11-247A12.4-015	Q15257-2;Q15257;Q15257-1;Q5T948;A6PVN5;Q15257-3;B4DZF8;B7ZBP7;Q15257-4;C9IZ76;Q5T949;Q68CR8	5	5	17.4	5	0.020017	2.3311	2	0	NaN	NaN	0
Pirin;PIR protein	PIR	O00625;Q6FHD2	2	2	6.6	2	NaN	NaN	0	0	NaN	NaN	0
Placental ribonuclease inhibitor;Ribonuclease inhibitor;Ribonuclease/angiogenin inhibitor 1;Ribonuclease/angiogenin inhibitor variant;Ribonuclease/angiogenin inhibitor;RNH1 protein	PRI;RNH;RNH1	P13489;Q59GB3;Q8IZK8;Q96FD7;Q9BQ80	20	20	52.5	20	0.01014	145.42	26	0	NaN	NaN	0
Plasma retinol-binding protein;Plasma retinol-binding protein(1-176);Plasma retinol-binding protein(1-179);Plasma retinol-binding protein(1-181);Plasma retinol-binding protein(1-182);Retinol-binding protein 4;Putative uncharacterized protein RBP4;Retinol binding protein 4, plasma, isoform CRA_b;Retinol binding protein 4, plasma	PRO2222;RBP4;hCG_37964;RP11-30E16.3-002	P02753;A6NCP9;Q5VY30	2	2	10.4	2	NaN	NaN	1	1	NaN	NaN	1
Plastin-3;T-plastin;cDNA FLJ78707, highly similar to Homo sapiens plastin 3 (T isoform) (PLS3), mRNA;cDNA, FLJ92722, Homo sapiens plastin 3 (T isoform) (PLS3), mRNA;Plastin 3 (T isoform);cDNA FLJ51929, highly similar to Plastin-3;cDNA FLJ50683, highly similar to Plastin-3;Plastin 3 variant;Similar to plastin 3 (T isoform);LC64P;L-plastin;Lymphocyte cytosolic protein 1;Plastin-2;cDNA FLJ39956 fis,…	PLS3;hCG_18485;LCP1;PLS2;RP11-139H14.1-001	P13797;A8K579;B4DPW9;B7Z6M1;Q53GY0;Q96HI1;P13796;B3KUI1;Q53FI1;Q59GX5;A7E2S2;B4DG31;B4DGB4;B4DI60;Q5TBN3	2	2	3.5	2	0.25963	21.331	2	0	NaN	NaN	0
Procollagen C-endopeptidase enhancer 1;Procollagen COOH-terminal proteinase enhancer 1;Type 1 procollagen C-proteinase enhancer protein;Type I procollagen COOH-terminal proteinase enhancer;Procollagen C-endopeptidase enhancer	PCOLCE;PCPE1;tcag7.602	Q15113;A4D2D2	12	12	34.1	5	0.54512	17.864	5	9	0.028398	65.32	7
Profilin I;Profilin-1;Profilin	PFN1;hCG_32691	P07737;Q53Y44	10	10	83.6	10	0.019794	130.81	14	3	NaN	NaN	0
Programmed cell death protein 5;TF-1 cell apoptosis-related protein 19;cDNA FLJ52456, moderately similar to Programmed cell death protein 5	PDCD5;TFAR19	O14737;B4DE64	2	2	17.6	2	NaN	NaN	1	0	NaN	NaN	0
Prostaglandin D2 synthase 21kDa (Brain);Beta-trace protein;Cerebrin-28;Glutathione-independent PGD synthase;Lipocalin-type prostaglandin-D synthase;Prostaglandin-D2 synthase;Prostaglandin-H2 D-isomerase	PTGDS;RP11-229P13.6-003;RP11-229P13.6-005;PDS;RP11-229P13.6-004	Q5SQ11;Q5SQ09;P41222;Q5SQ12	1	1	7.1	0	NaN	NaN	0	1	NaN	NaN	1
Proteasome subunit alpha type-7;Proteasome subunit RC6-1;Proteasome subunit XAPC7;Proteasome subunit alpha type;Proteasome subunit alpha type-7-like;PSMA8 protein;Proteasome (Prosome, macropain) subunit, alpha type, 7	HSPC;PSMA7;PSMA7L;PSMA8;RP5-1005F21.4-006	O14818-1;O14818;Q05DH1;O14818-2;Q8TAA3-1;Q8TAA3;B0YJ75;Q8TAA3-5;Q4G1B8;Q8TAA3-2;B0YJ74;Q5JXJ1	3	3	13.7	3	NaN	NaN	1	0	NaN	NaN	0
Protein A1S9;Ubiquitin-activating enzyme E1;Ubiquitin-like modifier-activating enzyme 1;cDNA FLJ54582, highly similar to Ubiquitin-activating enzyme E1	A1S9T;UBA1;UBE1	P22314;B4DDE4	12	12	15.3	12	0.19768	104.51	15	0	NaN	NaN	0
Protein A6;Protein tyrosine kinase 9;Twinfilin-1	PTK9;TWF1	Q12792-2;Q12792;Q12792-4	1	1	3.4	1	NaN	NaN	0	0	NaN	NaN	0
Protein CDV3 homolog;cDNA FLJ39546 fis, clone PUAEN2009534	CDV3;H41	Q9UKY7-1;Q9UKY7;Q9UKY7-2;B3KUC2	1	1	8.9	1	NaN	NaN	0	0	NaN	NaN	0
Protein disulfide isomerase P5;Protein disulfide-isomerase A6;Thioredoxin domain-containing protein 7;cDNA FLJ16143 fis, clone BRAMY2038516, highly similar to Protein disulfide-isomerase A6 (EC 5.3.4.1);Putative uncharacterized protein PDIA6;cDNA FLJ58023, highly similar to Protein disulfide-isomerase A6 (EC 5.3.4.1);cDNA FLJ58502, highly similar to Protein disulfide-isomerase A6 (EC 5.3.4.1);cDN…	PDIA6;TXNDC7;hCG_22033;P5	Q15084-2;Q15084;B3KY95;B5MBW7;B7Z4M8;Q15084-1;B7Z254;Q53RC7	5	5	14	5	0.018537	81.584	2	0	NaN	NaN	0
Protein G7b;Small nuclear ribonuclear protein D homolog;snRNP core Sm-like protein Sm-x5;U6 snRNA-associated Sm-like protein LSm2;LSM2 homolog, U6 small nuclear RNA associated (S. cerevisiae);LSM2 homolog, U6 small nuclear RNA associated (S. cerevisiae), isoform CRA_a;LSM2 protein	C6orf28;G7B;LSM2;DAAP-21F2.6-001;DADB-149K5.5-001;DAMC-117B11.11-001;DAQB-147D11.3-001;hCG_43728;XXbac-BCX40G17.2-001;XXbac-BPG254B15.5-001	Q9Y333;Q6FGG1	1	1	20	1	0.078049	140.38	2	0	NaN	NaN	0
Protein S100-A13;S100 calcium-binding protein A13	S100A13	Q99584	1	1	11.2	1	NaN	NaN	0	0	NaN	NaN	0
Protein slit-like 2;Vasorin	SLITL2;UNQ314/PRO357/PRO1282;VASN	Q6EMK4	6	6	11.9	6	0.16356	37.359	8	0	NaN	NaN	0
Protein transport protein Sec23A;SEC23-related protein A;cDNA FLJ45429 fis, clone BRHIP3039057, highly similar to Protein transport protein Sec23A;cDNA FLJ55960, highly similar to Protein transport protein Sec23A;cDNA FLJ53608, highly similar to Protein transport protein Sec23A;cDNA FLJ52821, highly similar to Protein transport protein Sec23A	SEC23A	Q15436;B3KXI2;B4DF60;B4DSQ5;B4E0Q9	1	1	1.6	1	NaN	NaN	1	0	NaN	NaN	0
Protein transport protein Sec24D;SEC24-related protein D;Putative uncharacterized protein SEC24D;cDNA FLJ78676, highly similar to Homo sapiens SEC24 related gene family, member D (SEC24D), mRNA;cDNA FLJ10528 fis, clone NT2RP2000943, highly similar to Protein transport protein Sec24D;cDNA FLJ43974 fis, clone TESTI4018101, highly similar to Protein transport protein Sec24D;SEC24D protein	KIAA0755;SEC24D	O94855-2;O94855;Q4W5D3;O94855-1;A8K6V0;B3KM89;B3KWV9;Q49AI3	1	1	1.5	1	NaN	NaN	0	0	NaN	NaN	0
Protein ZYP;Regulator of cullins 1;RING finger protein 75;RING-box protein 1	RBX1;RNF75;ROC1	P62877	2	2	17.6	2	NaN	NaN	0	0	NaN	NaN	0
Protein-glutamine gamma-glutamyltransferase E;Protein-glutamine gamma-glutamyltransferase E 27 kDa catalytic chain;Protein-glutamine gamma-glutamyltransferase E 50 kDa non-catalytic chain;Transglutaminase E;Transglutaminase-3	TGM3	Q08188	2	1	4.5	1	NaN	NaN	1	0	NaN	NaN	0
Puromycin-sensitive aminopeptidase;cDNA FLJ38558 fis, clone HCHON2003327, highly similar to Puromycin-sensitive aminopeptidase;cDNA FLJ39390 fis, clone PLACE6004219, highly similar to Puromycin-sensitive aminopeptidase;cDNA FLJ56052, highly similar to Puromycin-sensitive aminopeptidase (EC 3.4.11.-);cDNA FLJ53310, highly similar to Puromycin-sensitive aminopeptidase (EC 3.4.11.-);cDNA FLJ53354, h…	NPEPPS;PSA	P55786;B3KTP2;B3KU93;B7Z1H4;B7Z1V9;B7Z463;B7Z4B2;B7Z6T6;B7Z899	16	16	21.8	16	0.077951	93.048	8	0	NaN	NaN	0
Putative MAPK-activating protein PM10;TIP41-like protein;Type 2A-interacting protein	TIPRL	O75663-1;O75663;O75663-2	1	1	4	1	NaN	NaN	1	0	NaN	NaN	0
Putative RNA-binding protein 3;RNA-binding motif protein 3;RNPL	RBM3;RNPL	P98179	1	1	7.6	1	NaN	NaN	1	0	NaN	NaN	0
Putative uncharacterized protein		B7ZLF8	2	1	18	0	NaN	NaN	0	1	NaN	NaN	0
Putative uncharacterized protein APEH;Acylamino-acid-releasing enzyme;Acylaminoacyl-peptidase;Acyl-peptide hydrolase;Oxidized protein hydrolase	APEH;D3F15S2;D3S48E;DNF15S2	C9JIF9;P13798;C9J4D4;C9J750;C9JKN4	1	1	2	1	NaN	NaN	1	0	NaN	NaN	0
Putative uncharacterized protein CD81;26 kDa cell surface protein TAPA-1;CD81 antigen;Target of the antiproliferative antibody 1;Tetraspanin-28	CD81;TAPA1;TSPAN28	A6NMH8;P60033	1	1	8.4	1	NaN	NaN	0	0	NaN	NaN	0
Putative uncharacterized protein DKFZp566D133	DKFZp566D133;GARNL2P	Q9Y408	1	1	2.9	0	NaN	NaN	0	1	NaN	NaN	0
Putative uncharacterized protein DKFZp686H17246;C-type lectin domain family 3 member B;Plasminogen kringle 4-binding protein;Tetranectin;cDNA, FLJ92374, highly similar to Homo sapiens C-type lectin domain family 3, member B (CLEC3B), mRNA	DKFZp686H17246;CLEC3B;TNA	Q68DS3;P05452;B2R582	5	2	45	0	NaN	NaN	0	2	NaN	NaN	1
Putative uncharacterized protein DKFZp686I04196;Putative uncharacterized protein DKFZp686E23209;Ig gamma-2 chain C region;Putative uncharacterized protein DKFZp686C15213	DKFZp686I04196;DKFZp686E23209;IGHG2;DKFZp686C15213	Q6N093;Q68CN4;P01859;Q6MZU6	6	1	19.7	1	NaN	NaN	0	0	NaN	NaN	0
Putative uncharacterized protein DKFZp686J11235;cDNA FLJ14473 fis, clone MAMMA1001080, highly similar to Homo sapiens SNC73 protein (SNC73) mRNA;Ig alpha-1 chain C region;cDNA FLJ90170 fis, clone MAMMA1000370, highly similar to Ig alpha-1 chain C region;SNC73 protein;Putative uncharacterized protein DKFZp686K18196;Putative uncharacterized protein DKFZp686G21220;SNC66 protein;CDNA FLJ25298 fis, cl…	DKFZp686J11235;IGHA1;SNC73;DKFZp686K18196;DKFZp686G21220;DKFZp686C02218;DKFZp686M08189;IGH@;DKFZp686L19235;IGHA2	Q6MZW0;Q96K68;P01876;Q8NCL6;Q9UP60;Q6N092;Q6N090;Q8WY24;Q96DK0;Q6ZW64;C9JAM6;Q7Z374;Q6ZVX0;Q6MZX9;Q6P089;Q6MZV6;Q9NPP6;P01877	10	10	27.5	10	0.063117	73.664	11	7	0.069289	60.736	5
Putative uncharacterized protein DKFZp686N02209;Putative uncharacterized protein DKFZp686H20196;Putative uncharacterized protein DKFZp686O01196;Anti-RhD monoclonal T125 gamma1 heavy chain;Putative uncharacterized protein DKFZp686G11190;Putative uncharacterized protein DKFZp686C11235;cDNA FLJ78387;Putative uncharacterized protein DKFZp686P15220;Putative uncharacterized protein DKFZp686I15196;Ig ga…	DKFZp686N02209;DKFZp686H20196;DKFZp686O01196;DKFZp686G11190;DKFZp686C11235;DKFZp686P15220;DKFZp686I15196;IGHG1;IGH@;DKFZp686K03196	Q7Z351;Q6N097;Q6N094;Q5EFE5;Q6MZQ6;Q6MZV7;A8K008;Q6N089;Q6N096;P01857;Q6GMX6;Q6PYX1;C9J8G9;Q6N095;A6NNZ4	10	5	32.6	5	0.060665	29.886	2	2	0.0035526	163.57	2
Putative uncharacterized protein HMGN1;High mobility group nucleosome-binding domain-containing protein 1;Non-histone chromosomal protein HMG-14;High-mobility group nucleosome binding domain 1;HCG17955, isoform CRA_a;Putative uncharacterized protein ENSP00000368252	HMGN1;HMG14;hCG_17955	A6NEL0;P05114;Q3B790;Q6NSG7;A6NMX9;A6NL93	3	3	25	3	NaN	NaN	0	0	NaN	NaN	0
Putative uncharacterized protein NUDT5;ADP-sugar pyrophosphatase;Nucleoside diphosphate-linked moiety X motif 5;YSA1H	NUDT5;HSPC115	A6NFX8;Q9UKK9;A6NHE8;A6NJU6;A6NCQ0;C9JYY9	1	1	5.6	1	NaN	NaN	0	0	NaN	NaN	0
Putative uncharacterized protein POLR2H;DNA-directed RNA polymerase II subunit H;DNA-directed RNA polymerases I, II, and III 17.1 kDa polypeptide;DNA-directed RNA polymerases I, II, and III subunit RPABC3;RPB17;RPB8 homolog	POLR2H	C9JCU7;P52434;C9JLU1;C9JBJ6	1	1	7.4	1	NaN	NaN	1	0	NaN	NaN	0
Putative uncharacterized protein SPTAN1;Alpha-II spectrin;Fodrin alpha chain;Spectrin alpha chain, brain;Spectrin, non-erythroid alpha chain;cDNA FLJ59116, highly similar to Spectrin alpha chain, brain;cDNA FLJ61399, highly similar to Spectrin alpha chain, brain;Putative uncharacterized protein DKFZp564P0562	SPTAN1;SPTA2;DKFZp564P0562	A6NG51;Q13813-2;Q13813;Q13813-1;B4DGT1;Q13813-3;B4DTV8;Q9UG16	6	6	2.3	6	0.2405	36.209	3	0	NaN	NaN	0
Putative uncharacterized protein SUMF2;C-alpha-formylglycine-generating enzyme 2;Sulfatase-modifying factor 2;Putative uncharacterized protein DKFZP566I1024;cDNA FLJ54722, highly similar to Sulfatase-modifying factor 2;cDNA FLJ59949, highly similar to Homo sapiens sulfatase modifying factor 2 (SUMF2), transcript variant 4, mRNA;cDNA FLJ59089, highly similar to Homo sapiens sulfatase modifying fac…	SUMF2;PSEC0171;UNQ1968/PRO4500;DKFZP566I1024	C9JL30;Q8NBJ7-1;Q8NBJ7;Q8NBJ7-3;C9J660;Q75LP3;A8MXB9;B4DLK7;C9JA78;B4DQ27;Q8NBJ7-2;A8MTN9;B4DWQ0;B4DN71;C9JZ12	4	4	13.9	4	0.030699	31.095	3	2	0.12019	134.28	2
Putative uncharacterized protein SUMO3;cDNA FLJ57440, moderately similar to Small ubiquitin-related modifier 3;SMT3 suppressor of mif two 3 homolog 3 (Yeast), isoform CRA_d;Small ubiquitin-related modifier 3;SMT3 homolog 1;SUMO-2;Ubiquitin-like protein SMT3A;Small ubiquitin-like protein 4;Small ubiquitin-related modifier 4;HSMT3;Sentrin-2;Small ubiquitin-related modifier 2;SMT3 homolog 2;SUMO-3;U…	SUMO3;hCG_401304;SMT3A;SMT3H1;SMT3H4;SUMO4;SMT3B;SMT3H2;SUMO2	A8MU27;B4DUW4;A8MUA9;P55854;A1L3W5;P61956;B2R4I2;C9J3L3;Q6EEV6	1	1	8.2	0	NaN	NaN	0	1	NaN	NaN	0
Putative uncharacterized protein TF	TF	C9JB55	6	1	81.6	1	NaN	NaN	0	0	NaN	NaN	0
Putative uncharacterized protein;J kappa 5;IGK@ protein;Immunoblobulin light chain;Ig kappa chain C region;Anti-RhD monoclonal T125 kappa light chain;Putative uncharacterized protein ENSP00000415360;Putative uncharacterized protein ENSP00000392389	IGK@;IGKC	Q8TCD0;C9J327;Q7Z3Y4;Q15537;Q6PIL8;Q0KKI6;Q6P5S8;Q6PJF2;P01834;Q5EFE6;C9JEE5;C9J2E4	7	7	41	6	NaN	NaN	1	4	NaN	NaN	1
Putative uncharacterized protein;SH3 domain-binding glutamic acid-rich-like protein 3;SH3 domain-binding protein 1;SH3 domain binding glutamic acid-rich protein like 3	P1725;SH3BGRL3;RP11-569G9.2-002	Q86Z22;Q9H299;Q5T123	3	3	12.8	3	0.055363	86.987	10	1	0.52164	1.6545	2
Putrescine aminopropyltransferase;Spermidine synthase	SPS1;SRM;SRML1	P19623	2	2	9.9	2	0.010128	19.437	2	1	NaN	NaN	1
Pyridoxal kinase;Pyridoxine kinase	C21orf124;C21orf97;PDXK;PKH;PNK;PRED79	O00764-1;O00764;O00764-3;O00764-2	2	2	8.7	2	NaN	NaN	1	0	NaN	NaN	0
Quiescin Q6;Sulfhydryl oxidase 1;cDNA FLJ78571, highly similar to Homo sapiens sulfhydryl oxidase mRNA;cDNA FLJ75458, highly similar to Homo sapiens sulfhydryl oxidase mRNA;Putative uncharacterized protein QSOX1;Bone-derived growth factor	QSCN6;QSOX1;UNQ2520/PRO6013;BPGF-1	O00391-1;O00391;A8K477;A8K4C2;A8MXT8;O00391-2;Q13876	5	5	9	4	5.4126	40.173	4	1	0.044868	47.626	2
Ras-related protein Rab-1A;YPT1-related protein;cDNA, FLJ96558, Homo sapiens RAB1A, member RAS oncogene family (RAB1A), mRNA;RAB1A protein;RAB1A, member RAS oncogene family;RAB1A, member RAS oncogene family, isoform CRA_b;Ras-related protein Rab-1B;Small GTP-binding protein;Putative Ras-related protein Rab-1C;RAB1B protein;cDNA FLJ57768, highly similar to Ras-related protein Rab-1A;GTP binding pr…	RAB1;RAB1A;hCG_22592;RAB1B;rab1b;RAB1C;RAB15;DKFZp686J06205;RAB8B;MEL;RAB8;RAB8A;GIG4;RAB13;RAB10	P62820-1;P62820;Q5U0I6;Q9H0U4;Q92927;Q92928;Q6FIG4;B7Z8M7;P62820-2;Q96RD8;P62820-3;P59190-1;P59190;P59190-2;Q6MZX6;B4DEK7;Q92930;B4DMS1;P61006;P51153;Q504R6;P61026;Q53SX4;Q53T70;Q9UL28;Q9H1C9;Q59EP4;C9JHK4;B3KTE3	2	2	13.2	2	NaN	NaN	0	0	NaN	NaN	0
Replication protein C;Serine/threonine-protein phosphatase 2A catalytic subunit alpha isoform;Serine/threonine-protein phosphatase;Serine/threonine-protein phosphatase 2A catalytic subunit beta isoform	PPP2CA;hCG_16586;PPP2CB	P67775;B3KQ51;B3KUN1;P62714;B3KRM2;Q5U0I7;Q6FHK5;Q8WZ56;Q6I9T8	3	3	12.9	3	0.019459	65.846	3	0	NaN	NaN	0
Reticulocalbin-1;cDNA FLJ55835, highly similar to Reticulocalbin-1;Proliferation-inducing gene 20 protein	RCN;RCN1	Q15293;B7Z1M1;Q5J7V8	5	5	18.1	5	0.016604	122.27	7	0	NaN	NaN	0
Rho GDP-dissociation inhibitor 1;Rho-GDI alpha;cDNA FLJ50748, highly similar to Rho GDP-dissociation inhibitor 1;Putative uncharacterized protein ARHGDIA;cDNA FLJ53102, moderately similar to Rho GDP-dissociation inhibitor 1	ARHGDIA;GDIA1	P52565;B2R5X1;Q6IBM5;A8MXW0;B4DUV9	6	6	18.5	6	0.007562	223.45	8	2	NaN	NaN	0
Ribonuclease 4;cDNA FLJ35103 fis, clone PLACE6006549, highly similar to RIBONUCLEASE 4 (EC 3.1.27.-);Full-length cDNA clone CS0DF032YM23 of Fetal brain of Homo sapiens (human);Full-length cDNA clone CS0DM007YH13 of Fetal liver of Homo sapiens (human);HCG2044782, isoform CRA_a	RNASE4;RNS4;hCG_2044782	P34096;Q53XB4	1	1	7.5	0	NaN	NaN	0	1	NaN	NaN	0
RNA-binding motif protein, X-linked-like-3;RNA-binding motif protein, X-linked-like-2;Testis-specific heterogeneous nuclear ribonucleoprotein G-T;cDNA FLJ76931, highly similar to Homo sapiens testes-specific heterogenous nuclear ribonucleoprotein G-T, mRNA;Glycoprotein p43;Heterogeneous nuclear ribonucleoprotein G;Heterogeneous nuclear ribonucleoprotein G, N-terminally processed;RNA-binding motif…	CXorf55;RBMXL3;HNRNPGT;RBMXL2;HNRPG;RBMX;RBMXP1;CCBL2;DKFZp547N1117;hCG_23341;RBMXL1;RP4-531M19.2-001;RP11-1114A5.1-003;RP4-531M19.2-002	Q8N7X1;O75526;A8K8A6;P38159;B4E352;Q2VIN3;Q96E39;B4E3U4;Q5JQ65;Q5T9T9	1	1	1.3	1	NaN	NaN	0	0	NaN	NaN	0
RSU1 protein;Ras suppressor protein 1;cDNA FLJ77304, highly similar to Homo sapiens Ras suppressor protein 1 (RSU1), transcript variant 2, mRNA;Ras suppressor protein 1, isoform CRA_b;Putative uncharacterized protein RSU1;Ras suppressor protein 1 variant 5	RSU1;RSP1;hCG_2017814;RP11-197M22.1-003	Q32Q10;Q15404;A8KA46;A6NDA7	2	2	9.3	2	NaN	NaN	0	0	NaN	NaN	0
Selenium binding protein 1;56 kDa selenium-binding protein;Selenium-binding protein 1;cDNA FLJ52715, highly similar to Selenium-binding protein 1;cDNA FLJ61035, highly similar to Selenium-binding protein 1	RP11-126K1.7-006;SELENBP1;SBP;RP11-126K1.7-009;RP11-126K1.7-019;RP11-126K1.7-005	A6PVW9;Q13228-1;Q13228;B4DPI7;A6PVX2;C9JHC6;C9JI36;B4E1F3;A6PVX1;Q13228-2;A6PVW8	8	8	19.3	8	0.0065719	236.35	7	0	NaN	NaN	0
Semaphorin-3C;Semaphorin-E;cDNA FLJ50181, highly similar to Semaphorin-3C;cDNA FLJ55486, highly similar to Semaphorin-3C;Putative uncharacterized protein SEMA3C	SEMA3C;SEMAE	Q99985;B4DRL8;B4E2I9;Q75L25;Q75MX0	1	1	1.4	0	NaN	NaN	0	1	NaN	NaN	0
SEPT9 protein	41526	Q1WWK5	3	1	9.1	1	NaN	NaN	0	1	NaN	NaN	0
Serine/threonine-protein phosphatase;Protein phosphatase 1C catalytic subunit;Serine/threonine-protein phosphatase PP1-gamma catalytic subunit;Serine/threonine-protein phosphatase PP1-alpha catalytic subunit;Serine/threonine-protein phosphatase PP1-beta catalytic subunit;cDNA FLJ60729, highly similar to Serine/threonine-protein phosphatase PP1-gammacatalytic subunit (EC 3.1.3.16);Protein phosphat…	PPP1CC;PPP1A;PPP1CA;PPP1CB	B3KXM2;Q07161;P36873-2;P36873;P62136;P62140;B4DJ75;B7ZB67;P36873-1;B4DNE3;Q9UPN1;A6NNR3;C0STL0;C4TNW6;B4E163;C4TNW5	1	1	4.2	1	NaN	NaN	0	0	NaN	NaN	0
SH3 domain-binding glutamic acid-rich-like protein;cDNA, FLJ79546, highly similar to SH3 domain-binding glutamic acid-rich-likeprotein	SH3BGRL	O75368;B0AZV6	8	8	61.4	8	0.046712	52.152	3	1	NaN	NaN	0
SH3-containing adapter molecule 1;Sorbin and SH3 domain-containing protein 3;Vinexin;cDNA FLJ60912, highly similar to Vinexin	SCAM1;SORBS3	O60504-1;O60504;Q6NX54;O60504-2;B4DVR4	1	1	2.2	1	NaN	NaN	0	0	NaN	NaN	0
Signal recognition particle 9 kDa protein;cDNA FLJ76514, highly similar to Homo sapiens signal recognition particle 9kDa (SRP9), mRNA;HCG1781062;Signal recognition particle 9kDa, isoform CRA_a;Similar to signal recognition particle 9kD	SRP9;hCG_1781062;hCG_1984300	P49458;A8K0N0;Q8WVW9	1	1	12.8	1	NaN	NaN	0	0	NaN	NaN	0
Similar to Histidine triad nucleotide-binding protein 1 (Adenosine 5-monophosphoramidase) (Protein kinase C inhibitor 1) (Protein kinase C-interacting protein 1) (PKCI-1);Adenosine 5-monophosphoramidase;Histidine triad nucleotide-binding protein 1;Protein kinase C inhibitor 1;Protein kinase C-interacting protein 1	LOC346521;tcag7.1217;HINT;HINT1;PKCI1;PRKCNH1	A4D2H4;P49773	1	1	7.1	1	NaN	NaN	0	0	NaN	NaN	0
Skin-specific protein 32	C1orf68;XP32	Q5T750	1	1	4.8	0	NaN	NaN	0	1	NaN	NaN	0
SM22-alpha homolog;Transgelin-2	CDABP0035;KIAA0120;TAGLN2	P37802	6	6	34.5	6	0.029333	141.02	8	0	NaN	NaN	0
Small proline-rich protein 2E;Small proline-rich protein II;Small proline-rich protein 2G;Small proline-rich protein 2B;2-1;Small proline-rich protein 2A;Small proline-rich protein 2D;Small proline-rich protein 2F	SPRR2E;SPRR2G;SPRR2B;SPRR2A;SPRR2D;SPRR2F	P22531;Q9BYE4;P35325;P35326;P22532;Q96RM1	3	3	61.1	2	NaN	NaN	0	3	NaN	NaN	0
Stanniocalcin-2;Stanniocalcin-related protein;cDNA FLJ14484 fis, clone MAMMA1002485, highly similar to Stanniocalcin-2;cDNA FLJ14757 fis, clone NT2RP3003242, highly similar to Stanniocalcin-2;cDNA FLJ38572 fis, clone HCHON2006786, highly similar to Stanniocalcin-2;cDNA PSEC0097 fis, clone NT2RP2002139, highly similar to Stanniocalcin-2;Stanniocalcin 2, isoform CRA_a;STC2 protein	STC2;hCG_40281	O76061;B3KNF2;Q6FHC9	1	1	7.6	0	NaN	NaN	0	1	NaN	NaN	0
Stathmin;Leukemia-associated phosphoprotein p18;Metablastin;Oncoprotein 18;Phosphoprotein p19;pp17;Prosolin;Protein Pr22	LAP18;OP18;STMN1;RP1-125I3.5-006;RP1-125I3.5-004	B7Z8N4;P16949;B5BU83;Q96CE4;Q59G27;A2A2D2;C9JR06;A2A2D0	3	2	17.2	2	0.030735	133.53	2	0	NaN	NaN	0
Stathmin-2;Superior cervical ganglion-10 protein;Stathmin	SCG10;SCGN10;STMN2	Q93045;B7Z4N6;B7Z4K3	2	1	10.6	1	NaN	NaN	0	0	NaN	NaN	0
Superoxide dismutase [Cu-Zn]	SOD1	P00441;A8MST3	4	4	27.3	4	NaN	NaN	0	3	NaN	NaN	0
Superoxide dismutase [Mn], mitochondrial;Superoxide dismutase;Superoxide dismutase 2, mitochondrial;Manganese superoxide dismutase;MnSOD;SOD2 protein;Putative uncharacterized protein DKFZp564M2422	SOD2;RP1-56L9.2-003;DKFZp564M2422	P04179;B3KUK2;Q7Z7M4;Q7Z7M7;Q4ZJI1;Q7Z7M5;Q7Z7M6;B4E3K9;Q5TCM0;Q6LE88;Q6LEN1;Q96AM7;Q9UG59	1	1	6.3	0	NaN	NaN	0	1	NaN	NaN	0
Synaptic vesicle membrane protein VAT-1 homolog;cDNA, FLJ79487, highly similar to Synaptic vesicle membrane protein VAT-1homolog;cDNA FLJ39753 fis, clone SMINT2018343, highly similar to Synaptic vesicle membrane protein VAT-1homolog (EC 1.-.-.-);cDNA FLJ54106, moderately similar to Synaptic vesicle membrane protein VAT-1 homolog (EC 1.-.-.-)	VAT1	Q99536;B0AZP7;B3KUF8;B4DPX4	3	3	10.9	3	NaN	NaN	0	0	NaN	NaN	0
Syntaxin-7;cDNA FLJ53760, highly similar to Syntaxin-7	STX7	O15400-1;O15400;O15400-2;B4DH37	2	2	9.6	2	0.086696	102.07	3	0	NaN	NaN	0
Talin-1;Talin 1	KIAA1027;TLN;TLN1;RP11-112J3.1-001	Q9Y490;Q5TCU6	31	31	18.4	31	0.018658	83.978	12	1	NaN	NaN	1
Thymosin beta-10;cDNA, FLJ92220, Homo sapiens thymosin, beta 10 (TMSB10), mRNA;Migration-inducing protein 12;Putative uncharacterized protein TMSB10	PTMB10;THYB10;TMSB10;MIG12	P63313;Q596K9	3	3	68.2	3	NaN	NaN	1	2	NaN	NaN	1
TM30p1;Tropomyosin alpha-4 chain;Tropomyosin-4;cDNA FLJ54184, highly similar to Tropomyosin alpha-4 chain;cDNA FLJ52936, weakly similar to Tropomyosin alpha-4 chain	TPM4	P67936-1;P67936;B4DVY2;B4DTB1	2	1	8.5	1	0.025193	76.352	2	0	NaN	NaN	0
TMSB4X protein;Thymosin beta-4-like protein 3;Fx;Hematopoietic system regulatory peptide;Seraspenide;Thymosin beta-4;cDNA, FLJ92006, Homo sapiens thymosin, beta 4, X chromosome (TMSB4X), mRNA;Thymosin beta 4, X-linked;Thymosin, beta 4, X-linked, isoform CRA_a;Putative thymosin beta-4-like protein 6;Putative thymosin beta-4-like protein 1;Putative thymosin beta-4-like protein 2	TMSB4X;TMSL3;TB4X;THYB4;TMSB4;hCG_1646598;TMSB4L;TMSL6;TMSL1;TMSL2	Q0P5N8;Q0P5P4;Q0P5Q0;Q0P5T0;Q0P5U7;A8MW06;P62328;A2VCK8;A9Z1Y9;Q08EQ4;Q2KHM7	5	5	54.3	5	NaN	NaN	0	2	NaN	NaN	0
Transaldolase;cDNA FLJ57988, highly similar to Transaldolase (EC 2.2.1.2);Transaldolase 1, isoform CRA_c	TAL;TALDO;TALDO1;TALDOR;hCG_18330;TALH	P37837;B4DID5;Q8WZ45;Q9UMF8	9	9	23.4	9	0.006456	136.85	5	1	NaN	NaN	0
Translin-associated factor X;Translin-associated protein X;cDNA, FLJ93547, Homo sapiens translin-associated factor X (TSNAX), mRNA;Translin-associated factor X, isoform CRA_c;Disrupted in schizophrenia 1 isoform 51;Disrupted in schizophrenia 1 isoform 47;Disrupted in schizophrenia 1 isoform 48;Disrupted in schizophrenia 1 isoform 53;Disrupted in schizophrenia 1 isoform 49;Disrupted in schizophren…	TRAX;TSNAX;hCG_14691;RP11-17H4.1-001;DISC1;RP11-17H4.1-003	Q99598;B1APC6;C4P0D8;C4P0D4;C4P0D6;Q5VVQ1;Q9NRI2	1	1	3.1	1	NaN	NaN	1	0	NaN	NaN	0
Triosephosphate isomerase;Triose-phosphate isomerase	TPI;TPI1	Q53HE2;P60174-1;P60174;B4DUI5;B7Z5D8;Q2QD09;P60174-2	15	15	61.2	15	0.0086685	138.97	9	6	NaN	NaN	1
Tubulin beta chain;Tubulin beta-5 chain;cDNA FLJ56903, highly similar to Tubulin beta-7 chain;Beta 5-tubulin;Beta-tubulin protein;Tubulin beta polypeptide;Tubulin, beta;Tubulin, beta, isoform CRA_a;MRNA encoding beta-tubulin. (from clone D-beta-1);cDNA FLJ50617, highly similar to Tubulin beta-7 chain;cDNA, FLJ79164, highly similar to Tubulin beta-7 chain;cDNA, FLJ79215, highly similar to Tubulin …	OK/SW-cl.56;TUBB;TUBB5;DAAP-285E11.4-001;DADB-118P11.3-001;DAMA-26D6.3-001;DAMC-316D20.4-001;DAQB-47P19.9-001;DASS-191K16.2-001;hCG_26016;XXbac-BCX111D4.2-001;XXbac-BPG252P9.4-001;DAAP-285E11.4-003;DADB-118P11.3-003;DAMA-26D6.3-003;DAMC-316D20.4-003;DAQB-47P19.9-003;DASS-191K16.2-003;XXbac-BCX111D4.2-003;XXbac-BPG252P9.4-003;TUBB2;TUBB2A;TUBB2B;DKFZp566F223;XTP3TPATP1;DAAP-285E11.4-002;DADB-118P1…	P07437;B4DY90;Q5SU16;Q6LC01;B4DQN9;B7ZAF0;B7ZAK1;Q5JP53;A4UCU2;B4DMJ5;Q13885;A5D906;A5D907;Q9BVA1;A1L195;A8K068;B4E052;B7Z4N1;O43209;Q9UGA2;B2R6L0;B4DXZ5;Q1KSF8;Q5ST81;Q6P602;Q96B85;Q9BUU9;B4DMU8	6	3	16.6	3	0.012116	237.74	2	0	NaN	NaN	0
Tubulin beta-2 chain;Tubulin beta-2C chain;Class IVb beta tubulin;Tubulin, beta 2C;TUBB2C protein;Tubulin 5 beta;Tubulin beta-4 chain;cDNA FLJ55189, highly similar to Tubulin beta-4 chain;Tubulin beta 2C;cDNA FLJ11352 fis, clone HEMBA1000020, highly similar to Tubulin beta-2C chain;cDNA FLJ53341, highly similar to Tubulin beta-4 chain;cDNA FLJ52536, highly similar to Tubulin beta-4 chain	TUBB2C;TUBB4;TUBB5	P68371;Q8IWP6;Q8IZ29;Q8N6N5;Q96HX0;P04350;B4DE77;A4UCT2;B3KML9;B4DJ43;B4DFH6	4	1	11.7	1	NaN	NaN	0	0	NaN	NaN	0
Tumor protein D52-like 2;Tumor protein D52-like 2, isoform CRA_e;Tumor protein D52-like 2, isoform CRA_d;Tumor protein D54;cDNA FLJ52530, highly similar to Tumor protein D54;Tumor protein D52-like 2 isoform e variant;cDNA, FLJ95317, highly similar to Homo sapiens tumor protein D52-like 2 (TPD52L2), mRNA;TPD52L2 protein;Tumor protein D52-like 2, isoform CRA_a;cDNA FLJ53635, highly similar to Homo …	hCG_22755;RP4-591C20.2-003;TPD52L2;RP4-591C20.2-007;DKFZp686A1765;RP4-591C20.2-005	Q5JWU6;Q5U0E0;O43399-3;O43399;O43399-1;B4DDV4;Q53GA0;Q6FGS1;O43399-4;O43399-2;B4DPJ6;Q5J908;Q68E05;A6NG42	2	2	14.8	2	NaN	NaN	1	0	NaN	NaN	0
Tumor protein, translationally-controlled 1;Fortilin;Histamine-releasing factor;p23;Translationally-controlled tumor protein;cDNA FLJ57742;cDNA FLJ57738, highly similar to Translationally-controlled tumor protein;HDCMB21P	RP11-290D2.1-004;TPT1	Q5W0H4;P13693;B4DLD6;B4DKJ4;Q9UP43	1	1	6.9	1	NaN	NaN	0	0	NaN	NaN	0
U6 snRNA-associated Sm-like protein LSm5;Putative uncharacterized protein LSM5	LSM5	Q9Y4Y9;B8ZZF8	1	1	20.9	1	NaN	NaN	0	0	NaN	NaN	0
Ubiquitin carrier protein D3;Ubiquitin-conjugating enzyme E2 D3;Ubiquitin-conjugating enzyme E2(17)KB 3;Ubiquitin-conjugating enzyme E2-17 kDa 3;Ubiquitin-protein ligase D3;Ubiquitin carrier protein D2;Ubiquitin-conjugating enzyme E2 D2;Ubiquitin-conjugating enzyme E2(17)KB 2;Ubiquitin-conjugating enzyme E2-17 kDa 2;Ubiquitin-protein ligase D2;Ubiquitin carrier protein	UBCH5C;UBE2D3;UBC4;UBCH5B;UBE2D2;hCG_26910;PUBC1	P61077-3;P61077;P61077-2;P61077-1;P62837;Q96RP6	1	1	7.4	1	NaN	NaN	0	0	NaN	NaN	0
Ubiquitin carrier protein;L-UBC;UbcH7;Ubiquitin carrier protein L3;Ubiquitin-conjugating enzyme E2 L3;Ubiquitin-conjugating enzyme E2-F1;Ubiquitin-protein ligase L3	UBCE7;UBCH7;UBE2L3	B4DSZ4;P68036;A8K4W8;B4DDG1	2	2	17.5	2	NaN	NaN	1	0	NaN	NaN	0
Ubiquitin-fold modifier 1	BM-002;C13orf20;UFM1;RP11-131P10.1-005	P61960;C9JJC2;Q5VXS2	2	2	27.1	2	NaN	NaN	1	0	NaN	NaN	0
UDP-glucose 6-dehydrogenase;cDNA FLJ60093, highly similar to UDP-glucose 6-dehydrogenase (EC 1.1.1.22);Uridine diphospho-glucose dehydrogenase;UDPglucose dehydrogenase;cDNA FLJ40611 fis, clone THYMU2012690, highly similar to UDP-GLUCOSE 6-DEHYDROGENASE (EC 1.1.1.22);UDP-glucose dehydrogenase, isoform CRA_b	UGDH;GDH;ugd;hCG_38554	O60701;B4DN25;Q9NQ81;Q9NQ82;Q9NQ83;Q9NY20;B3KUU2	8	8	21.7	8	0.047176	261.21	14	0	NaN	NaN	0
UPF0368 protein Cxorf26;HSPC245;Putative uncharacterized protein CXorf26	CXorf26	Q9BVG4;Q9P0N4;A6NDF3	2	2	9	2	NaN	NaN	1	0	NaN	NaN	0
UPF0727 protein C6orf115;Novel protein	C6orf115;HSPC280;PRO2013;RP11-501K14.2;RP11-501K14.2-002	Q9P1F3;Q5SZC9	1	1	19.8	1	NaN	NaN	1	0	NaN	NaN	0
Vacuolar protein sorting-associated protein 26A;Vesicle protein sorting 26A;cDNA FLJ78510;cDNA FLJ59716, highly similar to Vacuolar protein sorting 26A;Putative uncharacterized protein VPS26A	VPS26;VPS26A	O75436;A8K3C1;B4DLT1;A8MZ56	4	3	12.8	3	0.047285	79.749	3	0	NaN	NaN	0
Vacuolar protein sorting-associated protein 26B;Vesicle protein sorting 26B	VPS26B	Q4G0F5	2	1	5.4	1	NaN	NaN	1	0	NaN	NaN	0
Vimentin;Vimentin variant 3;Vimentin variant 4;cDNA FLJ34494 fis, clone HLUNG2005030, highly similar to VIMENTIN;Vimentin variant	VIM	P08670;B0YJC4;B0YJC5;B3KRK8;Q53HU8	37	33	66.3	33	0.018441	172.74	115	19	0.17295	192.7	18
Zyxin;Zyxin-2;cDNA FLJ61463, highly similar to Zyxin;ESP-2;ZYX protein;cDNA FLJ53160, highly similar to Zyxin;cDNA FLJ53163, highly similar to Zyxin;cDNA, FLJ79126, highly similar to Zyxin;Zyxin, isoform CRA_a	ZYX;hCG_96060	Q15942;B4DY85;Q28617;Q96AF9;Q9BUS0;B4DQR8;B4DQX7	7	7	14.7	7	0.078183	56.102	6	0	NaN	NaN	0
		C9JKU1	3	1	32.5	1	0.14394	129.44	2	0	NaN	NaN	0
