# Supplementary material for: Quantitative proteomics reveals regulatory differences in the chondrocyte secretome from human medial and lateral femoral condyles in osteoarthritic patients
Source: Proteome Sci. 2013 Oct 4;11:43. doi: 10.1186/1477-5956-11-43 (PMC3851248; doi:10.1186/1477-5956-11-43)
Supplement: Additional file 6: Table S6 — All medially/latterally regulated proteins in the HM secretomes. Silac protein ratio>1= Femur medial abundance. Silac protein ratio<1= Femur lateral abundance. HM=High Mankin scored individual. NR= No Ratio. [file 1477-5956-11-43-S6.xlsx]

## Sheet: All Sign. reg. HM Sup. tab.6
Supplementary Table 6. All medially/latterally regulated proteins in the HM secretomes. Silac protein ratio>1= Femur medial abundance. Silac protein ratio<1= Femur lateral abundance. HM=High Mankin scored individual. NR= No Ratio
Protein Names	Gene Names	UniProt	Unique Peptides					Ratio H/L Count					SILAC Protein Ratio
			HM1	HM2	HM3	HM4	HM5	HM1	HM2	HM3	HM4	HM5	HM1	HM2	HM3	HM4	HM5
	Significance in 3 of 5 pat.
Enolase 3	ENO3	P13929-2	1	1	1	1	1	1	5	1	3	3	NR	12.527	NR	10.851	11.405
Stabilin 1	STAB1	Q9NY15	1	2	2	1	2	8	11	15	7	6	0.17776	0.054659	0.021403	0.42372	0.050329
Serotransferrin	TF	A0PJA6	22	30	29	62	78	49	118	83	1468	1283	0.16193	0.13709	0.059081	0.12224	0.059048
Small proline-rich protein	SPRR2C	Q15515	1	2	2	1	1	2	9	2	8	1	0.25188	0.19591	0.094624	0.25202	NR
Dystrophin	DMD	P11532-1	1	1	1	1	1	5	3	5	2	2	0.094914	0.075356	0.052191	0.091505	0.07599
Collapsin response mediator protein 4 long variant	DPYSL3	B3SXQ8	7	0	0	0	0	32	19	23	18	21	0.14183	0.088203	0.086716	0.11007	0.12721
	Significance in 2 of 6 pat.
Clusterin	CLU	P10909-2	6	8	2	6	1	6	11	2	6	1	1.8996	0.96743	2.6354	0.98482	NR
Insulin	INS	P01308	1	1	0	2	2	1	2	0	4	17	NR	0.087961	NR	0.06505	0.011704
Desmoplakin	DSP	P15924	14	13	8	12	0	12	16	19	16	0	0.23794	0.28143	0.1133	0.19696	NR
Synaptonemal complex protein 1	SYCP1	B7ZLS9	1	1	1	1	1	1	7	4	4	4	NR	0.2908	0.039427	0.25217	0.016641
Desmoglein-1	DSG1	Q02413	8	6	7	9	0	10	12	16	18	0	0.17318	0.39019	0.13673	0.21838	NR
Plakoglobin	JUP	Q7KZ86	4	6	3	5	1	12	14	6	18	1	0.19527	0.65415	0.12947	0.27543	NR
Putative HERC2-like protein 3 hect domain and RLD 2 pseudogene 3	HERC2P3	Q9BVR0	1	1	1	1	1	1	3	2	1	1	NR	129.03	54.609	NR	NR
Ovochymase-1	OVCH1	Q7RTY7	2	1	2	1	0	7	7	6	7	0	0.10745	0.11857	0.20061	0.2082	NR
highly similar to Homo sapiens thioredoxin-like 1	TXNL1	B3KT45	2	1	1	1	1	11	1	6	2	4	0.42897	NR	0.01501	0.076153	0.10291
Fibulin 1	FBLN1	B1AHM7	1	2	0	2	2	23	27	1	32	24	0.17447	0.15476	NR	0.15684	0.095122
Keratinocyte proline-rich protein	KPRP	Q5T749	8	8	5	11	2	14	12	15	19	4	0.16747	0.20317	0.22145	0.19196	1.283
Acetyl-CoA carboxylase 1	ACC1	Q13085	2	1	0	1	1	4	2	0	1	0	0.060512	0.022215	NR	NR	NR
	Significance in 1 of 6 pat.
Cadherin-13	CDH13	P55290	0	3	0	3	2	0	3	0	3	3	NR	2.0397	NR	1.5452	2.6208
Collagen alpha-1(VIII) chain	COL8A1	P27658	0	2	0	0	2	0	2	0	0	4	NR	0.67161	NR	NR	2.0236
Elastin	ELN	P15502-9	0	0	0	4	4	0	0	0	6	9	NR	NR	NR	1.1406	1.9443
Fascin	FSCN1	Q16658	8	5	4	1	1	11	6	3	2	1	0.7897	0.97055	1.1712	17.512	NR
Retinol binding protein 4	RBP4	P02753	2	4	1	3	4	2	4	1	3	4	0.31254	0.8365	NR	0.23943	0.98898
Insulin-like growth factor-binding protein 4	IGFBP4	P22692	5	9	2	8	9	6	41	4	31	34	0.3036	0.24094	1.4139	0.25102	0.1026
Macrophage migration inhibitory factor	MIF	P14174	3	2	1	1	1	2	1	0	1	2	1.0865	NR	NR	NR	2.2405
Complement C1r subcomponen	C1R	P00736	17	25	1	24	21	25	53	1	37	28	1.7877	1.2573	NR	1.0352	1.0009
Annexin A1	ANXA1	P04083	11	4	5	1	2	19	4	7	0	2	1.8046	0.82608	1.1868	NR	1.2625
Protein S100-A9	S100A9	P06702	1	1	1	1	0	2	2	1	2	0	0.14867	0.50517	NR	0.46188	NR
Aldo-keto reductase family 1 member C1	AKR1C1	Q04828	1	0	1	1	0	2	0	1	1	0	0.46079	NR	NR	NR	NR
Centromere protein E	CENPE	Q02224-1	0	0	1	1	0	0	0	5	2	0	NR	NR	0.049363	0.082613	NR
Fibromodulin	FMOD	Q06828	0	4	0	5	4	0	12	0	10	5	NR	0.15521	NR	0.14422	0.13878
Septin-11	SEPT. 11	Q9NVA2-2	2	0	0	0	0	2	0	0	0	0	0.28742	NR	NR	NR	NR
Cystatin-A	CSTA	P01040	0	0	4	1	3	0	0	22	1	4	NR	NR	0.042045	NR	0.11157
Decorin	DCN	P07585-1	13	11	3	22	19	53	37	3	85	61	1.6797	0.99542	3.041	0.92037	0.94258
Chitinase-3-like protein 1	CHI3L1	P36222	19	25	10	20	29	98	193	22	141	109	0.71666	0.8409	3.2179	0.44897	0.33071
Chitinase-3-like protein 2	CHI3L2	Q15782	3	1	10	10	6	3	1	13	23	6	0.52235	NR	1.1414	0.40272	1.2556
Corneodesmosin	CDSN	Q15517	0	1	2	1	0	0	1	3	1	0	NR	NR	0.090222	NR	NR
Hyaluronan and proteoglycan link protein 1	HAPLN1	P10915	3	9	0	11	9	5	22	0	27	25	0.56296	0.71031	NR	0.55279	0.35892
Insulin-like growth factor-binding protein 7	IGFBP7	Q16270	8	14	2	12	13	10	45	2	43	53	1.445	1.4334	2.8779	1.6507	1.4007
Periostin	POSTN	Q15063	0	0	0	1	1	4	17	0	37	128	0.53789	0.96521	NR	0.6436	0.72785
Plakophilin-1	PKP1	Q13835	3	1	1	3	0	3	0	3	5	0	0.38973	NR	0.299	0.42989	NR
Beta-2-microglobulin	B2M	P61769	3	2	4	5	5	4	2	4	8	13	1.2302	1.8824	2.5573	1.0522	0.98754
Putative uncharacterized protein KLRK1	KLRK1	A8MWP8	0	0	1	0	0	0	0	2	0	0	NR	NR	0.13558	NR	NR
Nipped-B-like protein	NIPBL	Q6KC79	1	2	1	1	1	0	6	0	0	1	NR	0.13723	NR	NR	NR
Cytoplasmic dynein 1 heavy chain 1	DYNC1H1	Q14204	2	1	0	1	1	2	1	0	1	0	0.52204	NR	NR	NR	NR
Signal recognition particle 14 kDa protein	SRP14	P37108	1	0	0	0	0	2	0	0	0	0	5.7562	NR	NR	NR	NR
26S proteasome non-ATPase regulatory subunit 1	PSMD1	Q99460-1	1	0	0	0	0	2	0	0	0	0	2.3274	NR	NR	NR	NR
Serpin E1	PAI1	P05121	3	14	2	14	14	3	23	2	32	25	1.9987	0.33006	1.1686	0.85241	0.8781
Target of Nesh-SH3	ABI3BP	Q7Z7G0-3	4	12	0	13	10	4	18	0	20	12	1.8504	1.2126	NR	0.71142	1.0703
Serine protease 23	PRSS23	O95084	2	1	0	3	3	2	1	0	5	4	1.8493	NR	NR	1.7136	1.007
Lupus La protein	SSB	P05455	2	0	2	0	0	2	0	2	0	0	1.8456	NR	1.0282	NR	NR
Calvasculin	CAPL	P26447	2	2	0	1	3	6	4	0	1	6	1.7574	2.0996	NR	NR	1.8792
Semenogelin-2	SEMG2	Q02383	2	1	1	1	0	2	1	1	1	0	0.44327	NR	NR	NR	NR
Neutral alpha-glucosidase C	GANC	Q8TET4	2	1	1	1	1	2	1	1	0	1	0.39933	NR	NR	NR	NR
Sulfhydryl oxidase 1	QSOX1	O00391-1	7	7	0	23	16	9	13	0	28	23	0.36455	0.23578	NR	0.34962	0.14596
Prostate-associated microseminoprotein	MSMP	Q1L6U9	1	2	0	2	1	1	3	0	2	1	NR	4.0364	NR	0.94379	NR
Pigment epithelium-derived factor	PEDF	P36955	0	5	0	0	0	0	5	0	0	0	NR	4.0168	NR	NR	NR
Ribonuclease 4	RNASE4	P34096	3	3	0	3	3	2	2	0	4	2	0.78827	0.19971	NR	0.29186	0.24926
Stanniocalcin-2	STC2	O76061	0	2	0	4	5	0	5	0	8	16	NR	0.17319	NR	0.2721	0.78274
Cathepsin L1	CTSL1	P07711	1	3	0	1	2	0	3	0	0	2	NR	0.17313	NR	NR	0.077962
Insulin-like growth factor-binding protein 6	IGFBP6	P24592	1	6	0	8	6	1	5	0	20	11	NR	0.16557	NR	0.14181	1.0172
Arginase-1	ARG1	P05089-2	1	2	1	2	0	1	3	1	2	0	NR	0.1249	NR	0.59829	NR
Nuclear receptor corepressor 2	NCOR2	Q9Y618-1	1	1	1	0	0	1	1	3	0	0	NR	NR	36.373	NR	NR
Skin-specific protein 32	XP32	Q5T750	2	2	2	1	0	0	1	3	1	0	NR	NR	12.369	NR	NR
Follistatin-related protein 1	FSTL1	Q12841	6	15	3	13	18	9	44	7	42	42	1.7105	1.1239	3.4944	1.1685	1.0447
SPARC	SPARC	P09486	10	14	8	15	14	21	47	10	70	82	1.1554	0.5516	3.397	1.1862	0.43483
DDB1- and CUL4-associated factor 11	DCAF11	Q8TEB1-1	1	1	1	1	0	1	0	2	3	0	NR	NR	0.053317	0.46772	NR
Phosphoserine aminotransferase	PSAT1	B4DHQ3	14	12	11	6	7	30	23	16	6	7	1.2329	0.805	1.099	1.022	2.0031
Nuclear valosin-containing protein-like	NVL	O15381	0	0	0	0	1	0	0	0	0	4	NR	NR	NR	NR	0.012477
