# Supplementary material for: Quantitative proteomics reveals regulatory differences in the chondrocyte secretome from human medial and lateral femoral condyles in osteoarthritic patients
Source: Proteome Sci. 2013 Oct 4;11:43. doi: 10.1186/1477-5956-11-43 (PMC3851248; doi:10.1186/1477-5956-11-43)
Supplement: Additional file 7: Table S7 — Up-regulated proteins in the LM femur lateral secretome. LM I=Low Mankin scored individual experiment one. LM II=Low Mankin scored individual experiment two. HM.1-5=High Mankin scored individual 1-5. NR=No Ratio. [file 1477-5956-11-43-S7.xlsx]

## Sheet: LML upregulated. sup. tab.7 
Supplementary Table 7. Up-regulated proteins in the LM femur lateral secretome. LM I=Low Mankin scored individual experiment one. LM II=Low Mankin scored individual experiment two. HM.1-5=High Mankin scored individual 1-5. NR=No Ratio
Protein Names	Gene Names	UniProt	SILAC Protein Ratio		SILAC Protein Ratio
			LM I	LM II	HM. 1	HM. 2	HM. 3	HM. 4	HM. 5
Ubiquitin-conjugating enzyme E2 N	UBE2N	P61088	0.012351	9.5421	0.96125	0.6917	NR	NR	0.83784
Latexin	LXN	Q9BS40	0.013438	5.9971	NR	0.6758	NR	NR	0.5899
Beta-actin-like protein 2	ACTBL2	Q562R1	0.023283	4.9112	0.98095	0.58489	0.78143	0.26625	0.57823
Thioredoxin domain-containing protein 5	TXNDC5	Q8NBS9	0.026246	11.481	0.87629	0.94133	0.84256	0.77398	0.67893
14-3-3 protein epsilon	YWHAE	P62258	0.035151	12.714	1.1072	0.94302	1.0612	0.92037	0.82488
Carbonic anhydrase 2	CA2	P00918	0.035259	11.872	0.78999	0.89251	1.3874	0.96964	0.55558
Four and a half LIM domains protein 1	FHL1	Q13642-1	0.035643	18.377	1.0419	0.55253	0.74083	0.93639	1.1789
Profilin I	PFN1	P07737	0.038119	10.465	1.0302	0.87453	0.80384	0.92448	1.0736
Phosphoglycerate mutase 1	PGAM1	P18669	0.038768	10.916	0.92794	0.74191	0.60638	1.1168	0.95557
Triosephosphate isomerase	TPI	Q53HE2	0.042442	11.043	1.0331	1.064	1.149	1.083	1.178
Ras suppressor protein 1	RSU1	Q15404	0.042821	8.9161	1.0096	0.6922	0.66297	NR	0.83446
Glutathione S-transferase omega-1	GSTO1	P78417	0.043019	23.589	0.95914	0.89108	NR	NR	NR
Aldehyde reductase	AKR1B1	P15121	0.043934	21.067	0.76934	1.0281	1.0159	NR	0.87036
Stathmin	STMN1	B7Z8N4	0.045164	13.815	0.97824	0.67313	1.3752	0.62555	0.87417
14-3-3 protein beta/alpha	YWHAB	P31946-2	0.045579	48.192	1.0435	0.94326	0.85302	0.98623	0.88621
Fructose-bisphosphate aldolase A	ALDOA	P04075	0.045768	11.528	0.97214	0.63822	0.76406	0.98582	1.0069
14-3-3 protein beta/alpha	YWHAB	P31946-1	0.046465	14.318	NR	0.95938	NR	NR	NR
Malate dehydrogenase, cytoplasmic	MDH1	P40925	0.046516	14.441	1.0407	0.99227	1.0104	1.0328	0.88327
Ferritin light chain	FTL	P02792	0.048797	24.577	0.72889	0.6701	NR	NR	0.52207
14-3-3 protein zeta/delta	YWHAZ	P63104	0.049765	18.016	1.0942	0.91323	1.0023	1.0695	0.93708
Eukaryotic translation initiation factor 5A-1	EIF5A	P63241-2	0.054966	16.946	1.073	0.80858	NR	NR	0.92242
Rho GDP-dissociation inhibitor 1	ARHGDIA	P52565	0.055598	14.757	0.89197	0.67629	NR	0.92231	0.87609
L-lactate dehydrogenase B chain	LDHB	P07195	0.058249	13.147	0.99107	0.72941	0.74028	0.82339	0.80158
Alcohol dehydrogenase [NADP+]	AKR1A1	P14550	0.060393	110.13	0.81874	1.0659	0.96512	NR	0.74009
Nucleoside diphosphate kinase	NME1-NME2	Q32Q12	0.060669	15.417	1.0133	0.68525	0.75416	0.97966	0.93608
Heme-binding protein 2	HEBP2	Q9Y5Z4-1	0.061874	17.147	0.95694	0.64144	0.77468	NR	NR
Peptidyl-prolyl cis-trans isomerase A	PPIA	P62937	0.065282	11.212	0.9342	1.1146	1.3754	0.89555	0.95358
Actin-like protein 3	ACTR3	P61158	0.065795	10.403	1.1167	0.70144	NR	NR	NR
Cofilin-1	CFL1	P23528	0.066051	5.5936	0.96753	0.79549	0.732	1.014	0.89026
Macrophage-capping protein	CAPG	P40121	0.066118	137.15	1.0809	0.69776	0.64503	0.7915	NR
Cellular nucleic acid-binding protein	CNBP	P62633-1	0.066651	21.263	0.98969	NR	1.036	NR	NR
Phosphoserine aminotransferase	PSA	B4DHQ3	0.06721	118.99	1.2329	0.805	1.099	1.022	2.0031
Microtubule-associated proteins 1A/1B light chain 3 beta 2	MAP1LC3B2	A6NCE7	0.067263	17.027	1.8456	NR	1.0282	NR	NR
N(G),N(G)-dimethylarginine dimethylaminohydrolase 2	DDAH2	O95865	0.067625	7.8493	1.1344	1.1362	0.92467	NR	NR
14-3-3 protein gamma	YWHAG	P61981	0.067643	14.855	1.1082	0.93939	0.96816	1.0125	0.79756
Cofilin-2	CFL2	Q9Y281	0.068201	6.7649	1.0274	0.7683	0.64256	0.83204	0.99072
Calmodulin	CALM	P62158	0.068284	9.8369	1.1433	1.1271	1.388	0.93605	1.1553
Ribonuclease inhibitor	RNH1	P13489	0.06975	27.232	0.88362	0.72952	0.5847	NR	NR
Glyoxalase domain-containing protein 4	GLOD4	Q9HC38-2	0.071153	14.345	1.0351	0.98122	0.68237	NR	NR
Aldo-keto reductase family 1 member C1	AKR1C1	Q04828	0.072079	24.994	0.46079	NR	NR	NR	NR
Heterogeneous nuclear ribonucleoprotein D0	HNRNPD	Q14103-1	0.072229	179.07	1.0085	0.94445	NR	NR	NR
Chondroitin sulfate proteoglycan 4	CSPG4	Q6UVK1	0.072458	41.424	1.0371	0.82802	NR	0.56473	NR
Superoxide dismutase [Cu-Zn]	SOD1	P00441	0.072815	12.488	1.0007	1.0309	1.3817	0.91425	1.0964
Thioredoxin domain-containing protein 17	TXNDC17	Q9BRA2	0.072886	6.5506	1.0486	1.0621	1.4126	NR	1.1777
Peroxiredoxin-1	PRDX1	Q06830	0.073435	16.928	1.0109	0.85056	0.59351	0.9568	0.84725
PDZ and LIM domain protein 5	PDLIM5	Q96HC4	0.074975	36.826	0.94899	NR	0.53087	NR	NR
Heat shock protein beta-1	HSPB1	P04792	0.075356	12.915	1.2093	0.71737	NR	NR	0.82207
Small ubiquitin-related modifier 2	SUMO2	P61956	0.07607	9.7912	1.1177	1.102	1.3449	NR	1.0185
Tropomyosin alpha-4 chain	TPM4	P67936-1	0.07611	14.943	1.0396	1.1194	1.018	NR	NR
Vimentin	VIM	P08670	0.077107	26.615	0.96274	0.93899	0.99053	1.114	0.97659
F-actin-capping protein subunit alpha-1	CAPZA1	P52907	0.077925	243.14	0.82426	0.72257	NR	NR	NR
Destrin	DSTN	P60981	0.078124	7.4425	1.2832	0.77649	0.7371	1.1794	1.1765
Actin, alpha skeletal muscle	ACTA1	P68133	0.079335	49.786	1.0591	0.66632	0.92981	0.86298	0.61481
Leukocyte elastase inhibitor	SERPINB1	P30740	0.081216	178.41	1.077	0.96154	0.78049	NR	NR
Galectin-3	LGALS3	P17931	0.081492	14	1.0488	0.62201	NR	0.69791	NR
Astrocytic phosphoprotein PEA-15	PEA15	Q15121	0.083245	46.545	1.199	0.67027	NR	NR	NR
Vinculin	VCL	P18206-1	0.083799	52.074	1.009	0.71677	0.62694	0.82209	1.0715
Ubiquitin-40S ribosomal protein S27a	RPS27A	P62979	0.08416	4.811	0.91303	0.80915	0.62335	0.60496	0.82494
Non-histone chromosomal protein HMG-14	HMGN1	P05114	0.085573	14.741	0.97639	0.91581	1.0218	NR	0.85913
Rab GDP dissociation inhibitor beta	GDI2	P50395	0.085954	13.697	1.0065	1.0901	0.67188	0.97125	NR
Transketolase	TKT	P29401	0.086169	48.963	1.0369	0.77964	1.1194	NR	0.97095
Glutaredoxin-1	GLRX	P35754	0.086384	9.4479	1.1793	NR	NR	NR	NR
N(G),N(G)-dimethylarginine dimethylaminohydrolase 1	DDAH1	O94760	0.087354	8.9792	0.97492	0.98476	NR	NR	NR
Ubiquitin carboxyl-terminal hydrolase isozyme L1	UCHL1	P09936	0.08903	9.0504	1.0132	0.9688	NR	NR	NR
Dihydropyrimidinase-related protein 2	DPYSL2	Q16555	0.089297	28.066	1.2035	NR	NR	NR	NR
Alpha-enolase	ENO1	P06733-1	0.091983	13.275	0.8783	0.74479	0.55573	0.84271	0.94165
L-lactate dehydrogenase	LDHA	B7Z5E3	0.092026	9.8849	0.965	0.9092	1.0149	0.94277	0.97197
Elongation factor 1-alpha 1	EEF1A1	P68104	0.092071	33.843	1.157	0.97234	0.83521	0.49275	0.83287
C-type mannose receptor 2	MRC2	Q9UBG0	0.094011	42.332	1.0211	1.6624	NR	NR	NR
UPF0556 protein C19orf10	C19orf10	Q969H8	0.094391	8.9141	1.0381	1.224	1.0607	1.0973	1.0526
Talin-1	TLN1	Q9Y490	0.0967	43.482	1.1252	NR	0.88385	NR	NR
Glutathione S-transferase P	GSTP1	P09211	0.10313	39.772	1.0084	0.74804	0.57668	0.9627	0.94456
6-phosphogluconate dehydrogenase, decarboxylating	PGD	P52209	0.10706	9.6333	1.1552	0.76409	NR	NR	NR
Alpha-actinin-4	ACTN4	O43707	0.10884	27.009	1.0437	0.69633	0.83338	0.84204	1.0658
Protein S100-A6	S100A6	P06703	0.10936	5.7582	1.8493	NR	NR	1.7136	1.007
Neuronal growth regulator 1	NEGR1	Q7Z3B1	0.10937	4.3942	NR	1.2429	1.1373	NR	NR
Filamin-A	FLNA	P21333-1	0.10999	50.95	1.0292	0.69113	0.8777	0.64167	0.99414
Ubiquitin-conjugating enzyme E2 L3	UBE2L3	P68036	0.11144	13.202	0.91697	0.74775	0.61735	NR	0.99026
Gamma-glutamylcyclotransferase	GGCT	O75223-1	0.1118	7.3903	1.0083	0.8118	0.731	NR	NR
A-kinase anchor protein 12	AKAP12	Q02952-1	0.11251	22.024	NR	NR	NR	NR	NR
Puromycin-sensitive aminopeptidase	NPEPPS	P55786	0.11615	16.014	0.94059	0.98989	NR	NR	NR
Cysteine and glycine-rich protein 1	CSRP1	P21291	0.1165	18.273	0.95718	0.55698	0.89009	0.86169	1.1621
Annexin A2	ANXA2	P07355-2	0.11687	8.7997	1.3728	0.75509	1.1241	0.91787	0.60318
Filamin-C	FLNC	Q14315-1	0.11694	26.449	0.93944	NR	NR	NR	NR
Selenium binding protein 1	SELENBP1	Q13228-1	0.11754	13.795	0.87635	0.82069	1.1872	NR	NR
Fumarylacetoacetase	FAH	P16930	0.11804	7.8877	1.1547	NR	1.0583	NR	NR
Serpin B6	SERPINB6	B2RBA8	0.1182	47.713	1.0259	0.71432	1.0109	NR	NR
Phosphoglycerate kinase 1	PGK1	P00558	0.11838	6.4794	0.7056	0.89411	1.0995	0.98027	0.93742
Endoplasmic reticulum resident protein 29	ERP29	P30040	0.11911	6.5191	1.0002	1.1742	0.58289	0.70721	0.82175
Serpin H1	SERPINH1	P50454	0.11916	2.2772	0.96306	1.3702	1.2998	1.3678	NR
Perilipin-3	PLIN3	O60664-1	0.11943	18.279	1.1754	NR	NR	NR	NR
Transgelin	TAGLN	Q01995	0.12168	11.751	0.99531	0.52462	0.51655	0.90377	1.317
Thioredoxin reductase 1, cytoplasmic	TXNRD1	Q16881-1	0.12169	16.355	0.93397	0.88363	NR	NR	NR
Proliferating cell nuclear antigen	PCNA	P12004	0.1229	15.288	1.0105	NR	NR	NR	NR
Actin, cytoplasmic 2	ACTG1	P63261	0.12408	23.861	1.1341	0.78483	0.84592	0.7079	0.72379
Secernin-1	SCRN1	Q12765	0.12442	11.026	NR	NR	NR	NR	NR
Transgelin-2	TAGLN2	P37802	0.12505	15.027	0.92902	0.74431	0.44914	1.0996	1.0971
Nucleoside diphosphate kinase A	NME1	P15531-2	0.12627	16.454	0.98672	0.66276	0.69125	NR	NR
Transaldolase	TALDO1	P37837	0.12638	256.1	0.86721	1.0405	1.0912	0.96938	0.95756
Peptidyl-prolyl cis-trans isomerase B	PPIB	P23284	0.12871	5.4587	0.9908	1.1977	0.98124	0.95609	0.9403
Calcineurin-like phosphoesterase domain-contain. prot. 1	CPPED1	Q9BRF8-1	0.12957	15.078	0.91609	0.74085	0.89833	NR	NR
Purine nucleoside phosphorylase	PNP	P00491	0.12963	11.961	0.94661	0.96966	1.1032	1.0356	0.96944
Heat shock 70 kDa protein 4	HSPA4	P34932	0.12989	7.1265	0.92485	0.98051	NR	NR	NR
Four and a half LIM-domain protein 2	FHL2	Q14192	0.13149	17.53	1.2018	0.78462	NR	0.96249	NR
Glyceraldehyde-3-phosphate dehydrogenase	GAPD	A4UCT1	0.13227	30.152	0.94803	0.43421	0.62763	0.23547	0.37102
Thy-1 membrane glycoprotein	THY1	P04216	0.1323	27.088	1.1083	NR	1.3262	NR	0.70103
Fatty acid-binding protein, epidermal	FABP5	Q01469	0.13383	5.8704	0.88138	0.69586	0.23348	0.26652	NR
Tubulin-specific chaperone A	TBCA	O75347	0.13536	4.7066	1.0281	0.89661	1.275	NR	NR
Coactosin-like protein	COTL1	Q14019	0.13593	5.8722	1.0336	0.85462	1.0375	NR	0.89593
Zyxin	ZYX	Q15942	0.13827	14.101	0.9386	NR	NR	NR	NR
Guanine nucleotide-binding protein subunit beta-2-like 1	GNB2L1	P63244	0.14	23.152	1.0299	NR	NR	NR	NR
Annexin A1	ANXA1	P04083	0.1407	99.834	1.8046	0.82608	1.1868	NR	1.2625
Glucose-6-phosphate isomerase	GPI	B4DE36	0.14269	37.67	1.0492	0.91892	1.0354	NR	0.75743
Carbonyl reductase [NADPH] 1	CBR1	P16152	0.14478	10.199	1.0284	1.0908	NR	NR	NR
14-3-3 protein theta	YWHAQ	P27348	0.14608	8.0865	1.1432	NR	NR	NR	0.89439
Band 4,1-like protein 2	EPB41L2	O43491	0.14615	11.415	NR	NR	NR	NR	NR
Pyruvate kinase isozymes M1/M2	PKM2	P14618-1	0.14643	27.997	0.98628	0.90733	0.92178	NR	NR
Heat shock cognate 71 kDa protein	HSPA8	P11142-1	0.14682	28.072	1.013	0.78258	0.84029	NR	NR
Ras-related protein Rab-1A	RAB1A	P62820-1	0.14727	5.719	1.1143	NR	NR	NR	0.66721
Synaptic vesicle membrane protein VAT-1 homolog	VAT1	Q99536	0.14965	38.587	1.0644	NR	NR	NR	NR
Adenosylhomocysteinase	AHCY	P23526	0.14996	29.914	1.0197	0.84448	1.0296	NR	NR
Peroxiredoxin-5, mitochondrial	PRDX5	P30044-1	0.15071	9.4238	1.0344	NR	NR	NR	NR
Filamin B	FLNB	B2ZZ83	0.15308	23.136	0.90687	NR	NR	NR	NR
Brain acid soluble protein 1	BASP1	P80723-1	0.15377	18.125	0.8116	0.67764	0.64482	NR	NR
Fatty acid-binding protein 3	FABP3	P05413	0.15412	23.374	NR	NR	NR	NR	NR
Annexin A5	ANXA5	P08758	0.15464	6.0555	1.452	NR	1.1515	NR	NR
POTE ankyrin domain family member J;	POTEJ	P0CG39	0.15807	15.613	0.17447	0.15476	NR	0.15684	0.095122
Thymosin beta-4-like protein 3	TMSL3	A8MW06	0.16102	64.838	0.84048	0.86164	1.1372	0.76058	1.0905
			0.16207	13.822	0.16747	0.20317	0.22145	0.19196	1.283
Microtubule-associated protein 4	MAP4	P27816-1	0.16433	14.331	1.2616	NR	1.0467	NR	NR
Chloride intracellular channel protein 4	CLIC4	Q9Y696	0.16784	15.675	0.92632	NR	NR	NR	NR
Prostaglandin reductase 1	PTGR1	Q14914	0.16853	34.16	0.99999	NR	NR	NR	NR
Actin-related protein 2/3 complex subunit 2	ARPC2	O15144	0.16859	65.253	1.1356	NR	NR	NR	NR
Inorganic pyrophosphatase	PPA1	Q15181	0.17149	11.383	0.86856	NR	NR	NR	NR
Elongation factor 2	EEF2	P13639	0.17187	15.684	0.95776	NR	1.0428	NR	NR
Glutathione reductase, mitochondrial	GSR	P00390-1	0.17541	10.411	1.1024	NR	1.3281	NR	NR
Malate dehydrogenase, mitochondrial	MDH2	P40926	0.17704	1.1093	0.65407	1.8269	0.94785	0.6355	0.90478
Glucosamine-6-phosphate deaminase 2	GNPDA2	Q8TDQ7-1	0.17725	9.2435	1.1163	NR	NR	NR	NR
Calponin-3	CNN3	Q15417	0.18013	61.57	1.1	NR	NR	NR	NR
Protein S100-A11	S100A11	P31949	0.18301	7.7868	1.1976	0.86933	0.868	0.9675	1.0495
Ras GTPase-activating-like protein IQGAP1	IQGAP1	P46940	0.18434	9.7801	0.86667	0.67348	NR	NR	NR
Actin-like protein 2	ACTR2	P61160	0.18522	99.525	0.96759	NR	NR	NR	NR
Mesencephalic astrocyte-derived neurotrophic factor	MANF	P55145	0.18686	7.7323	0.95416	0.8422	0.83748	NR	1.0528
Alpha-actinin-1	ACTN1	B4DHH3	0.18702	31.292	0.94369	0.666	0.79974	1.0061	NR
14-3-3 protein eta	YWHAH	Q04917	0.19604	14.924	0.97324	0.71077	NR	0.77263	0.91824
Myosin light polypeptide 6	MYL6	P60660-1	0.19807	5.4282	1.1489	0.99147	1.0793	0.67156	0.9899
Isocitrate dehydrogenase [NADP] cytoplasmic	IDH1	O75874	0.21184	5.2934	1.0508	NR	NR	NR	NR
Major vault protein	MVP	Q14764	0.21379	9.928	0.67944	NR	NR	NR	NR
Neuroblast differentiation-associated protein AHNAK	AHNAK	Q09666	0.21454	7.992	0.97491	NR	0.67322	NR	1.1769
EF-hand domain-containing protein D2	EFHD2	Q96C19	0.21456	13.581	1.2812	NR	NR	NR	NR
Ubiquitin-activating enzyme E1	UBA1	P22314	0.21612	9.7829	0.93379	0.68449	NR	NR	NR
Brain epsilon-sarcoglycan	ESG	Q6L8P0	0.21931	5.9165	1.0617	NR	NR	NR	NR
Protein CDV3 homolog	CDV3	Q9UKY7-1	0.22262	16.624	NR	NR	NR	NR	NR
CD109 antigen	CD109	Q6YHK3-1	0.23173	8.3272	0.96986	1.0453	NR	0.65547	0.7372
Adenylate kinase 1 varian	AK1	Q53EY8	0.23402	13.351	1.2461	NR	NR	NR	0.87371
UDP-glucose 6-dehydrogenase	UGDH	O60701	0.23402	9.4883	1.1356	NR	NR	NR	NR
Quinone oxidoreductase	CRYZ	Q08257	0.24192	40.24	1.0412	NR	NR	NR	NR
Tropomyosin alpha-3 chain	TPM3	P06753-2	0.24624	12.328	1.2202	NR	NR	NR	NR
Calumenin, isoform CRA_c	CALU	B3KPG9	0.25413	2.9591	1.1768	1.2613	1.3553	1.6319	1.4068
Tubulin beta chain	TUBB	P07437	0.25933	10.465	1.0517	1.2179	1.0042	NR	NR
Caldesmon	CALD1	Q05682-1	0.262	13.385	1.029	2.2036	NR	NR	NR
Cystatin-B	CSTB	P04080	0.28971	7.4658	1.1344	0.89768	1.0106	NR	1.1188
Galectin-1	LGALS1	P09382	0.2969	7.2072	1.0127	1.0989	0.9278	0.83386	1.0123
SH3 domain-binding glutamic acid-rich-like protein	SH3BGRL	O75368	0.34544	8.4385	1.0186	0.92245	1.4635	NR	0.98843
Tumor protein D54	TPD52L2	O43399-3	0.4192	10.392	1.2657	NR	NR	NR	NR
Chloride intracellular channel protein 1	CLIC1	O00299	0.45034	16.153	0.92298	0.98351	NR	NR	NR
