# Supplementary material for: Quantitative proteomics reveals regulatory differences in the chondrocyte secretome from human medial and lateral femoral condyles in osteoarthritic patients
Source: Proteome Sci. 2013 Oct 4;11:43. doi: 10.1186/1477-5956-11-43 (PMC3851248; doi:10.1186/1477-5956-11-43)
Supplement: Additional file 8: Table S8 — Proteins uniquely found in the LM secretome. [file 1477-5956-11-43-S8.xlsx]

## Sheet: Unique LM secretome sup. tab.8
Supplementary table 8. Proteins uniquely found in the LM secretome.
LM I= Low Mankin score experiment one where the SILAC protein ratio>1=medially up-regulated proteins.
LM II=Low Mankin score experiment two where the SILAC protein ratio>1=laterally up-regulated proteins.
Protein Names	Gene Names	UniProt	Silac Protein Ratio
			LM I	LM II
fatty acid-binding protein, heart	FABP3	P05413	0.094666	20.483
A-kinase anchor protein 12 isoform 1	AKAP12	Q02952-1	0.11494	21.829
band 4.1-like protein 2 isoform a	EPB41L2	O43491	0.13721	5.8983
secernin-1 isoform b	SCRN1	C9JPG0	0.17167	30.004
protein CDV3 homolog isoform b	CDV3	Q9UKY7-1	0.223	17.052
methionine adenosyltransferase 2 subunit beta isoform 1	MAT2B	Q9NZL9-1	0.069026
pterin-4-alpha-carbinolamine dehydratase precursor	PCBD1	P61457	0.11451
clathrin light chain A isoform b	CLTA	P09496-1	0.12773
calcium-binding protein 39	CAB39	Q9Y376	0.17075
trafficking protein particle complex subunit 3	TRAPPC3	O43617	0.18906
basophilic leukemia expressed protein BLES03 isoform 1	C11orf68	Q9H3H3	0.20352
dynein, light chain, roadblock-type 1	DYNLRB1	B1AKR6	0.22307
BTB/POZ domain-containing protein KCTD12	KCTD12	Q96CX2	0.24949
microtubule-associated protein 1B	MAP1B	P46821	0.25302
PPP2CA	PPP2CA	Q6I9T8	0.26053
AP-2 complex subunit beta isoform a	AP2B1	P63010-2	0.26285
S-adenosylmethionine synthase isoform type-2	MAT2A	P31153	0.28607
actin-related protein 2/3 complex subunit 1B	ARPC1B	O15143	0.29022
aminoacyl tRNA synthase complex-interacting multifunctional protein 1 isoform b precursor	AIMP1	Q12904	0.29221
Coronin-1C_i3 protein	CORO1C	A7MAP1	0.32369
myosin-1	MYH1	P12882	0.35807
endothelial differentiation-related factor 1 isoform alpha	EDF1	O60869-1	0.42088
unnamed protein product	SEC13	B4DXJ1	0.49108
syntaxin-7	STX7	O15400-1	0.53419
coatomer subunit zeta-1	COPZ1	P61923	4.965
